# Supplementary material for: Genome-wide siRNA screens identify RBBP9 function as a potential target in Fanconi anaemia-deficient head-and-neck squamous cell carcinoma
Source: Commun Biol. 2023 Jan 13;6:37. doi: 10.1038/s42003-022-04389-3 (PMC9839743; doi:10.1038/s42003-022-04389-3)
Supplement: Supplementary file 4 — Supplementary data 1 [file 42003_2022_4389_MOESM4_ESM.xlsx]

## Sheet: ReadMe - Volcano plots 
		Normalised data from genome-wide siRNA screens in patient-derived FA-HNSCC cell lines
		comp = comparison
		Comp2 = VU-SCC 1131 vs VU-SCC 1131+FANCC
		Comp4 = VU-SCC 1131 vs non-targetting siRNA
		Comp5 = VU-SCC 1604 vs non-targetting siRNA
		Comp6 = VU-SCC 1131 and VU-SCC 1604 vs non-targetting siRNA

## Sheet: TABLE_coefs_testStats_pvalues_f
	coef comp2	coef comp4	coef comp5	coef comp6	t comp2	t comp4	t comp5	t comp6	p comp2	p comp4	p comp5	p comp6	FDR comp2	FDR comp4	FDR comp5	FDR comp6
AAK1	-0.154917	-0.0104589	0.0101338	-0.0003251	-2.97366	-0.283918	0.275092	-0.00624034	0.00921861	0.780239	0.786886	0.995101	0.0928499	0.84128	0.859193	0.996563
AXL	-0.121997	-0.0195892	0.00562179	-0.0139674	-3.28432	-0.745811	0.214036	-0.376022	0.00484789	0.466965	0.833315	0.712008	0.0654682	0.583009	0.89134	0.770445
AATK	0.020043	0.1748	0.234521	0.409321	0.634409	7.8246	10.4979	12.956	0.535084	9.23097e-07	1.94323e-08	1.02811e-09	0.749935	1.70575e-05	6.03574e-07	2.93443e-08
AZU1	-0.0980422	-0.000813754	-0.100986	-0.101799	-2.71909	-0.0319167	-3.96082	-2.82329	0.0155122	0.974947	0.00118895	0.0125476	0.11953	0.982717	0.00544002	0.0266322
CERK	-0.108582	-0.00346767	-0.00631419	-0.00978186	-1.75505	-0.0792658	-0.144333	-0.158108	0.0990316	0.937838	0.887101	0.876417	0.313825	0.956781	0.928605	0.905218
BCKDK	-0.0900903	0.00317119	-0.0675486	-0.0643774	-1.9128	0.0952199	-2.02825	-1.36686	0.0744709	0.925363	0.0601164	0.191207	0.270816	0.948398	0.128177	0.265845
RAPGEF4	-0.0841656	0.010041	0.0323759	0.0424169	-1.95006	0.329008	1.06084	0.98277	0.0695316	0.746562	0.305046	0.340843	0.262299	0.817086	0.44163	0.428177
BCR	-0.0978879	0.0815414	0.00770695	0.0892483	-2.61535	3.08102	0.291205	2.38452	0.0191299	0.00738769	0.774763	0.0302943	0.133656	0.0239061	0.85047	0.056213
CHEK1	0.15552	0.388244	0.0789659	0.46721	2.4378	8.60659	1.75052	7.32358	0.0272702	2.74305e-07	0.0998314	2.09196e-06	0.160858	6.13079e-06	0.190284	1.83795e-05
BDKRB2	-0.14646	-0.0121085	0.177732	0.165624	-2.90498	-0.339649	4.98545	3.28508	0.0106155	0.738688	0.00014878	0.00484028	0.099472	0.810822	0.000988168	0.0119024
CHEK2	-0.112838	0.00410233	-0.0123253	-0.00822295	-2.04139	0.104958	-0.315343	-0.148764	0.0586536	0.917758	0.756715	0.883662	0.239092	0.943049	0.837004	0.910812
BLK	-0.132559	0.0302898	-0.0645548	-0.0342649	-2.59425	0.838326	-1.78667	-0.67058	0.0199593	0.414614	0.0936008	0.512376	0.136075	0.533187	0.181321	0.595362
CHKA	0.000268047	0.168156	0.00171181	0.169867	0.00589915	5.23366	0.0532783	3.73843	0.995369	9.14187e-05	0.958192	0.00188554	0.998189	0.000770241	0.974714	0.0053897
BLNK	-0.128428	0.0962225	0.41841	0.514632	-2.10649	2.23199	9.70549	8.44107	0.051872	0.0407915	5.62565e-08	3.52433e-07	0.224828	0.0906807	1.42469e-06	4.19365e-06
CHKB	-0.0720225	-0.00196885	-0.0719327	-0.0739015	-1.72202	-0.0665727	-2.43226	-1.76694	0.104997	0.947775	0.0275707	0.096957	0.321956	0.963745	0.0690936	0.149947
BMP2K	-0.0634549	0.0173219	-0.0161474	0.00117452	-1.24498	0.480627	-0.448038	0.0230439	0.231671	0.637509	0.660337	0.98191	0.48543	0.731626	0.764679	0.986581
CHRM1	-0.141047	-0.0461134	-0.109102	-0.155215	-3.2973	-1.52453	-3.60696	-3.62851	0.004719	0.147558	0.00247824	0.00236959	0.0641983	0.244355	0.00990407	0.00655166
BMPR1A	-0.0952534	-0.0367237	-0.0341226	-0.0708463	-1.93344	-1.05417	-0.979508	-1.43803	0.0716964	0.307992	0.342401	0.170348	0.266099	0.428058	0.480777	0.241618
CHUK	-0.0955635	-0.00969464	-0.0173847	-0.0270793	-2.06659	-0.296489	-0.531672	-0.585598	0.0559374	0.7708	0.602506	0.566591	0.233746	0.834756	0.718145	0.644102
BMPR1B	-0.130388	-0.00407884	-0.0308784	-0.0349573	-2.74932	-0.121629	-0.920782	-0.737096	0.0145885	0.904759	0.371302	0.472097	0.115576	0.933668	0.509635	0.557366
PLK3	-0.117462	0.0387237	0.0720633	0.110787	-2.18934	1.02072	1.89953	2.06493	0.0442842	0.323085	0.0763044	0.056113	0.207206	0.443195	0.15437	0.0945784
ERBB2	-0.101566	0.058234	0.0235306	0.0817646	-1.59692	1.29487	0.523218	1.28558	0.130506	0.21436	0.608236	0.217502	0.360881	0.324133	0.722941	0.295844
CNKSR1	0.294795	0.830064	0.31344	1.1435	3.98994	15.8882	5.99953	15.4769	0.00111945	5.39863e-11	2.13786e-05	7.91812e-11	0.029011	2.76758e-09	0.00019874	3.07424e-09
ERBB3	-0.128086	0.101024	-0.0264565	0.0745672	-3.72826	4.15856	-1.08906	2.17047	0.0019258	0.000790668	0.292803	0.0459164	0.0390279	0.00423099	0.429255	0.0799374
COL4A3BP	-0.197629	0.00684163	0.0177603	0.0246019	-3.12602	0.153044	0.397288	0.389143	0.00673125	0.880342	0.696583	0.702475	0.0776465	0.915315	0.792906	0.762551
ERBB4	-0.00459418	0.0933041	0.0277241	0.121028	-0.123855	3.55731	1.05701	3.26282	0.903025	0.0027479	0.306736	0.0050693	0.957465	0.0111784	0.443374	0.0123776
COPB2	-0.255837	0.99491	0.270995	1.26591	-4.99611	27.477	7.48422	24.7213	0.000145678	1.50113e-14	1.60356e-06	7.4384e-14	0.00936463	2.07225e-12	2.31028e-05	5.69227e-12
ERK8	-0.0186105	0.0180742	-0.00124315	0.0168311	-0.369308	0.50723	-0.0348874	0.333997	0.716905	0.619147	0.972616	0.742867	0.861765	0.716902	0.982759	0.795765
CRK7	-0.0306319	0.0681732	0.0712746	0.139448	-0.607841	1.91313	2.00017	2.76712	0.552113	0.0744246	0.063356	0.0140698	0.761182	0.144028	0.133614	0.0293045
ERN1	0.0158752	0.0822062	0.0432089	0.125415	0.265686	1.94566	1.02267	2.09893	0.793989	0.0700985	0.322191	0.0526207	0.903694	0.137495	0.459518	0.0896437
CRKL	-0.0131858	0.017887	0.0399402	0.0578272	-0.330844	0.634699	1.41723	1.45093	0.745202	0.5349	0.176242	0.166775	0.877295	0.644952	0.293381	0.23725
EVI1	-0.0872947	0.0299362	0.0525439	0.08248	-1.90015	0.921534	1.61748	1.79535	0.0762169	0.370921	0.125982	0.0921567	0.274098	0.491544	0.227583	0.143649
CSF1R	0.0920639	0.155376	0.0243464	0.179723	1.91404	4.56837	0.715832	3.7365	0.0743009	0.000342656	0.484761	0.00189312	0.27057	0.0021931	0.619173	0.00540764
FASTK	-0.135461	-0.015256	0.0873055	0.0720495	-2.30802	-0.367603	2.10368	1.22759	0.0351941	0.71815	0.0521485	0.237953	0.18388	0.794388	0.114209	0.31914
CSK	-0.0233295	0.0335079	-0.0501026	-0.0165948	-0.520924	1.05811	-1.58214	-0.370545	0.609796	0.306249	0.133845	0.716001	0.797888	0.42619	0.23846	0.773657
FER	-0.170061	0.0340912	0.0132381	0.0473293	-3.99451	1.13244	0.439744	1.1117	0.00110893	0.274698	0.666204	0.283246	0.0289158	0.391729	0.769111	0.368037
CSNK1A1	-0.0320913	0.0833114	0.052906	0.136217	-0.752305	2.76201	1.75399	3.19329	0.463163	0.0142168	0.0992178	0.00585577	0.695221	0.0400045	0.189457	0.0139641
FES	-0.155986	-0.0217296	0.0478015	0.026072	-3.65711	-0.720473	1.58492	0.611259	0.00223277	0.48198	0.133211	0.549906	0.0422944	0.596642	0.23759	0.629413
CSNK1D	-0.0503963	0.0825996	0.133987	0.216587	-0.967319	2.24215	3.63705	4.15722	0.348266	0.0399984	0.00232789	0.000792857	0.601509	0.0894542	0.00939921	0.00258982
FGFR1	-0.139309	-0.0247071	-0.0146294	-0.0393366	-3.41352	-0.856172	-0.506952	-0.963874	0.00370615	0.40497	0.619339	0.349936	0.0561148	0.524264	0.732627	0.437467
CINP	-0.105351	0.0947392	0.0725033	0.167242	-1.97006	2.50545	1.91741	3.12743	0.067004	0.0238407	0.073843	0.00671159	0.25684	0.0598708	0.150443	0.0157139
BMPR2	-0.174323	0.0537445	0.0246813	0.0784258	-3.76424	1.64124	0.753711	1.69348	0.00178712	0.120919	0.462342	0.110399	0.037335	0.210027	0.597584	0.16721
CIT	0.359846	0.724291	0.243692	0.967983	5.85114	16.6553	5.60376	15.7395	2.81577e-05	2.70405e-11	4.48621e-05	6.19395e-11	0.0032181	1.47959e-09	0.000365984	2.43164e-09
BMX	0.000489909	0.0913568	-0.0182472	0.0731095	0.0148171	3.90756	-0.780479	2.21118	0.988367	0.00132753	0.446889	0.0424626	0.995293	0.0063331	0.583262	0.0748874
CKB	-0.0635638	0.040441	-0.0501212	-0.00968018	-1.41891	1.27668	-1.58227	-0.216087	0.17576	0.220548	0.133815	0.831744	0.422748	0.33145	0.238458	0.869654
BRAF	-0.026319	0.144261	0.0505831	0.194844	-0.562829	4.36286	1.52977	4.16672	0.581618	0.000520225	0.146263	0.000777513	0.781121	0.00305383	0.254725	0.00255251
CKM	-0.127058	0.11127	0.0291707	0.140441	-3.57554	4.42825	1.16092	3.95214	0.00264562	0.000455316	0.263278	0.00121049	0.0468881	0.00274822	0.396569	0.00372096
BRD2	-0.00981884	0.0529094	0.0106309	0.0635403	-0.282397	2.15203	0.432398	1.82746	0.781383	0.0475647	0.67142	0.0869842	0.897373	0.102016	0.773147	0.136859
CKMT1	-0.0759119	0.108481	0.00821803	0.116699	-1.59002	3.21337	0.243431	2.44432	0.132056	0.00561708	0.81087	0.02692	0.363466	0.0193159	0.876613	0.0508294
BRDT	-0.0401668	0.10457	0.000595913	0.105166	-1.12955	4.15873	0.0236993	2.95742	0.275877	0.000790403	0.981395	0.00953165	0.532777	0.00423064	0.987897	0.0211114
CKMT2	-0.0692262	0.0877088	-0.0450361	0.0426726	-1.97704	3.54244	-1.81895	1.21869	0.066142	0.00283425	0.08833	0.241221	0.255064	0.0114503	0.173336	0.322633
BTK	-0.0880464	0.0139294	0.00226274	0.0161921	-2.0626	0.461478	0.0749642	0.379322	0.0563591	0.650879	0.941204	0.709605	0.234429	0.741498	0.963498	0.768436
CKS1B	-0.00205128	0.0370228	0.0112912	0.048314	-0.0510691	1.30352	0.397546	1.20283	0.959924	0.211465	0.696397	0.247128	0.981671	0.321065	0.792745	0.329166
BUB1	-0.0607608	0.182125	0.115049	0.297174	-1.66566	7.06067	4.46027	8.14654	0.115899	3.25652e-06	0.000426609	5.55027e-07	0.338905	5.08736e-05	0.00234219	6.17311e-06
CKS2	-0.104474	0.050244	-0.0026199	0.0476241	-3.12353	2.1244	-0.110773	1.42385	0.006766	0.050137	0.913221	0.174349	0.0779622	0.106261	0.945146	0.246185
BUB1B	-0.294544	0.633219	0.37358	1.0068	-5.00505	15.217	8.97754	17.1081	0.00014313	1.01348e-10	1.58265e-07	1.82201e-11	0.00935059	4.77804e-09	3.42492e-06	8.34765e-10
CLK1	-0.129457	0.0170941	-0.0022451	0.014849	-2.73437	0.510615	-0.0670629	0.313639	0.0150386	0.61683	0.947391	0.757985	0.11738	0.714924	0.967594	0.808474
C14ORF20	-0.101576	0.0374975	-0.045379	-0.00788153	-1.90185	0.992894	-1.20159	-0.147569	0.0759797	0.33604	0.247597	0.884589	0.273478	0.456401	0.37963	0.911566
CLK2	-0.133502	-0.0412156	-0.0306284	-0.0718439	-2.66186	-1.16218	-0.863645	-1.43247	0.0174176	0.26278	0.400976	0.171907	0.126723	0.378516	0.539428	0.24324
TP53RK	-0.216588	-0.0516838	0.0443379	-0.00734588	-4.95224	-1.67124	1.4337	-0.167962	0.000158887	0.114778	0.171562	0.868789	0.00978381	0.2018	0.287424	0.899451
CSNK1E	-0.17226	0.0108024	-0.0374612	-0.0266588	-2.30085	0.20405	-0.707619	-0.356077	0.0356897	0.840974	0.489707	0.726593	0.184794	0.887047	0.623905	0.782259
FGFR2	-0.00944372	0.0595461	0.127378	0.186924	-0.234639	2.09231	4.47575	4.64432	0.817567	0.0532849	0.000413406	0.000293961	0.915323	0.111201	0.00228635	0.00113319
CSNK1G1	-0.040542	0.045441	-0.0129198	0.0325211	-1.00634	1.59515	-0.453533	0.807243	0.329737	0.130903	0.656462	0.431764	0.583732	0.222986	0.762072	0.518495
FGFR3	-0.042992	0.0945381	0.0684205	0.162959	-1.26647	3.93849	2.85042	4.80048	0.224083	0.00124517	0.0118707	0.000214888	0.477344	0.00601675	0.0351791	0.000868987
CSNK1G2	-0.00714054	0.0268805	-0.00422975	0.0226508	-0.203676	1.08433	-0.170623	0.646088	0.841262	0.29483	0.866732	0.527692	0.92843	0.413799	0.9149	0.609529
FGFR4	-0.0659542	0.171552	0.0496234	0.221176	-1.49353	5.49393	1.58918	5.00852	0.155413	5.53115e-05	0.132245	0.000142152	0.396305	0.000522466	0.23633	0.00061714
CSNK1G3	-0.0485423	0.0351845	0.000433498	0.035618	-1.41561	1.45107	0.0178782	1.03871	0.176708	0.166736	0.985965	0.314906	0.424024	0.268511	0.991551	0.401154
FGR	0.186873	0.392945	0.217882	0.610827	3.1712	9.43023	5.22892	10.3656	0.00613016	8.26199e-08	9.22665e-05	2.31067e-08	0.0741624	2.15434e-06	0.000663722	4.32656e-07
CSNK2A1	-0.0595326	0.0474199	0.0232882	0.0707081	-1.91439	2.1565	1.05907	2.27375	0.0742535	0.0471594	0.305826	0.0376214	0.270563	0.101359	0.44239	0.067465
FLJ10074	-0.0930347	0.044762	0.0238915	0.0686536	-2.29798	1.5636	0.834567	1.69576	0.0358894	0.138135	0.416664	0.109959	0.185245	0.232416	0.554249	0.166674
CSNK2A2	-0.0584106	0.108213	0.0334427	0.141656	-1.29714	3.39854	1.0503	3.14581	0.213595	0.00382343	0.309713	0.00646115	0.466315	0.0144411	0.446332	0.0151933
FLJ10761	-0.0592067	0.10824	0.0553398	0.16358	-1.43923	3.72103	1.90245	3.9764	0.170013	0.00195494	0.0758972	0.00115124	0.41595	0.00859858	0.153679	0.00356269
CSNK2B	-0.0232116	0.11132	0.00527956	0.1166	-0.721714	4.89497	0.232153	3.62542	0.481238	0.000178009	0.819463	0.00238486	0.709472	0.00130004	0.882649	0.00658698
FLJ10842	-0.131675	0.0173049	0.0361101	0.053415	-3.57798	0.664998	1.38765	1.45144	0.00263222	0.515845	0.18491	0.166635	0.0468875	0.628216	0.304331	0.237083
CXCL10	-0.0456024	0.0416548	0.058519	0.100174	-1.2325	1.59213	2.23672	2.70741	0.236166	0.13158	0.0404202	0.0158839	0.490034	0.223827	0.0937118	0.0324547
RFK	-0.149457	0.00078567	0.0777325	0.0785182	-3.9663	0.0294867	2.91735	2.08373	0.00117553	0.976854	0.0103495	0.0541566	0.0297346	0.984039	0.0314612	0.0917642
DAPK1	-0.0734288	0.0437243	0.0299322	0.0736564	-1.61786	1.36242	0.93267	1.62288	0.125898	0.192573	0.36532	0.124815	0.354268	0.299155	0.503815	0.185805
FLJ12476	-0.0624928	0.0291799	0.0537833	0.0829632	-1.547	1.02155	1.88288	2.05374	0.142076	0.322706	0.0786619	0.0573076	0.377076	0.442848	0.158215	0.0962847
DAPK2	-0.153641	-0.0706262	0.016898	-0.0537282	-4.10761	-2.67032	0.638899	-1.43643	0.000878106	0.0171225	0.532235	0.170796	0.025441	0.0461634	0.659834	0.242072
FLJ13052	-0.140762	0.0624462	0.124937	0.187383	-3.19802	2.0064	4.01423	4.25723	0.00579866	0.0626237	0.00106465	0.000645682	0.0716219	0.126041	0.00496131	0.00217607
CLK3	-0.00172907	0.067397	-0.0483414	0.0190556	-0.036548	2.01468	-1.44506	0.402785	0.971313	0.0616625	0.168395	0.692618	0.987727	0.124701	0.283535	0.754217
TRIB3	0.177222	0.235934	0.0837658	0.3197	2.9663	5.58473	1.9828	5.35105	0.00935916	4.65138e-05	0.0654378	7.28017e-05	0.0934632	0.000453354	0.137033	0.000353807
CLK4	0.038712	0.0193095	0.0168767	0.0361863	1.08414	0.764762	0.66841	1.01341	0.294911	0.455922	0.513723	0.326456	0.550882	0.572987	0.644483	0.413423
C6ORF199	0.0508148	0.132984	0.0886964	0.221681	1.44978	5.3657	3.57875	6.32468	0.167093	7.07718e-05	0.00262802	1.18152e-05	0.411722	0.000633377	0.0103817	7.75719e-05
ABL1	0.0261286	0.0499357	-0.00191887	0.0480168	0.632572	1.7097	-0.0656986	1.16249	0.536252	0.107299	0.948459	0.262659	0.750651	0.19191	0.968264	0.3461
C7ORF16	0.0591501	0.0806375	0.00499441	0.0856319	1.53961	2.9683	0.183846	2.2289	0.143859	0.00932075	0.856522	0.0410354	0.379985	0.0287015	0.908335	0.0727349
ABL2	0.023567	0.077011	-0.0272934	0.0497176	0.694724	3.21052	-1.13784	1.46561	0.497531	0.00565034	0.272505	0.162786	0.722103	0.0193996	0.406753	0.232578
TRIB1	0.0091337	0.0900131	0.0648616	0.154875	0.224922	3.13477	2.25885	3.81387	0.824984	0.00661045	0.0387253	0.00161214	0.919484	0.0219535	0.0904075	0.00473295
ACK1	0.0980865	0.135246	0.0387832	0.174029	3.19311	6.22651	1.78551	5.66535	0.00585796	1.41102e-05	0.0937946	3.9919e-05	0.0720174	0.000172466	0.181563	0.000214427
C9ORF12	0.0118146	0.0467426	-0.0110729	0.0356697	0.298754	1.67156	-0.395977	0.901972	0.769104	0.114713	0.69753	0.380902	0.891199	0.20172	0.793479	0.468851
ACVR1	0.107375	0.140318	0.0258936	0.166211	2.54402	4.70159	0.867612	3.93802	0.022074	0.000261974	0.398867	0.00124639	0.143366	0.0017714	0.537514	0.00380859
CALM3	0.0143119	0.0537972	0.0173415	0.0711387	0.485749	2.58219	0.832366	2.41446	0.633954	0.0204485	0.417868	0.0285583	0.813843	0.0529086	0.555446	0.0534591
ACVR1B	0.0463465	0.0518097	-0.00393446	0.0478753	0.981236	1.55125	-0.117803	1.0136	0.341575	0.141057	0.90774	0.326365	0.595199	0.235966	0.9419	0.413333
CAMK1	0.121922	0.185304	0.144524	0.329829	2.24227	4.81956	3.75892	6.0659	0.039989	0.000206855	0.00180696	1.89189e-05	0.195767	0.00147123	0.0076223	0.000115188
ACVR2	-0.00699812	0.0554136	0.0183527	0.0737663	-0.129563	1.45088	0.480522	1.36571	0.898582	0.16679	0.637581	0.191561	0.95529	0.268545	0.747176	0.266199
CAMK1D	-0.0347252	0.040184	0.0114648	0.0516489	-0.732788	1.19923	0.34215	1.08992	0.474646	0.248487	0.736843	0.292436	0.703617	0.362526	0.823257	0.377355
ACVR2B	0.0376837	0.0820085	0.0602299	0.142238	1.01037	3.10959	2.28379	3.81369	0.32786	0.00696399	0.0368948	0.00161272	0.582106	0.0228342	0.0870288	0.00473351
CAMK1G	-0.032931	-0.0154483	0.112828	0.0973794	-0.762807	-0.506065	3.69607	2.25568	0.457054	0.619946	0.00205902	0.0389643	0.690172	0.717665	0.00849607	0.0695836
ACVRL1	-0.0370389	0.0397249	0.00907959	0.0488045	-0.981306	1.48841	0.340195	1.29302	0.341541	0.156743	0.738286	0.214982	0.595189	0.25588	0.824259	0.292981
CAMK2A	-0.0855225	-0.0264539	0.0124347	-0.0140192	-1.5459	-0.676248	0.317872	-0.25341	0.142339	0.508869	0.754833	0.803288	0.37757	0.622052	0.835709	0.846197
DAPK3	-0.125251	0.0264512	0.00466962	0.0311209	-1.69791	0.507104	0.0895227	0.421879	0.109545	0.619234	0.929815	0.678918	0.32879	0.716963	0.956256	0.742783
MASTL	0.0771172	0.196143	0.542007	0.738149	1.50411	5.41022	14.9502	14.397	0.152695	6.49516e-05	1.31066e-10	2.26349e-10	0.392679	0.000590294	9.54566e-09	7.6675e-09
DCAMKL1	-0.0204639	0.0689909	0.0212762	0.0902671	-0.433231	2.06556	0.637	1.911	0.670827	0.0560462	0.533439	0.074717	0.836001	0.11577	0.660819	0.120521
FLJ20574	0.017794	0.0939133	0.101264	0.195178	0.496461	3.70555	3.9956	5.44553	0.62655	0.00201886	0.00110645	6.06889e-05	0.809702	0.00882275	0.00512485	0.000303172
DCK	0.166714	0.243434	0.241023	0.484458	2.5517	5.26933	5.21714	7.41506	0.0217372	8.5291e-05	9.44072e-05	1.79729e-06	0.142405	0.000729029	0.000675665	1.61318e-05
THNSL1	-0.011472	0.0828729	0.0859142	0.168787	-0.381082	3.89319	4.03607	5.60683	0.708325	0.00136763	0.00101771	4.46007e-05	0.857197	0.00649407	0.00478943	0.000235327
DDR1	0.0708005	0.0852219	0.0459692	0.131191	1.96638	3.34732	1.80556	3.64364	0.0674628	0.0042531	0.0904828	0.00229618	0.25791	0.0156275	0.176558	0.00638212
FLJ23074	0.0338057	0.136879	0.0593574	0.196236	1.13281	6.4866	2.81291	6.57575	0.274549	8.84181e-06	0.0128162	7.5491e-06	0.531361	0.000116572	0.0373419	5.32547e-05
DDR2	0.0845612	0.107575	0.0534015	0.160977	2.02876	3.64996	1.81188	3.8621	0.0600588	0.00226623	0.0894619	0.00145867	0.241804	0.00963854	0.175102	0.00435026
LRRK1	0.0124641	0.105121	0.0449937	0.150115	0.354716	4.23083	1.81087	4.27213	0.727592	0.000681593	0.089624	0.000626268	0.867552	0.00376364	0.175366	0.00212046
DGKA	0.12147	0.116681	-0.0113038	0.105377	3.48145	4.72941	-0.458174	3.02022	0.00321776	0.000247744	0.653198	0.00837549	0.0523996	0.00169945	0.759619	0.0189368
FLJ23356	0.0206058	0.0999738	0.110841	0.210815	0.419219	2.87642	3.18908	4.28896	0.68082	0.0112556	0.00590712	0.000605056	0.841603	0.0332675	0.0200039	0.00206319
DGKB	0.0646526	0.106706	0.0112499	0.117956	1.8146	4.23542	0.446539	3.31065	0.089025	0.000675203	0.661396	0.00458993	0.297798	0.00373813	0.765527	0.0114078
FLJ25006	-0.0609313	0.0455948	0.0725328	0.118128	-1.29742	1.373	2.18418	2.51531	0.213504	0.18933	0.0447247	0.023377	0.466234	0.29527	0.101595	0.0451198
DGKD	0.0462584	0.0882889	-0.00170371	0.0865852	0.963245	2.59997	-0.0501716	1.80298	0.350242	0.0197312	0.960628	0.0909041	0.603283	0.0513735	0.975852	0.142055
FLJ32685	0.00849033	0.0771223	0.0567708	0.133893	0.166528	2.13923	1.57472	2.62615	0.869899	0.0487407	0.135549	0.0187184	0.941391	0.104027	0.240564	0.0373784
DGKE	0.0597785	0.114412	0.0295142	0.143926	1.27607	3.45394	0.890994	3.07233	0.220759	0.00340729	0.386581	0.00752149	0.473858	0.0132072	0.524944	0.0172863
C9ORF98	-0.0432188	0.0463126	0.18411	0.230423	-0.985318	1.4932	5.93605	5.25327	0.33963	0.155499	2.40431e-05	8.79948e-05	0.593326	0.254375	0.000218509	0.000415502
DGKG	-0.0876681	-0.0693534	0.0689032	-0.000450226	-2.24874	-2.51583	2.4995	-0.0115486	0.039491	0.0233525	0.0241254	0.990933	0.194517	0.0589141	0.0620851	0.993804
FLJ34389	-0.131949	-0.00498557	0.00667596	0.00169039	-2.97386	-0.158907	0.212786	0.0380978	0.00921464	0.875798	0.834273	0.970097	0.0928499	0.912072	0.892096	0.977829
ADAM9	-0.0138073	0.0517592	-0.00402816	0.047731	-0.282776	1.49912	-0.11667	0.977543	0.781097	0.153971	0.908623	0.343341	0.89724	0.252467	0.942269	0.430778
CAMK2B	0.0450114	0.0439688	0.00753779	0.0515065	1.38346	1.91118	0.327644	1.58309	0.186166	0.0746914	0.747573	0.133629	0.435933	0.14444	0.830116	0.196804
ADCK1	0.0615677	0.0645459	0.0372021	0.101748	1.84831	2.74035	1.57945	3.05456	0.0837654	0.0148569	0.134462	0.00780269	0.288286	0.041343	0.239276	0.0178356
CAMK2D	0.0455532	0.0951867	0.0502902	0.145477	1.35192	3.99507	2.11072	4.31745	0.195838	0.00110766	0.0514567	0.000570799	0.446098	0.00549753	0.112975	0.00196702
ADCK2	0.161114	0.212602	0.0399756	0.252578	2.77073	5.17066	0.972238	4.34368	0.0139668	0.000103374	0.34589	0.000541	0.113285	0.000851542	0.484325	0.00188403
CAMK2G	0.0360948	0.0948445	-0.0117856	0.0830589	0.951128	3.53445	-0.439197	2.18867	0.356165	0.00288179	0.666592	0.0443409	0.607835	0.0116068	0.769244	0.0776665
ADCK4	0.075992	0.0858394	0.0183214	0.104161	1.9117	3.0539	0.651818	2.62033	0.0746202	0.00781336	0.524086	0.0189391	0.270965	0.0249812	0.653671	0.0377086
CAMK4	0.0491961	0.172975	0.275657	0.448632	1.02901	5.11667	8.15403	9.3838	0.319297	0.000114901	5.48577e-07	8.82244e-08	0.574085	0.000926272	9.48935e-06	1.33004e-06
ADCK5	0.0528443	0.0859801	0.0444726	0.130453	1.34127	3.08624	1.59634	3.31108	0.199195	0.0073084	0.130637	0.00458576	0.44934	0.0236822	0.234186	0.0114002
CAMKK1	0.0745346	0.13187	0.0473476	0.179218	2.13439	5.34042	1.91747	5.1321	0.0491925	7.43133e-05	0.0738346	0.000111476	0.219661	0.000656724	0.15044	0.000505662
ADK	0.0302571	0.058038	0.00590684	0.0639448	0.87568	2.37545	0.241762	1.85065	0.394598	0.0308399	0.81214	0.0834114	0.640362	0.0732452	0.877582	0.132054
CAMKK2	0.032352	0.0911383	0.0367551	0.127893	0.942898	3.75646	1.51494	3.72745	0.360227	0.0018162	0.149952	0.00192905	0.611049	0.0081185	0.25992	0.00548881
ADRA1A	0.0150862	0.0450159	0.000761956	0.0457779	0.36241	1.52933	0.025886	1.09971	0.721949	0.146372	0.979679	0.288281	0.864024	0.243006	0.987016	0.37311
CARD10	0.0116864	0.0724328	0.0111444	0.0835772	0.300693	2.63569	0.405523	2.15046	0.767652	0.0183621	0.690647	0.0477068	0.890259	0.0487049	0.788111	0.0824495
ADRA1B	0.0544591	0.100175	0.054357	0.154531	1.53303	3.98797	2.16396	4.35007	0.145464	0.00112404	0.0464916	0.000533988	0.382511	0.0055612	0.104585	0.00186419
CARD14	-0.0247456	0.0172537	0.373162	0.390416	-0.433811	0.427759	9.25155	6.84431	0.670415	0.674722	1.06496e-07	4.72013e-06	0.835783	0.759707	2.46363e-06	3.61734e-05
ADRB2	0.0490731	0.11332	0.22389	0.33721	0.755319	2.46665	4.87344	5.19023	0.461404	0.0257541	0.000185794	9.94962e-05	0.693642	0.0636873	0.00118662	0.000460644
TNNI3K	-0.0187698	0.0339222	-0.0104061	0.0235161	-0.371666	0.949935	-0.291405	0.465651	0.715183	0.356752	0.774613	0.647954	0.86092	0.477985	0.850387	0.716327
ADRBK1	-0.0800206	0.0277811	0.152166	0.179947	-1.55761	0.764755	4.1888	3.5027	0.139546	0.455927	0.000743013	0.0030786	0.373178	0.572987	0.00369692	0.00818209
CARKL	0.17433	0.369517	0.318335	0.687852	2.9039	8.70481	7.4991	11.4579	0.0106392	2.36762e-07	1.56481e-06	5.80659e-09	0.0996053	5.44141e-06	2.26062e-05	1.33333e-07
DGKI	0.0530527	0.0507108	-0.0206454	0.0300655	1.51046	2.04182	-0.831264	0.85599	0.151082	0.0586062	0.418472	0.405068	0.390434	0.119898	0.55597	0.492286
FLJ35107	0.0310044	0.0502548	0.0498776	0.100132	0.905482	2.07563	2.06005	2.92436	0.379097	0.0549919	0.0566313	0.0102016	0.626984	0.11404	0.122102	0.0223446
DGKQ	0.0248218	0.0550203	0.0692576	0.124278	0.660947	2.07192	2.60806	3.30924	0.518369	0.0553783	0.0194129	0.00460336	0.738485	0.11466	0.0522251	0.0114318
FLT1	0.0256068	0.0434475	0.0694989	0.112946	0.769791	1.84713	2.95468	3.39539	0.45302	0.0839454	0.00958557	0.00384859	0.687523	0.158177	0.0295558	0.0098516
DGKZ	0.0144697	0.100547	0.0834529	0.184	0.373303	3.66846	3.04479	4.74698	0.713989	0.00218069	0.00796158	0.000239168	0.860004	0.00935007	0.0254128	0.000950954
FLT3	0.0880525	0.128283	0.209928	0.338211	2.35086	4.84361	7.9263	9.02969	0.0323655	0.000197168	7.84949e-07	1.46676e-07	0.175616	0.00141213	1.28404e-05	2.0408e-06
DGUOK	0.0610043	0.0938988	0.0247628	0.118662	1.82328	3.96889	1.04667	3.54654	0.0876424	0.00116926	0.311333	0.0028102	0.295797	0.00574052	0.447963	0.00757358
FLT4	0.0315534	0.116482	0.140211	0.256693	0.787961	4.1137	4.9517	6.41021	0.442627	0.000867156	0.000159057	1.01332e-05	0.678674	0.00455376	0.00104363	6.80302e-05
DKFZP434C131	0.0920981	0.0399277	0.0958481	0.135776	2.0697	1.26896	3.04618	3.05127	0.0556098	0.223218	0.00793874	0.00785589	0.232827	0.334297	0.0253629	0.0179416
FN3K	0.00408377	0.0745573	0.0252566	0.0998139	0.102729	2.65238	0.898508	2.51086	0.919498	0.0177541	0.382688	0.0235852	0.965807	0.0474363	0.521299	0.0454392
DKFZp434C1418	0.0554994	0.059764	0.0240051	0.0837692	1.38153	2.10391	0.845066	2.08524	0.186746	0.0521265	0.410955	0.0540022	0.436416	0.109375	0.549005	0.0915319
FN3KRP	0.0428702	0.106448	0.243674	0.350122	1.02776	3.60903	8.26156	8.39377	0.319864	0.00246759	4.64237e-07	3.78827e-07	0.574673	0.010302	8.24819e-06	4.46247e-06
DKFZP586B1621	0.0597404	0.0513189	0.00404967	0.0553685	1.89196	2.29845	0.181375	1.7535	0.0773678	0.0358565	0.858428	0.0993031	0.276121	0.0820416	0.909362	0.152937
FRAP1	0.0888807	0.235951	0.165077	0.401028	2.42517	9.10485	6.36997	10.9423	0.0279598	1.31521e-07	1.08911e-05	1.09941e-08	0.162598	3.23006e-06	0.000113427	2.31052e-07
DKFZP761P0423	-0.0081855	-0.0212399	-0.0144956	-0.0357355	-0.213673	-0.7841	-0.535127	-0.932834	0.833593	0.444823	0.600171	0.365238	0.92378	0.562144	0.71613	0.45303
FRDA	-0.0336352	0.0747881	0.0475545	0.122343	-0.692014	2.17605	1.38365	2.51709	0.499185	0.0454279	0.186107	0.023294	0.723381	0.0985601	0.305991	0.0449718
STYK1	0.1234	0.161439	0.0423996	0.203839	1.61148	2.98147	0.783041	2.66191	0.127288	0.00907145	0.445426	0.0174157	0.356512	0.0281389	0.582133	0.0351257
FRK	0.189315	0.128301	0.117361	0.245662	2.13242	2.04378	1.8695	2.76711	0.0493767	0.0583905	0.080603	0.0140702	0.220204	0.119572	0.161183	0.0293045
DLG1	-0.00789644	0.0114589	-0.0188015	-0.00734259	-0.173662	0.356396	-0.584766	-0.161482	0.864383	0.726358	0.567137	0.873804	0.938916	0.800867	0.689251	0.903491
FUK	-0.0672003	0.0744853	-0.0105022	0.0639831	-1.52981	2.39801	-0.338112	1.45657	0.146254	0.0294999	0.739824	0.165233	0.383859	0.0708191	0.825061	0.235516
ADRBK2	0.0301391	0.00709985	0.0158113	0.0229112	0.931148	0.310208	0.690833	0.707843	0.366082	0.760543	0.499907	0.489572	0.616245	0.827728	0.632557	0.574055
CASK	0.0405662	0.0459524	0.0041862	0.0501386	1.13343	1.81574	0.165411	1.40088	0.274295	0.0888424	0.870763	0.18099	0.531163	0.165311	0.917578	0.253982
AGTR2	0.0330106	0.0211568	0.0195864	0.0407432	0.986248	0.893918	0.827568	1.21727	0.339187	0.385063	0.420499	0.241745	0.592948	0.50515	0.557803	0.323117
CCL2	0.0769354	0.118958	-0.00277733	0.116181	2.35556	5.15082	-0.120257	3.55715	0.0320687	0.000107463	0.905828	0.00274883	0.174748	0.00087804	0.940742	0.00743762
AK1	0.0270094	0.0474571	0.0232322	0.0706893	0.826435	2.05357	1.00531	2.16296	0.421122	0.0573256	0.330215	0.0465811	0.661935	0.117952	0.468179	0.0809211
CCL4	0.0152804	0.0846233	0.036727	0.12135	0.500063	3.91647	1.69977	3.97128	0.624069	0.00130324	0.109189	0.00116349	0.808209	0.00623885	0.203528	0.00359638
AK2	0.0253513	0.0829224	0.0329816	0.115904	0.721543	3.33771	1.32755	3.29884	0.48134	0.0043389	0.203588	0.00470394	0.709472	0.0158331	0.327617	0.0116392
CCRK	0.0621044	0.0948156	0.0203749	0.115191	1.56706	3.38344	0.727068	2.90657	0.137326	0.00394542	0.478044	0.010581	0.369957	0.014789	0.612966	0.0230418
AK3	0.0514968	0.105983	0.0679351	0.173918	1.50098	4.36862	2.80029	5.06918	0.153495	0.000514152	0.0131504	0.000126134	0.393839	0.00302406	0.0381315	0.000559913
CD3E	0.0312323	0.110617	0.0471547	0.157772	0.783038	3.92207	1.67193	3.95556	0.445428	0.00128822	0.114639	0.00120196	0.680849	0.00617814	0.211365	0.00369704
AK3L1	0.0209336	0.0715907	0.0300718	0.101662	0.568747	2.75072	1.15545	2.76208	0.577692	0.014547	0.265444	0.0142149	0.778723	0.0407167	0.39929	0.0295535
CD4	0.000928117	0.0788138	0.16115	0.239964	0.0216281	2.59736	5.31081	5.59192	0.983021	0.0198349	7.86966e-05	4.58825e-05	0.993264	0.0516118	0.000583211	0.000240468
AK5	-0.00143375	0.0936269	0.0768179	0.170445	-0.0378247	3.49314	2.86601	4.4966	0.970311	0.00314039	0.011498	0.00039627	0.987327	0.0123955	0.0343201	0.00145255
CD7	-0.0557156	0.0329548	0.00149576	0.0344506	-1.58527	1.32605	0.0601871	0.980215	0.133133	0.204072	0.952777	0.342063	0.364803	0.3129	0.971404	0.429479
AK7	0.0155431	0.0781352	0.0498226	0.127958	0.451496	3.20979	2.04671	3.71691	0.657898	0.00565883	0.0580696	0.00197174	0.827554	0.0194152	0.124641	0.00559446
CDADC1	0.0485543	0.140798	0.0629013	0.203699	1.1032	4.52416	2.02117	4.62825	0.286806	0.000374734	0.0609191	0.000303637	0.543188	0.00235547	0.129626	0.00116299
AKAP1	0.0941373	0.149198	0.0157213	0.16492	1.88854	4.23294	0.446034	3.30854	0.0778534	0.000678647	0.661752	0.0046101	0.276918	0.0037513	0.765688	0.0114441
CDC2	-0.376263	0.652196	0.242707	0.894903	-6.32371	15.5015	5.76869	15.0403	1.18358e-05	7.73706e-11	3.28564e-05	1.2011e-10	0.00168907	3.78274e-09	0.00028348	4.41192e-09
AKAP11	-0.162925	0.00145495	0.28532	0.286775	-3.41674	0.0431507	8.46196	6.01402	0.00368145	0.966134	3.41398e-07	2.08144e-05	0.0560606	0.977004	6.44962e-06	0.000124928
CDC2L1	0.396933	0.644589	0.0801455	0.724734	8.34004	19.1535	2.38147	15.2275	4.11353e-07	3.42097e-12	0.0304769	1.00327e-10	0.000134333	2.25795e-10	0.0746235	3.74381e-09
DLG2	0.0420771	0.0872575	0.0475713	0.134829	1.05444	3.09238	1.68591	3.37876	0.307875	0.00721629	0.111873	0.003984	0.563387	0.0234774	0.207688	0.0101552
FYB	-0.0672373	0.0162048	0.130324	0.146529	-1.91459	0.652564	5.24814	4.17243	0.0742262	0.523617	8.88772e-05	0.000768443	0.270557	0.635265	0.000643529	0.00252729
DLG3	0.0545867	0.0727448	0.0396297	0.112374	1.60346	3.02195	1.64629	3.30095	0.129052	0.00834562	0.119865	0.00468336	0.3589	0.0263716	0.219021	0.0115964
FYN	0.00209116	0.053299	0.106596	0.159895	0.056668	2.04261	4.08515	4.33297	0.955535	0.0585194	0.000919709	0.000552965	0.981082	0.119778	0.00441581	0.00191822
DLG4	-0.012377	0.0768594	0.0398538	0.116713	-0.376779	3.30889	1.71575	3.55296	0.711456	0.00460673	0.106162	0.0027729	0.858814	0.0166067	0.199311	0.00749026
GAK	0.0474601	0.309512	0.0812121	0.390724	1.0324	9.52164	2.49836	8.49942	0.317757	7.26549e-08	0.0241802	3.22509e-07	0.572836	1.92299e-06	0.0621597	3.88354e-06
DMPK	-0.00622521	-0.0170536	-0.0026749	-0.0197285	-0.174635	-0.676564	-0.106121	-0.553442	0.863632	0.508673	0.916851	0.587872	0.938497	0.621885	0.947406	0.663215
GALK1	0.00107168	0.0672543	0.0411972	0.108451	0.0213481	1.89465	1.16058	2.16038	0.983241	0.0769884	0.263409	0.0468116	0.993264	0.147946	0.396739	0.0812481
DNAJC3	-0.013452	0.00661934	0.0471826	0.0538019	-0.283974	0.197616	1.4086	1.13577	0.780196	0.845919	0.178734	0.273344	0.896839	0.890651	0.296664	0.357502
GALK2	0.0774409	0.185775	0.214155	0.39993	1.73317	5.87993	6.7782	8.95065	0.102948	2.66859e-05	5.29369e-06	1.64613e-07	0.318962	0.000288598	6.23581e-05	2.23073e-06
DOK1	0.0365191	0.0848961	0.0555916	0.140488	0.855124	2.81133	1.84091	3.28963	0.405533	0.0128577	0.0848955	0.00479475	0.650016	0.036948	0.167891	0.011814
GAP43	-0.0674456	0.001139	0.0668145	0.0679535	-1.71596	0.0409819	2.40403	1.72888	0.106123	0.967835	0.0291522	0.103731	0.323319	0.978115	0.0720128	0.158646
DTYMK	-0.0311295	0.00811752	0.0187627	0.0268802	-0.76485	0.28206	0.651949	0.660444	0.455872	0.781636	0.524004	0.518684	0.689357	0.84237	0.653671	0.6015
GCK	-0.0714347	-0.000274225	0.025287	0.0250127	-2.04929	-0.0111254	1.0259	0.717555	0.0577892	0.991266	0.320714	0.483728	0.237439	0.993806	0.457968	0.568327
DUSP1	-0.0358261	0.0707419	0.171467	0.242209	-0.539002	1.50516	3.64826	3.64402	0.597558	0.152427	0.00227424	0.00229439	0.790833	0.25048	0.00922849	0.00637798
GFRA2	-0.0315893	0.0731423	0.0781709	0.151313	-0.701002	2.29542	2.45324	3.35781	0.493713	0.036069	0.0264488	0.0041614	0.719152	0.0824146	0.0667412	0.0105324
DUSP10	-0.028089	0.00291729	0.00271758	0.00563488	-0.814191	0.119587	0.111401	0.163333	0.427892	0.906349	0.912731	0.872371	0.667427	0.934808	0.944944	0.902274
GK	-0.110304	-0.0231008	0.0371415	0.0140407	-2.27156	-0.672786	1.08171	0.28915	0.037782	0.511009	0.295958	0.776306	0.189794	0.623983	0.432561	0.823587
DUSP2	-0.0742101	-0.0347871	0.0321806	-0.00260652	-1.93638	-1.28369	1.18751	-0.0680125	0.071309	0.218146	0.252942	0.946647	0.265446	0.32847	0.385509	0.960564
GK2	-0.186036	-0.0743245	0.041486	-0.0328385	-4.99924	-2.82458	1.57661	-0.882451	0.000144782	0.0125145	0.135114	0.39104	0.00936463	0.0361883	0.240032	0.478875
AKAP13	0.0642638	0.0295119	0.04389	0.0734019	1.86843	1.21346	1.80464	2.13412	0.0807597	0.243159	0.0906324	0.0492175	0.282873	0.356527	0.176754	0.0845966
CDC2L2	0.0982703	1.0424	0.413911	1.45631	1.68972	25.3479	10.065	25.0407	0.11113	5.09496e-14	3.44618e-08	6.12656e-14	0.331334	5.32726e-12	9.62787e-07	4.81037e-12
AKAP3	0.181669	0.134212	0.0405392	0.174752	5.0981	5.32643	1.60886	4.90399	0.000119165	7.63523e-05	0.127861	0.000174846	0.008503	0.000670304	0.230148	0.000732577
CDC2L5	0.0316701	0.085899	0.0571692	0.143068	1.05354	4.04116	2.68955	4.75933	0.308271	0.00100707	0.016469	0.000233326	0.563625	0.00511922	0.0458411	0.000931056
AKAP4	0.101701	0.071649	0.0539783	0.125627	3.35057	3.33826	2.51495	4.13884	0.00422446	0.00433399	0.0233937	0.000823412	0.0605539	0.0158257	0.0605885	0.00267311
CDC42BPA	0.0210802	0.130002	0.158408	0.28841	0.562804	4.9085	5.98104	7.70007	0.581634	0.000173286	2.21214e-05	1.12782e-06	0.781121	0.00127437	0.000204744	1.09975e-05
AKAP5	0.100005	0.0642064	0.0788135	0.14302	2.25133	2.04414	2.50919	3.21969	0.0392938	0.0583507	0.0236639	0.00554385	0.193907	0.119525	0.0611458	0.0133271
CDC42BPB	0.0625002	0.0291	0.0617676	0.0908676	1.8588	1.22394	2.59793	2.70247	0.0821865	0.239291	0.0198123	0.0160439	0.285974	0.352495	0.0530764	0.0327498
AKAP6	0.135335	0.144635	0.0464271	0.191062	3.70621	5.60153	1.79806	5.23231	0.0020161	4.5052e-05	0.0917093	9.16591e-05	0.0399082	0.000442578	0.178409	0.000430111
CDC7	0.142347	0.173273	0.112845	0.286117	3.78976	6.52393	4.24874	7.61743	0.00169486	8.27446e-06	0.000657016	1.28958e-06	0.0364124	0.000110123	0.00334543	1.22698e-05
AKAP7	0.0523392	0.0489269	0.0499041	0.0988311	1.32405	1.75042	1.78538	2.50018	0.204718	0.0998492	0.0938176	0.0240925	0.455405	0.181085	0.181591	0.0462681
CDK10	0.0244012	0.0643409	0.084135	0.148476	0.481623	1.79597	2.34849	2.93057	0.636817	0.0920552	0.0325164	0.0100724	0.815171	0.169867	0.0787049	0.0221142
AKAP8	0.0765685	0.057515	0.147622	0.205137	1.7624	1.87219	4.8053	4.7217	0.0977449	0.0802094	0.000212829	0.000251605	0.311102	0.152842	0.00132328	0.000994602
CDK11	0.0707953	0.0925746	0.0612012	0.153776	1.57503	2.91267	1.92557	3.42115	0.135477	0.0104495	0.0727437	0.00364784	0.367461	0.0314662	0.148561	0.00941538
AKT1	0.00840632	0.202732	0.0313205	0.234053	0.11852	4.04226	0.624497	3.2999	0.907181	0.00100478	0.541403	0.0046936	0.959641	0.0051125	0.667736	0.0116177
CDK2	0.0400021	0.0446828	0.0421602	0.086843	1.07862	1.70389	1.60769	2.34164	0.29729	0.108402	0.128119	0.0329557	0.553027	0.193326	0.230474	0.0602543
AKT2	0.0739821	0.0917986	0.0740332	0.165832	1.71926	3.01694	2.43308	3.85375	0.105507	0.00843229	0.0275258	0.00148413	0.322819	0.0265898	0.0690055	0.00441312
CDK3	0.0558507	0.12148	0.174231	0.295711	1.15467	3.55181	5.09414	6.11362	0.265751	0.00277951	0.000120095	1.7334e-05	0.522076	0.0112779	0.000826213	0.000107207
AKT3	0.0424338	0.0546404	0.0167952	0.0714356	0.928487	1.6908	0.519715	1.56307	0.367417	0.110919	0.610619	0.13826	0.61741	0.196587	0.725033	0.202762
CDK4	-0.0473206	-0.00937334	0.0404253	0.031052	-1.19007	-0.333375	1.43778	0.780931	0.251962	0.743327	0.170419	0.44663	0.506248	0.814686	0.286031	0.532622
DUSP22	0.166256	0.151365	0.0582777	0.209643	4.9369	6.35647	2.44733	6.22523	0.000163792	1.11583e-05	0.02676	1.4143e-05	0.00986204	0.000140953	0.0674059	9.06016e-05
GMFB	0.0583792	0.0508072	0.0228364	0.0736437	1.71809	2.11461	0.950456	2.16733	0.105725	0.0510788	0.356495	0.0461932	0.322982	0.107658	0.495169	0.0803597
DUSP4	0.116723	0.0497444	0.00417276	0.0539172	3.42927	2.06683	0.173374	1.58407	0.00358675	0.0559118	0.864606	0.133406	0.0554987	0.11558	0.913478	0.196551
GMFG	0.0279509	0.0639616	0.138676	0.202638	0.729778	2.36172	5.12048	5.29072	0.476433	0.031683	0.000114045	8.18225e-05	0.705711	0.0748687	0.00079001	0.000391255
DUSP5	0.0284815	0.0115388	0.0439049	0.0554437	0.852054	0.488178	1.85751	1.65865	0.407183	0.632271	0.0823791	0.11732	0.651738	0.727512	0.163929	0.176201
GNE	-0.00977992	0.0501503	0.464653	0.514803	-0.152558	1.10634	10.2505	8.03047	0.880719	0.285488	2.6901e-08	6.6575e-07	0.946734	0.403547	7.83692e-07	7.15588e-06
DUSP6	0.0093554	0.0214049	0.0220423	0.0434472	0.152633	0.493871	0.508577	0.708838	0.880661	0.628336	0.618225	0.488971	0.946732	0.724444	0.731919	0.573491
GRK4	0.0516365	0.0759555	0.0518138	0.127769	1.4652	3.048	2.07922	3.62549	0.162895	0.00790905	0.0546195	0.00238451	0.406055	0.0252223	0.118551	0.00658687
DUSP7	0.0478623	-0.00157473	0.0531429	0.0515682	1.28104	-0.0596059	2.01154	1.38023	0.219053	0.953233	0.0620254	0.187139	0.471788	0.967804	0.131345	0.261136
GRK5	0.0914767	0.101612	0.085908	0.18752	2.13654	3.35631	2.83759	4.37975	0.0489909	0.00417438	0.0121863	0.000502609	0.219261	0.0154004	0.0358811	0.00177074
DUSP8	0.0473703	-0.00872303	0.029306	0.020583	1.23669	-0.322061	1.082	0.537359	0.234648	0.751717	0.295831	0.598665	0.488372	0.82124	0.432464	0.672874
GRK6	0.0915491	0.128643	0.161249	0.289892	2.19438	4.36074	5.46601	6.94856	0.0438572	0.000522488	5.83501e-05	3.94399e-06	0.206075	0.00306312	0.000455437	3.11989e-05
DYRK1A	0.0646928	0.0398495	0.025665	0.0655145	1.50066	1.30727	0.841944	1.51972	0.153577	0.210219	0.412647	0.148754	0.393843	0.319819	0.550396	0.215726
GRK7	0.0248427	0.0504309	0.0847895	0.13522	0.629734	1.80789	3.0396	3.42769	0.53806	0.0901061	0.00804734	0.00359853	0.751922	0.167235	0.0256285	0.00930858
DYRK1B	-0.0075492	0.0285713	0.049449	0.0780203	-0.191714	1.02612	1.77592	1.98134	0.85046	0.320616	0.0954159	0.0656153	0.93283	0.440811	0.183993	0.108076
GSG2	0.00505205	0.0290646	0.0877004	0.116765	0.0873742	0.710879	2.14503	2.01943	0.931495	0.48774	0.0482047	0.0611174	0.970916	0.602431	0.10742	0.101787
DYRK2	-0.0127533	-0.0212819	0.0880371	0.0667551	-0.347777	-0.820738	3.39515	1.82038	0.732695	0.424263	0.00385051	0.088102	0.870101	0.542338	0.0142006	0.138372
GSK3A	0.00377923	0.0205089	0.0638945	0.0844034	0.0849302	0.651803	2.03066	1.89679	0.933406	0.524095	0.059846	0.0766879	0.971922	0.635625	0.127832	0.123173
DYRK3	0.00929711	0.0430759	0.0251082	0.068184	0.17275	1.13193	0.659781	1.26693	0.865088	0.274907	0.519098	0.223924	0.939126	0.391895	0.649507	0.303153
GSK3B	-0.0993616	-0.031771	-0.009412	-0.041183	-2.42427	-1.09625	-0.324758	-1.0048	0.0280096	0.289744	0.749714	0.330451	0.162749	0.408196	0.831619	0.417557
ALK	-0.0511511	0.0692947	0.0894566	0.158751	-1.11904	2.14391	2.7677	3.47303	0.280198	0.0483074	0.0140533	0.00327459	0.53709	0.10328	0.0402739	0.00860338
CDK5	-0.0768573	0.0206695	-0.0412943	-0.0206248	-2.14522	0.815891	-1.63002	-0.575676	0.0481866	0.426948	0.123287	0.573115	0.21705	0.545099	0.223899	0.649675
ACVR1C	0.0124204	0.0804961	0.0187925	0.0992886	0.253045	2.31927	0.541455	2.02284	0.803565	0.0344294	0.595907	0.0607286	0.908036	0.0796652	0.712847	0.101275
CDK5R1	-0.0185164	0.168104	0.142456	0.31056	-0.483813	6.21174	5.26401	8.11459	0.635296	1.44936e-05	8.61766e-05	5.83429e-07	0.814344	0.000175528	0.00062785	6.41134e-06
ALS2CR2	-0.116113	0.117961	0.168723	0.286684	-3.30661	4.75067	6.79505	8.16406	0.00462863	0.000237406	5.14092e-06	5.40071e-07	0.0632759	0.00164348	6.09666e-05	6.0258e-06
CDK5R2	-0.0112574	0.116029	0.0484983	0.164527	-0.318111	4.63682	1.93812	4.64919	0.754655	0.000298435	0.0710804	0.000291091	0.882598	0.00196854	0.145983	0.00112397
ALS2CR7	-0.156836	0.0264096	0.0131602	0.0395698	-3.52386	0.839169	0.418167	0.889071	0.00294596	0.414155	0.681572	0.387582	0.0500187	0.532727	0.781302	0.475467
CDK5RAP1	0.0575558	0.242517	0.105922	0.34844	1.50091	8.94383	3.90633	9.08644	0.153513	1.66267e-07	0.0013309	1.35074e-07	0.393839	3.99968e-06	0.00595298	1.90701e-06
AMHR2	-0.0587331	0.0782543	0.0335549	0.111809	-1.31141	2.47103	1.05956	2.49651	0.208851	0.0255308	0.305608	0.0242694	0.46031	0.0631794	0.442136	0.0465551
CDK5RAP3	0.0677173	0.305819	0.0734622	0.379281	0.974407	6.22329	1.49493	5.4576	0.344846	1.4193e-05	0.155053	5.92995e-05	0.598045	0.000172978	0.26664	0.000297356
ANGPT4	-0.0564872	0.0586823	0.20773	0.266413	-1.30401	1.91581	6.7818	6.15014	0.211302	0.0740598	5.26068e-06	1.62145e-05	0.463535	0.14344	6.20384e-05	0.000101262
CDK6	-0.0506428	0.100963	0.0311202	0.132084	-1.18861	3.35121	1.03295	3.10007	0.25252	0.00421887	0.317506	0.00710244	0.506888	0.0155347	0.45474	0.0164642
ANKK1	-0.102449	0.0189812	0.0275543	0.0465355	-2.17931	0.571018	0.828925	0.98991	0.0451446	0.57619	0.419754	0.337451	0.20933	0.680594	0.557096	0.424674
CDK7	-0.057068	0.0642482	0.0603222	0.12457	-1.17409	1.86933	1.7551	2.56286	0.258117	0.0806281	0.0990217	0.0212567	0.513027	0.153405	0.189213	0.0415746
ANKRD3	-0.124597	0.0265765	0.0124486	0.0390251	-2.39722	0.723125	0.338714	0.750834	0.0295463	0.480395	0.739379	0.464022	0.167754	0.594994	0.824782	0.549115
CDK8	-0.0962	0.107821	0.126423	0.234244	-1.97207	3.12584	3.66512	4.80194	0.0667542	0.00673378	0.00219586	0.000214265	0.256488	0.0222608	0.0089638	0.000867452
APEG1	-0.0665567	0.080886	0.00788355	0.0887696	-1.6793	2.88619	0.281303	2.23976	0.113173	0.0110325	0.782206	0.0401838	0.334447	0.0327725	0.855705	0.0714412
CDK9	-0.171929	0.0100547	-0.0170113	-0.00695652	-3.74445	0.309688	-0.52395	-0.151506	0.00186207	0.760931	0.607739	0.881534	0.0383322	0.827962	0.722629	0.90917
APPL	-0.219549	-0.0530266	-0.0343797	-0.0874063	-5.84317	-1.99584	-1.294	-2.32627	2.85796e-05	0.0638688	0.214653	0.033962	0.0032181	0.12795	0.341231	0.0618319
CDKL1	-0.14213	0.058673	-0.0035581	0.0551149	-2.69311	1.57225	-0.0953455	1.04433	0.016351	0.136121	0.925265	0.312381	0.122464	0.229878	0.953317	0.398345
DYRK4	-0.0266763	0.0795048	-0.0408088	0.0386961	-0.647159	2.72769	-1.40009	0.938757	0.527016	0.0152439	0.181224	0.362283	0.744108	0.0421809	0.299831	0.450344
GTF2H1	-0.077088	0.0551054	0.0272479	0.0823533	-1.71088	1.72958	0.855227	1.82774	0.107077	0.103603	0.405477	0.0869412	0.324698	0.186435	0.543372	0.136822
EDN2	-0.126743	0.00109129	0.0380475	0.0391388	-3.09888	0.0377345	1.3156	0.95695	0.00711993	0.970382	0.207475	0.35331	0.0800965	0.979659	0.332303	0.440902
GUCY2C	-0.100391	0.0339914	-0.00852139	0.0254701	-2.99079	1.43211	-0.35902	0.758793	0.00889909	0.172008	0.724433	0.459383	0.0910477	0.274913	0.813783	0.544969
EEF2K	0.0814119	0.198278	0.0125738	0.210852	1.59579	5.4964	0.348552	4.133	0.130759	5.50512e-05	0.732124	0.000833362	0.361346	0.000520706	0.819372	0.00270126
GUCY2D	0.227972	0.617611	0.151454	0.769065	3.57969	13.7149	3.36325	12.0761	0.00262288	4.55504e-10	0.00411455	2.78222e-09	0.046866	1.87538e-08	0.0149576	7.01234e-08
EGFR	-0.107861	0.0392712	0.0543083	0.0935795	-2.85479	1.46994	2.03278	2.47679	0.0117651	0.161624	0.0596086	0.0252403	0.105248	0.262227	0.127428	0.0481051
GUCY2F	-0.0688538	0.027122	0.0251562	0.0522782	-1.91914	1.0691	0.991607	1.45714	0.0736077	0.301426	0.336648	0.165079	0.269459	0.420963	0.474863	0.235392
EIF2AK3	-0.0560495	0.0802988	0.0865749	0.166874	-1.1326	2.29472	2.47408	3.37205	0.274631	0.0361181	0.025377	0.00403998	0.531472	0.0825059	0.0645846	0.0102731
GUK1	-0.104557	0.0573156	0.0899312	0.147247	-2.78557	2.15948	3.38833	3.9229	0.013551	0.0468921	0.00390547	0.00128602	0.111733	0.100959	0.0143631	0.0039054
EIF2AK4	-0.0357017	0.162871	0.0504272	0.213298	-0.938502	6.05486	1.87468	5.60703	0.36241	1.93067e-05	0.079847	4.45842e-05	0.613339	0.000220897	0.160157	0.000235298
HSPB8	-0.113072	0.0401388	0.0900828	0.130222	-2.14655	1.07762	2.41848	2.47212	0.0480651	0.297722	0.028332	0.0254758	0.216966	0.41696	0.0705263	0.0484708
EKI1	-0.0657822	0.0458349	-0.0171352	0.0286997	-1.49726	1.47537	-0.551564	0.653232	0.15445	0.160175	0.589127	0.523198	0.395266	0.260398	0.707388	0.605671
HAK	-0.145346	-0.0154145	0.130366	0.114952	-3.31883	-0.497769	4.20981	2.62481	0.00451252	0.625648	0.000711634	0.0187691	0.0624567	0.722647	0.00357357	0.0374513
RAPGEF3	-0.0838438	0.0900216	0.0452189	0.13524	-1.93766	2.94217	1.47789	3.12545	0.0711416	0.00983521	0.159509	0.00673918	0.265274	0.0299322	0.272484	0.0157663
HCK	-0.0732504	0.0332235	-0.00792348	0.0253001	-1.7036	1.09274	-0.260608	0.588408	0.108457	0.291233	0.797832	0.564751	0.326869	0.409829	0.867312	0.642402
EPHA1	-0.188836	-0.0470327	0.0367323	-0.0103005	-4.5588	-1.60576	1.25409	-0.24867	0.00034935	0.128544	0.228431	0.806887	0.0157597	0.220013	0.357927	0.849099
HIPK1	-0.143931	0.0335534	0.0886536	0.122207	-3.36486	1.10934	2.93105	2.85698	0.00410084	0.284234	0.0100625	0.0117125	0.0594876	0.402232	0.0307311	0.0251376
EPHA2	-0.173516	-0.0367424	-0.0199673	-0.0567097	-3.97976	-1.19179	-0.647667	-1.30069	0.00114326	0.251308	0.526697	0.212408	0.0294547	0.365746	0.655608	0.290129
HIPK2	-0.239969	-0.0470932	0.0844375	0.0373443	-6.33731	-1.75883	3.15355	0.986222	1.15494e-05	0.0983682	0.00635834	0.3392	0.00165942	0.178844	0.0212491	0.426407
ARAF1	0.0328212	0.0897397	0.0319466	0.121686	0.755371	2.92082	1.03979	2.80057	0.461374	0.010276	0.314419	0.0131429	0.693642	0.0310537	0.451281	0.0276761
CDKL2	-0.14156	0.0114326	0.241085	0.252518	-2.40083	0.274209	5.78239	4.28266	0.0293365	0.787552	3.20222e-05	0.000612899	0.166832	0.846748	0.000277674	0.00208522
ARK5	-0.0716856	-0.0714691	0.0478647	-0.0236045	-1.75072	-2.46841	1.65316	-0.576473	0.0997958	0.025664	0.118445	0.572589	0.314548	0.0634792	0.216878	0.649324
CDKL3	-0.0631467	-0.0709533	-0.0109701	-0.0819234	-1.52316	-2.42037	-0.374215	-1.97607	0.147898	0.0282263	0.713324	0.0662606	0.385782	0.0684072	0.805568	0.108995
ASK	-0.0124744	0.0157234	-0.0331975	-0.0174741	-0.272894	0.486448	-1.02706	-0.38227	0.788544	0.633469	0.320185	0.707462	0.900737	0.728533	0.457373	0.766665
CDKL5	-0.0645184	0.00120202	0.0117872	0.0129892	-1.37421	0.0362074	0.355054	0.276664	0.188961	0.97158	0.727343	0.785701	0.438905	0.980587	0.816228	0.831443
ASP	0.0116034	0.0515651	0.0662091	0.117774	0.278009	1.74721	2.2434	2.82179	0.784687	0.100419	0.0399015	0.0125861	0.899381	0.181906	0.0926518	0.0266952
CDKN1A	-0.0653975	-0.0660771	0.0193964	-0.0466806	-1.92074	-2.74457	0.805647	-1.37102	0.0733915	0.0147301	0.432657	0.189932	0.269119	0.0410985	0.569745	0.264422
ATM	-0.0756961	-0.0260563	0.172963	0.146907	-1.93829	-0.943568	6.26346	3.76173	0.0710582	0.359895	1.31961e-05	0.00179643	0.265244	0.480868	0.000133229	0.00516686
CDKN1B	-0.0172395	-0.0113674	0.107275	0.0959073	-0.375688	-0.350331	3.30609	2.09004	0.712251	0.730815	0.00463357	0.0535141	0.859075	0.804438	0.0164204	0.0908651
ATR	-0.0989015	0.0323009	0.0261516	0.0584525	-1.86465	0.861239	0.697281	1.10204	0.0813175	0.402259	0.495974	0.287296	0.284214	0.521659	0.629497	0.372109
CDKN1C	-0.0261633	0.0475665	0.20311	0.250676	-0.623231	1.60241	6.84229	5.9713	0.542213	0.129285	4.73663e-06	2.25232e-05	0.754721	0.221005	5.73309e-05	0.00013359
AURKB	0.392909	0.550322	0.399991	0.950313	6.38511	12.6476	9.19267	15.4434	1.05992e-05	1.4478e-09	1.15877e-07	8.17256e-11	0.0015439	5.4411e-08	2.64302e-06	3.14413e-09
CDKN2B	-0.0394573	-0.0171098	0.0506858	0.0335761	-0.92769	-0.568898	1.6853	0.789415	0.367818	0.577592	0.111993	0.441802	0.617678	0.681791	0.207874	0.527968
AURKC	-0.032476	0.014766	-0.0339522	-0.0191862	-0.765282	0.49208	-1.13147	-0.452114	0.455622	0.629573	0.275096	0.657462	0.68934	0.725368	0.40932	0.724791
CDKN2C	-0.0339214	0.0489646	0.0524696	0.101434	-0.873726	1.78361	1.91128	2.61268	0.395629	0.0941153	0.0746779	0.0192331	0.641137	0.172722	0.151777	0.0381789
AVPR1A	0.0690876	0.143232	0.0490027	0.192234	1.41477	4.14801	1.41913	3.93656	0.17695	0.000808015	0.175698	0.00125015	0.424428	0.00430201	0.292658	0.00381731
CDKN2D	0.0284506	0.196492	0.133259	0.329751	0.574947	5.6156	3.80843	6.6638	0.573595	4.38646e-05	0.00163043	6.46484e-06	0.776149	0.000432927	0.00702924	4.68258e-05
AVPR1B	-0.052167	0.0551752	0.0996326	0.154808	-0.981475	1.46805	2.65094	2.91257	0.341461	0.162129	0.017806	0.0104516	0.59511	0.262863	0.0487619	0.0227975
CDKN3	-0.0843365	0.0329748	-0.0125259	0.0204489	-1.85397	1.02514	-0.389413	0.449529	0.0829106	0.32106	0.702279	0.659285	0.287074	0.441134	0.797159	0.726269
EPHA3	-0.0705172	-0.0201187	0.0888955	0.0687768	-1.29633	-0.523038	2.31107	1.26433	0.21387	0.608359	0.0349849	0.22483	0.466454	0.707552	0.0833991	0.304048
HIPK3	0.00538679	0.0284869	0.149037	0.177524	0.142716	1.06734	5.5841	4.70327	0.888357	0.302193	4.65703e-05	0.000261086	0.950602	0.421741	0.000377586	0.00102594
EPHA4	-0.0152475	-0.0618084	0.00149925	-0.0603092	-0.362641	-2.07894	0.0504274	-1.43437	0.72178	0.0546493	0.960427	0.171373	0.863968	0.113451	0.975852	0.242696
HIPK4	-0.00261298	0.0385742	-0.0460963	-0.00752202	-0.0712376	1.48726	-1.77727	-0.205073	0.944122	0.157046	0.0951867	0.840189	0.976692	0.256275	0.183635	0.876588
EPHA5	-0.0518183	-0.0427995	0.0145224	-0.0282771	-1.1155	-1.30299	0.442121	-0.608728	0.281664	0.21164	0.66452	0.55154	0.538551	0.321217	0.767797	0.630805
HK1	0.0115614	0.087021	0.0894951	0.176516	0.279819	2.97855	3.06324	4.27219	0.783324	0.00912617	0.0076641	0.000626188	0.898728	0.0282589	0.0246796	0.00212046
EPHA7	-0.0377286	0.0274279	0.0512182	0.0786461	-1.03299	1.06201	1.98318	2.15328	0.317491	0.304529	0.0653915	0.0474511	0.57265	0.424356	0.137017	0.0821286
HK2	-0.0775046	0.0188517	0.0807878	0.0996395	-1.68313	0.578972	2.48114	2.16383	0.112418	0.570943	0.025023	0.0465035	0.333329	0.675947	0.0639069	0.0808063
EPHA8	-0.0418781	-0.00561385	-0.00438611	-0.00999996	-0.826564	-0.156699	-0.122429	-0.197373	0.421051	0.877509	0.904136	0.846106	0.661935	0.913323	0.940239	0.881454
HK3	-0.081398	-0.0225776	0.101946	0.079368	-1.6699	-0.655041	2.95774	1.62825	0.115046	0.522063	0.00952545	0.123663	0.337374	0.633998	0.0294004	0.184378
EPHB1	-0.0257911	-0.0728014	-0.0339398	-0.106741	-0.589314	-2.35251	-1.09674	-2.43899	0.564159	0.0322607	0.289537	0.027206	0.769279	0.0758687	0.42568	0.0512778
HRI	-0.120824	-0.0213453	-0.00247975	-0.0238251	-2.7016	-0.674969	-0.0784132	-0.532722	0.0160722	0.509659	0.938505	0.601796	0.121496	0.622802	0.961587	0.675876
EPHB2	-0.0510481	-0.0506837	0.0744164	0.0237327	-1.17109	-1.64434	2.41431	0.544449	0.259288	0.12027	0.0285666	0.593895	0.514034	0.209178	0.0708662	0.668567
STK32B	-0.11351	-0.0137156	0.0137817	6.6104e-05	-2.77076	-0.473471	0.475753	0.00161359	0.0139661	0.64249	0.6409	0.998733	0.113285	0.735025	0.749775	0.998922
EPHB3	-0.0668772	-0.0150256	-0.00312956	-0.0181551	-1.18268	-0.375783	-0.0782689	-0.321063	0.254794	0.712182	0.938618	0.75246	0.50909	0.789729	0.961656	0.804058
HSMDPKIN	-0.0900235	-0.0646354	0.0243181	-0.0403174	-1.6993	-1.72544	0.64917	-0.761039	0.109278	0.104364	0.52575	0.458079	0.328363	0.187607	0.655009	0.543598
EPHB4	-0.0565487	-0.0343452	-0.0194363	-0.0537815	-1.20147	-1.03198	-0.584008	-1.14268	0.247642	0.317948	0.567634	0.270551	0.50188	0.438226	0.689784	0.35464
HUNK	-0.067484	-0.00153394	0.0200967	0.0185628	-1.43165	-0.0460214	0.602945	0.393805	0.172137	0.963882	0.555283	0.6991	0.418813	0.975705	0.679419	0.759787
EPHB6	0.046315	0.0727677	0.0266642	0.0994319	1.12129	2.49143	0.912933	2.40725	0.279272	0.0245161	0.375287	0.0289675	0.535935	0.0611845	0.513882	0.0541197
ITGB1BP1	-0.0661884	0.04639	0.0833024	0.129692	-1.26009	1.24899	2.24281	2.46908	0.226315	0.230239	0.0399472	0.0256303	0.479526	0.34236	0.0927475	0.0487348
ICK	0.158576	0.229975	-0.0277572	0.202217	2.31877	4.75571	-0.573998	2.95692	0.0344632	0.000235023	0.574221	0.00954155	0.18214	0.0016302	0.695367	0.0211267
MAP3K4	-0.00444255	0.0990787	0.00680346	0.105882	-0.12977	4.09294	0.281051	3.09288	0.898421	0.000905048	0.782396	0.00720881	0.955254	0.0047129	0.855729	0.0166802
IGF1R	-0.0712108	0.0237086	0.0182261	0.0419347	-1.95383	0.919943	0.707211	1.15057	0.0690489	0.371726	0.489953	0.267384	0.261546	0.492285	0.624066	0.351317
MAP3K5	-0.0576876	0.0377186	-0.0209802	0.0167384	-1.52025	1.40573	-0.78191	0.441109	0.148624	0.179571	0.446071	0.665237	0.386755	0.283801	0.582616	0.731214
IHPK1	-0.0970812	-0.0386907	-0.0257908	-0.0644815	-2.51557	-1.41782	-0.945105	-1.67084	0.0233649	0.176072	0.359135	0.114857	0.147443	0.279694	0.497624	0.172956
MAP3K6	-0.131072	-0.0201695	0.0053782	-0.0147913	-3.67759	-0.800322	0.213406	-0.415012	0.00213966	0.435644	0.833798	0.683832	0.0413465	0.553325	0.891768	0.746844
IHPK2	-0.0614537	0.096495	0.0267769	0.123272	-1.62182	3.60142	0.999379	3.25326	0.125043	0.00250695	0.332989	0.00517089	0.353079	0.0104333	0.470856	0.0125823
MAP3K7	-0.0734736	0.0654249	0.0332979	0.0987228	-1.79744	2.26351	1.15201	2.41513	0.0918116	0.0383773	0.266811	0.02852	0.302331	0.0866666	0.400805	0.0534017
IHPK3	0.0359274	0.160338	-0.0359091	0.124429	1.0219	6.44964	-1.44445	3.5392	0.322543	9.44367e-06	0.168561	0.00285341	0.577422	0.000123504	0.283748	0.00767633
MAP3K8	-0.0308166	0.0766776	-0.01796	0.0587176	-0.886336	3.11887	-0.730524	1.68882	0.389008	0.00683156	0.475989	0.111305	0.6351	0.022475	0.610924	0.168377
IKBKAP	-0.0488108	0.0889805	-0.0315882	0.0573923	-1.3594	3.50464	-1.24415	1.5984	0.193507	0.00306618	0.231966	0.130175	0.444429	0.0121592	0.361632	0.192537
MAP3K9	-0.0982985	0.0573645	0.0699709	0.127335	-2.40856	1.98778	2.42462	3.12004	0.0288924	0.0648339	0.0279905	0.00681506	0.165555	0.129343	0.0698888	0.0159121
IKBKB	-0.040532	0.0733878	0.0069368	0.0803246	-1.03873	2.65978	0.251409	2.05852	0.314893	0.017491	0.804807	0.0567944	0.569825	0.0469532	0.872112	0.0956125
MAP4K1	-0.159234	-0.00131391	0.066011	0.064697	-4.52693	-0.0528263	2.65399	1.8393	0.000372637	0.958546	0.0176965	0.085143	0.0163897	0.971891	0.0485538	0.134473
IKBKE	-0.101152	0.00568004	-0.0156646	-0.00998457	-2.98916	0.237378	-0.654649	-0.295055	0.00892904	0.815479	0.522309	0.771875	0.0911825	0.867957	0.652145	0.820059
MAP4K2	-0.0929305	0.045809	0.0426942	0.0885032	-2.55971	1.78442	1.66309	2.43776	0.0213914	0.0939779	0.116418	0.0272722	0.141058	0.172511	0.214037	0.0513888
IL2	-0.0957109	-0.00212892	-0.0546472	-0.0567761	-2.72844	-0.0858276	-2.2031	-1.61852	0.0152208	0.932705	0.0431277	0.125756	0.118053	0.953558	0.0986872	0.186936
MAP4K3	-0.0432799	0.0738416	0.032767	0.106609	-1.37214	3.31076	1.46914	3.3799	0.189592	0.00458884	0.161837	0.00397456	0.439787	0.0165677	0.275148	0.0101398
ILK	-0.0669323	0.0514178	0.029453	0.0808708	-1.88411	2.04691	1.1725	2.27647	0.0784856	0.0580483	0.258736	0.0374237	0.278018	0.119079	0.391435	0.0671675
MAP4K4	-0.0941869	-0.0444313	0.00148003	-0.0429513	-2.74289	-1.82988	0.0609542	-1.25082	0.0147806	0.0866062	0.952176	0.22959	0.11619	0.162047	0.97112	0.30941
NEK9	0.0156405	0.0460922	-0.0397598	0.0063324	0.440525	1.83596	-1.58372	0.178356	0.665651	0.0856602	0.133485	0.860758	0.832695	0.160677	0.238038	0.893028
PIP5K2B	-0.114806	0.000224314	0.248245	0.248469	-2.29667	0.00634607	7.02312	4.97058	0.0359814	0.995018	3.47163e-06	0.000153221	0.185447	0.996386	4.4278e-05	0.000656693
NLK	-0.0558389	0.119303	0.0530738	0.172376	-1.34935	4.07712	1.81378	4.16549	0.196643	0.00093506	0.0891567	0.000779485	0.446688	0.00483817	0.174634	0.00255645
PIP5K2C	-0.136707	0.0266239	-0.00439864	0.0222252	-2.66043	0.732734	-0.121058	0.43252	0.0174679	0.474678	0.905203	0.671333	0.126974	0.590232	0.940701	0.736315
NME1	-0.0918723	-0.00365523	0.00825975	0.00460452	-2.01833	-0.113564	0.25662	0.101156	0.0612427	0.911045	0.800854	0.920726	0.244107	0.938185	0.8693	0.940633
PITPNM3	-0.0741101	0.0492438	0.00348076	0.0527246	-2.2833	2.14562	0.151661	1.62442	0.0369302	0.0481504	0.881414	0.124484	0.187637	0.103017	0.924347	0.185417
NME2	-0.0571371	0.0765834	-0.00335696	0.0732264	-1.67347	3.17211	-0.139047	2.1447	0.114332	0.00611853	0.891207	0.0482343	0.336184	0.0207032	0.931564	0.0831979
STK32C	-0.107892	0.00396096	0.0712003	0.0751613	-1.93754	0.100595	1.80824	1.34975	0.0711573	0.921165	0.0900488	0.196518	0.265274	0.945426	0.175941	0.272121
NME3	-0.0428394	0.0930072	-0.00172884	0.0912783	-1.13122	3.47323	-0.0645611	2.41029	0.275198	0.00327324	0.94935	0.028794	0.531911	0.0127955	0.968986	0.053843
PKIA	-0.106013	0.0977097	0.13256	0.23027	-2.38591	3.10992	4.21914	5.18243	0.0302116	0.00695931	0.000698137	0.000101024	0.169853	0.0228242	0.00351666	0.000466693
NME4	-0.0687625	0.0550889	0.0917437	0.146833	-1.84394	2.08917	3.47925	3.93746	0.0844322	0.0536023	0.00323253	0.00124782	0.289543	0.11167	0.0123039	0.0038124
PKIB	-0.120579	0.110884	0.366971	0.477855	-2.95692	3.84549	12.7267	11.7183	0.0095414	0.00150978	1.32527e-09	4.24302e-09	0.0943011	0.00702564	6.58615e-08	1.02419e-07
NME5	-0.0629613	0.00214512	-0.0143717	-0.0122266	-1.99912	0.0963231	-0.645338	-0.388212	0.06348	0.924501	0.528165	0.70315	0.249537	0.947787	0.656662	0.763088
PKLR	-0.0707619	0.139945	0.215602	0.355547	-1.74445	4.87903	7.51671	8.76511	0.100911	0.000183742	1.52024e-06	2.16431e-07	0.315743	0.00133178	2.20832e-05	2.78564e-06
NME6	-0.0912485	0.0467159	0.0367424	0.0834584	-2.04259	1.47889	1.16316	1.86821	0.0585213	0.159244	0.262396	0.0807931	0.239031	0.259182	0.395579	0.128593
PKM2	-0.0697105	0.125628	0.0515597	0.177188	-1.65225	4.21096	1.72824	4.19965	0.118631	0.000709964	0.103849	0.000726647	0.343423	0.0038908	0.196189	0.00240896
NME7	-0.0792886	0.0707647	0.114197	0.184961	-1.66984	2.10764	3.40121	3.89535	0.115056	0.0517583	0.00380226	0.00136153	0.337374	0.108797	0.0140619	0.00409669
PKMYT1	-0.0162727	0.0505288	0.0797187	0.130248	-0.258965	1.1372	1.79414	2.07277	0.799077	0.272765	0.0923566	0.0552892	0.905872	0.389499	0.179404	0.093421
NPR1	0.00886443	0.0591141	0.030601	0.0897151	0.159406	1.50335	0.778226	1.61332	0.875412	0.152888	0.448177	0.126885	0.944405	0.251061	0.584317	0.188331
PKN3	0.338154	0.772526	0.417741	1.19027	8.91454	28.8013	15.5742	31.3783	1.73565e-07	7.34323e-15	7.22629e-11	1.9922e-15	8.14635e-05	1.24077e-12	5.98535e-09	2.92875e-13
ILKAP	-0.00918829	0.0960643	0.0299073	0.125972	-0.234634	3.46923	1.08006	3.21684	0.81757	0.00330057	0.296667	0.00557677	0.915323	0.0128833	0.433169	0.0133925
MAP4K5	-0.0427286	0.145746	0.181693	0.327439	-0.866326	4.17902	5.20974	6.63885	0.39955	0.000758109	9.57794e-05	6.75442e-06	0.644456	0.00409482	0.000682509	4.85857e-05
IMPK	-0.06264	0.0301677	-0.00222663	0.0279411	-1.43066	0.97441	-0.0719195	0.638157	0.172418	0.344845	0.943588	0.532706	0.418944	0.465964	0.965239	0.613952
MAPK1	-0.0130586	0.135472	0.308349	0.44382	-0.340333	4.99312	11.3649	11.5669	0.738183	0.000146542	6.50419e-09	5.08869e-09	0.873239	0.00111536	2.3604e-07	1.1982e-07
INSR	0.162518	0.288842	0.0679845	0.356827	3.21159	8.07222	1.89995	7.05138	0.00563785	6.23469e-07	0.0762455	3.30837e-06	0.0706293	1.2353e-05	0.154266	2.68342e-05
MAPK10	-0.111172	0.0374201	0.0742451	0.111665	-2.53732	1.20781	2.39642	2.54858	0.0223715	0.245261	0.029593	0.0218735	0.144322	0.358787	0.0728647	0.042627
INSRR	0.00514261	0.107973	0.0654284	0.173402	0.12047	3.57706	2.16758	4.06207	0.905662	0.0026373	0.0461705	0.000964528	0.958821	0.0108265	0.104107	0.00306597
MAPK11	-0.118836	0.00292549	0.0122397	0.0151652	-3.08489	0.107401	0.449343	0.393677	0.00732878	0.915852	0.659416	0.699192	0.0812126	0.941437	0.764051	0.759848
IRAK1	-0.145473	0.0582818	0.153807	0.212089	-2.95723	1.67552	4.42175	4.31142	0.00953541	0.113922	0.00046138	0.00057787	0.0943011	0.20068	0.00249419	0.00198706
MAPK12	-0.088312	0.113974	0.32896	0.442934	-1.73454	3.16581	9.13738	8.69967	0.102699	0.00619899	1.2548e-07	2.38587e-07	0.31872	0.0209118	2.82243e-06	3.01208e-06
IRAK2	-0.0632667	0.0638284	0.0514352	0.115264	-1.61616	2.30588	1.85816	2.94442	0.126268	0.0353413	0.082282	0.00978983	0.354815	0.0811705	0.163874	0.0215926
MAPK13	-0.0840148	0.0506947	0.00273416	0.0534289	-2.1999	1.87726	0.101248	1.39902	0.0433941	0.0794713	0.920654	0.181538	0.205315	0.151709	0.950016	0.25465
IRAK3	-0.128462	0.0188476	0.0812793	0.100127	-3.05547	0.633977	2.734	2.38152	0.00778796	0.535359	0.0150499	0.030474	0.0844401	0.645379	0.0425754	0.0564499
MAPK14	-0.0554638	0.0496732	0.110785	0.160458	-1.60503	2.03287	4.53388	4.6434	0.128705	0.0595979	0.000367428	0.000294506	0.358731	0.121573	0.00207838	0.00113508
IRS1	-0.0104051	0.0877134	0.0812598	0.168973	-0.27717	3.30432	3.0612	4.5011	0.785319	0.00465066	0.00769643	0.00039267	0.899448	0.0167278	0.0247548	0.00144186
MAPK3	-0.111151	0.119433	0.348029	0.467462	-2.14527	3.25995	9.49951	9.0223	0.0481818	0.00509955	7.49457e-08	1.48262e-07	0.21705	0.0179206	1.83209e-06	2.05476e-06
ITK	-0.026239	0.138322	0.033653	0.171975	-0.78478	5.8507	1.42344	5.14359	0.444436	2.81809e-05	0.174464	0.000108995	0.680113	0.000301677	0.291096	0.000496141
MAPK4	-0.131427	0.00291774	0.0257122	0.0286299	-4.08892	0.128377	1.1313	0.890727	0.000912574	0.899505	0.275162	0.38672	0.0261161	0.929337	0.40939	0.474547
ITPK1	-0.109381	0.0653651	0.101681	0.167047	-2.66207	2.24978	3.49974	4.06553	0.01741	0.0394118	0.00309757	0.00095768	0.126712	0.0884797	0.0118844	0.00304763
MAPK6	0.0278565	0.313076	0.183753	0.496829	0.614616	9.76881	5.73358	10.9618	0.547743	5.15546e-08	3.50979e-05	1.07273e-08	0.758069	1.40683e-06	0.000298551	2.26119e-07
NPR2	-0.023218	0.0475379	0.00199354	0.0495314	-0.666553	1.93003	0.0809374	1.42197	0.514877	0.0721479	0.93653	0.174884	0.735705	0.140601	0.960169	0.246791
PLK1	-0.155238	1.09309	0.835652	1.92874	-3.26248	32.4878	24.8365	40.5344	0.0050728	1.17268e-15	6.93353e-14	3.9714e-17	0.0669224	5.06396e-13	4.88144e-11	3.00535e-14
NRBP	-0.0117215	0.0508291	-0.0099905	0.0408386	-0.29423	1.8044	-0.354656	1.02512	0.772494	0.0906729	0.727636	0.32107	0.89348	0.168021	0.816426	0.407598
EXOSC10	-0.0468687	0.109751	0.126972	0.236723	-1.24117	4.11031	4.75524	6.2689	0.233035	0.000873225	0.000235242	1.3067e-05	0.487174	0.00457425	0.00143933	8.49195e-05
NRG3	0.0606969	0.134712	0.013481	0.148193	1.51696	4.76133	0.476482	3.70369	0.149445	0.000232394	0.640392	0.00202667	0.387936	0.00161726	0.749347	0.00572494
PMVK	0.0735542	0.221766	0.392834	0.6146	1.35656	5.7842	10.2461	11.3351	0.194389	3.19141e-05	2.70588e-08	6.74593e-09	0.445303	0.000333362	7.85267e-07	1.50773e-07
NTRK1	-0.0122253	0.035364	0.0184626	0.0538266	-0.34207	1.39937	0.730575	1.5061	0.736901	0.181434	0.475959	0.152188	0.872524	0.285933	0.610923	0.219815
PNKP	-0.0285729	0.0726087	0.00565325	0.078262	-0.766775	2.75561	0.214549	2.10022	0.454759	0.0144032	0.832922	0.0524922	0.688824	0.0404266	0.891083	0.0894653
NTRK2	-0.0736066	0.0144261	0.0223588	0.0367849	-2.14503	0.59454	0.921471	1.07198	0.0482039	0.560747	0.370953	0.300168	0.217082	0.667022	0.509355	0.385167
PPP1R1B	-0.0267991	0.103977	0.0570064	0.160983	-0.724445	3.97499	2.17933	4.35176	0.479607	0.0011546	0.0451428	0.000532146	0.708286	0.00568577	0.102254	0.00185868
NTRK3	0.00745951	0.092637	0.01818	0.110817	0.184813	3.24579	0.636986	2.74554	0.855777	0.0052516	0.533448	0.0147011	0.935207	0.0183489	0.660819	0.0304149
PPP2CA	0.0474881	0.262798	0.1706	0.433399	1.10697	8.66338	5.624	10.1027	0.285225	2.51892e-07	4.31714e-05	3.27606e-08	0.541505	5.73298e-06	0.000354106	5.75176e-07
NYD-SP25	-0.0242789	0.0266033	0.0381634	0.0647667	-0.657556	1.01895	1.46172	1.7541	0.520489	0.323899	0.163834	0.0991978	0.739879	0.444018	0.277828	0.15282
PPP2CB	-0.0179241	0.136141	0.161046	0.297188	-0.431328	4.63315	5.4807	7.15158	0.67218	0.000300649	5.67304e-05	2.79153e-06	0.836552	0.00197573	0.000445594	2.3332e-05
OSR1	-0.00264294	0.0664558	0.0672009	0.133657	-0.0564094	2.00591	2.0284	2.85269	0.955738	0.0626804	0.0600991	0.0118157	0.981082	0.126131	0.128166	0.0253051
PPP4C	-0.0270136	0.0961736	0.0917001	0.187874	-0.58514	2.9461	2.80906	4.06952	0.566892	0.00975609	0.0129172	0.000949833	0.771726	0.0297666	0.0375801	0.00302814
P15RS	-0.103522	-0.0239969	0.0276399	0.003643	-2.99893	-0.98311	1.13236	0.105534	0.00875115	0.340681	0.274732	0.917309	0.0899868	0.461551	0.40898	0.938186
PRKAA1	-0.124894	-0.0116463	0.0487762	0.03713	-3.90578	-0.515074	2.1572	1.16116	0.00133242	0.613783	0.0470964	0.263182	0.0315354	0.712057	0.105496	0.346595
PACE-1	-0.0295589	0.110193	0.127268	0.237461	-0.738665	3.89429	4.49773	5.93405	0.47117	0.00136453	0.000395368	2.41324e-05	0.701013	0.00648452	0.00220041	0.000141505
PRKAA2	0.134619	0.227888	0.477631	0.705519	1.95695	4.685	9.81934	10.2561	0.0686507	0.000270851	4.81006e-08	2.67002e-08	0.260552	0.00182012	1.24866e-06	4.85313e-07
ITPKA	0.00324277	0.0120426	0.140935	0.152977	0.0384859	0.202125	2.36547	1.81557	0.969793	0.842453	0.0314505	0.0888697	0.987159	0.887941	0.0765812	0.139307
MAPK7	0.00682137	-7.05363e-05	0.0737652	0.0736946	0.194812	-0.00284887	2.97928	2.10465	0.848075	0.997763	0.00911256	0.0520529	0.931617	0.998283	0.0283527	0.0888554
ITPKB	0.158646	0.149698	0.00407256	0.153771	4.31192	5.75406	0.15654	4.17943	0.000577279	3.37714e-05	0.877632	0.000757468	0.0205265	0.000349821	0.922075	0.00249664
MAPK8	0.0862077	0.199946	0.12202	0.321966	1.46305	4.79889	2.9286	5.46416	0.163476	0.000215576	0.0101133	5.85585e-05	0.406974	0.00152047	0.0308675	0.000294199
ITPKC	-0.00966157	0.0039996	0.00902934	0.0130289	-0.253813	0.148593	0.335457	0.342275	0.802982	0.883795	0.741786	0.73675	0.907766	0.91791	0.826208	0.790696
MAPK8IP1	0.0856349	0.19483	0.226316	0.421146	2.24135	7.21158	8.37702	11.0228	0.0400599	2.52313e-06	3.8867e-07	9.93626e-09	0.195767	4.1375e-05	7.16951e-06	2.11983e-07
JAK1	-0.0129545	0.0348358	0.0486674	0.0835032	-0.322968	1.22823	1.7159	2.08182	0.751044	0.237721	0.106134	0.0543527	0.8805	0.350769	0.199311	0.0920243
MAPK8IP2	-0.00840841	0.0888571	0.0689134	0.15777	-0.215812	3.22529	2.50138	4.04937	0.831954	0.00547988	0.024035	0.000990149	0.922932	0.0189366	0.0619227	0.00313209
JAK2	0.0318641	0.126787	0.286952	0.413739	0.759774	4.27536	9.67623	9.86527	0.458813	0.000622132	5.85797e-08	4.51722e-08	0.69174	0.00350308	1.47821e-06	7.54812e-07
MAPK8IP3	0.0656191	0.1202	0.123474	0.243674	1.86534	4.83223	4.96387	6.92689	0.081215	0.000201691	0.000155271	4.09356e-06	0.284044	0.00144062	0.00102228	3.21293e-05
JAK3	0.0236258	0.100602	0.00780861	0.108411	0.670493	4.03767	0.313399	3.07667	0.51243	0.00101435	0.758164	0.00745438	0.733218	0.00514506	0.837951	0.0171508
MAPK9	0.0170435	0.0661686	0.0580607	0.124229	0.385151	2.11466	1.85554	2.80735	0.70537	0.051074	0.0826747	0.0129625	0.854945	0.107658	0.164315	0.0273452
JIK	-0.000993798	0.0508859	0.0250509	0.0759368	-0.0248283	1.79788	0.885088	1.89714	0.980509	0.09174	0.38966	0.0766378	0.992202	0.169596	0.528082	0.123102
MAPKAPK2	0.0632103	0.102447	0.122617	0.225065	1.82964	4.19366	5.01931	6.51455	0.0866431	0.000735636	0.000139157	8.41329e-06	0.293833	0.00400629	0.000934633	5.82041e-05
KDR	0.0661932	0.110432	0.00735577	0.117787	1.84737	4.35861	0.290324	3.28729	0.0839088	0.000524757	0.775424	0.00481807	0.288383	0.00306934	0.85088	0.0118577
MAPKAPK3	-0.0232383	0.135327	0.0401695	0.175496	-0.525134	4.32478	1.28374	3.96582	0.606935	0.000562306	0.218129	0.0011767	0.795821	0.00323874	0.345464	0.00363296
KHK	0.0211271	0.0719883	0.0601712	0.132159	0.484526	2.33483	1.95156	3.03093	0.634802	0.0333981	0.0693395	0.00819253	0.814142	0.0779708	0.143189	0.0185999
MAPKAPK5	-0.0148785	0.0640124	0.0658464	0.129859	-0.399318	2.42962	2.49923	3.48523	0.695118	0.027715	0.0241382	0.00319256	0.849513	0.0674387	0.0620851	0.0084298
TNIK	0.0132132	0.0825379	0.0286361	0.111174	0.301882	2.66684	0.925248	2.53999	0.766763	0.0172431	0.369047	0.0222523	0.889957	0.0464411	0.50743	0.0432494
MARK1	0.0523039	0.129078	0.0616581	0.190736	1.49633	5.2223	2.49459	5.45666	0.15469	9.34639e-05	0.0243623	5.94061e-05	0.395498	0.000786475	0.062522	0.000297679
PACSIN1	-0.000408212	0.0438832	0.0880552	0.131938	-0.0117381	1.78454	3.58082	3.79388	0.990785	0.0939589	0.00261674	0.00168044	0.996218	0.172506	0.0103529	0.0048956
PRKACA	0.0742512	0.126175	0.104862	0.231036	2.31885	5.57259	4.63128	7.21522	0.0344579	4.76015e-05	0.000301783	2.50773e-06	0.18214	0.000461824	0.00176809	2.13917e-05
PAG	0.114021	0.155231	0.0149047	0.170136	3.13267	6.0315	0.579122	4.67442	0.00663927	2.01547e-05	0.570845	0.000276678	0.0771613	0.00022911	0.692435	0.00107738
PRKACB	0.0673889	0.131632	0.0743869	0.206019	1.82932	5.05331	2.8557	5.59251	0.0866936	0.000130136	0.0117433	4.58309e-05	0.293891	0.00101725	0.0348603	0.000240317
PAK1	0.0691418	0.152179	0.0300432	0.182222	2.00181	6.23091	1.2301	5.27573	0.0631626	1.39979e-05	0.237038	8.42368e-05	0.248708	0.000171345	0.367664	0.000401165
PRKACG	0.00883421	0.123653	0.112895	0.236548	0.253089	5.00986	4.57399	6.77681	0.803532	0.000141775	0.000338787	5.30653e-06	0.908036	0.00108802	0.00194502	3.98292e-05
PAK2	0.0400415	0.13101	0.125618	0.256628	1.0953	5.06807	4.8595	7.01985	0.290145	0.00012641	0.000191025	3.49103e-06	0.54629	0.000995877	0.00121214	2.81106e-05
PRKAG1	-0.0361149	0.0917611	0.0526007	0.144362	-0.96347	3.46198	1.98453	3.85126	0.350133	0.00335077	0.0652276	0.00149181	0.603194	0.0130406	0.136782	0.00443007
PAK3	0.0746458	0.105354	0.0561894	0.161543	2.45389	4.89796	2.61227	5.31054	0.0264146	0.000176954	0.0192489	7.87384e-05	0.157659	0.00129503	0.0518963	0.000378134
PRKAG3	-0.022461	0.25507	0.262758	0.517827	-0.505426	8.11712	8.36176	11.6523	0.620385	5.81126e-07	3.97865e-07	4.59148e-09	0.805604	1.1622e-05	7.27559e-06	1.09331e-07
PAK4	0.0433067	0.130161	0.0386566	0.168818	1.38676	5.89444	1.75059	5.40585	0.185176	2.59752e-05	0.0998186	6.55004e-05	0.434664	0.00028265	0.190277	0.000323535
PRKAR1A	0.0233946	0.14336	0.0648424	0.208202	0.63342	5.4893	2.48284	5.63716	0.535713	5.58037e-05	0.0249385	4.21075e-05	0.750305	0.000526174	0.0637298	0.000224149
PAK6	0.026886	0.0601542	0.0691981	0.129352	0.717374	2.26987	2.61113	3.45139	0.483836	0.0379064	0.0192931	0.00342541	0.711637	0.0858115	0.0519757	0.00894511
PRKAR2A	-0.0362374	0.0729946	0.0869956	0.15999	-0.818276	2.33103	2.77815	3.61274	0.425626	0.0336469	0.0137575	0.00244862	0.665653	0.0783264	0.0395779	0.00673631
PAK7	0.058049	0.113757	0.079609	0.193366	1.23851	3.43241	2.40206	4.12559	0.233992	0.00356336	0.0292656	0.000846176	0.488161	0.013684	0.0721934	0.00273692
PRKAR2B	0.112228	0.225135	0.115024	0.340159	2.42806	6.88839	3.51935	7.35938	0.0278005	4.37412e-06	0.00297375	1.97103e-06	0.162186	6.50604e-05	0.0114964	1.74623e-05
PANK1	0.0798754	0.08842	0.0675804	0.156	1.99528	3.12361	2.38741	3.89688	0.0639351	0.00676486	0.0301225	0.00135721	0.250208	0.0223229	0.0738927	0.00408749
PRKCA	-0.0501288	0.0313057	0.0757071	0.107013	-1.44709	1.27805	3.09072	3.08919	0.167832	0.220078	0.00724103	0.00726403	0.412616	0.330861	0.023576	0.016791
PANK3	-0.0458466	-0.0308665	0.0280156	-0.00285092	-1.59213	-1.51591	1.3759	-0.0990048	0.131581	0.149708	0.188448	0.922406	0.362729	0.247022	0.30883	0.942167
PRKCABP	-0.0951739	-0.0132429	-0.0109219	-0.0241648	-2.47169	-0.486378	-0.401133	-0.627565	0.0254977	0.633518	0.693809	0.539443	0.154441	0.728549	0.790438	0.620034
MAST3	0.0265297	0.129848	0.081909	0.211757	0.511714	3.54197	2.23429	4.08443	0.616078	0.00283705	0.0406103	0.000921061	0.80204	0.0114528	0.0940494	0.00294977
MARK2	0.0536757	0.174343	0.31269	0.487034	1.26881	5.82827	10.4532	11.5127	0.223269	2.93863e-05	2.05994e-08	5.43273e-09	0.476167	0.000312036	6.29637e-07	1.2679e-07
KIAA0999	0.0534622	0.176174	0.0403318	0.216506	1.37997	6.43102	1.47227	5.58847	0.187216	9.76291e-06	0.161002	4.61846e-05	0.436829	0.000126796	0.274125	0.000241871
MARK3	0.0921754	0.174239	-0.0047599	0.169479	2.29123	6.1251	-0.167327	4.21278	0.0363647	1.69736e-05	0.86928	0.000707316	0.186409	0.000198454	0.916485	0.00235338
KIAA1361	0.0754404	0.0855259	-0.0172776	0.0682484	2.36766	3.79602	-0.766854	2.14194	0.0313158	0.001673	0.454714	0.0484891	0.172649	0.00759085	0.590543	0.0835827
MARK4	0.0336609	0.136699	0.0436869	0.180386	1.03734	5.95766	1.90398	5.55902	0.315522	2.30991e-05	0.0756844	4.88472e-05	0.570608	0.000256777	0.153369	0.000253241
KIAA1399	0.0879736	0.142298	0.0343656	0.176663	2.41143	5.51613	1.33217	4.84248	0.0287294	5.30127e-05	0.202098	0.000197611	0.165126	0.000505499	0.325716	0.000810594
MAST2	0.0807739	0.21466	0.131075	0.345734	2.10441	7.90905	4.82939	9.00744	0.0520772	8.06759e-07	0.000202839	1.51508e-07	0.224979	1.51597e-05	0.00127391	2.08605e-06
KIAA1639	0.0708902	0.139242	0.0603261	0.199568	2.1747	6.04087	2.61718	6.12217	0.0455451	1.98098e-05	0.0190596	1.70647e-05	0.210011	0.000225798	0.0515241	0.000105854
MATK	0.0537982	0.165779	0.0365672	0.202346	1.76486	7.69105	1.69648	6.63799	0.0973174	1.14438e-06	0.10982	6.76469e-06	0.310391	2.07471e-05	0.204481	4.86142e-05
KIAA1765	0.0662021	0.113521	0.132221	0.245742	1.94963	4.72795	5.50678	7.23705	0.0695863	0.000248469	5.39692e-05	2.41752e-06	0.262405	0.00170221	0.000427724	2.0731e-05
MBIP	0.0391772	0.115271	0.0277208	0.142992	1.36606	5.68425	1.36697	4.98597	0.191451	3.85184e-05	0.191174	0.000148629	0.442122	0.000389816	0.312184	0.000639218
KIAA1804	0.00399183	0.0631774	0.0596292	0.122807	0.124969	2.79709	2.64	3.8446	0.902158	0.0132366	0.0182034	0.00151257	0.957223	0.0377798	0.0496673	0.00447925
MELK	-0.000679982	0.0732119	0.0406164	0.113828	-0.0172354	2.62435	1.45593	2.88519	0.986469	0.0187867	0.165408	0.0110551	0.994426	0.0495155	0.279774	0.0239115
KIAA1811	0.0751786	0.109868	0.0178409	0.127709	1.73252	3.58072	0.581454	2.9431	0.103066	0.00261728	0.569311	0.00981644	0.319046	0.0107653	0.691058	0.0216423
MERTK	0.123848	0.162934	0.0690875	0.232022	2.74817	5.11308	2.16805	5.14854	0.0146228	0.000115712	0.0461292	0.000107945	0.115795	0.000931743	0.104036	0.000492103
LMTK3	0.0600255	0.109181	0.052784	0.161965	1.79112	4.60734	2.22744	4.83292	0.0928587	0.000316713	0.0411519	0.000201416	0.303696	0.00206078	0.0950223	0.000823322
MET	-0.019912	0.0280911	0.0545636	0.0826546	-0.544423	1.08618	2.10979	2.25989	0.593912	0.294034	0.0515483	0.0386472	0.788901	0.412973	0.113105	0.0690873
KIF13B	-0.0445016	-0.0180386	0.0010012	-0.0170374	-1.32513	-0.759628	0.0421616	-0.507326	0.204368	0.458898	0.966909	0.619082	0.455079	0.575863	0.979242	0.69165
MGC16169	-0.0179365	0.106892	0.0837221	0.190614	-0.420878	3.54715	2.77826	4.47274	0.679633	0.00280662	0.0137543	0.000415938	0.84102	0.0113591	0.0395779	0.00150998
PANK4	0.0768811	0.106412	0.070397	0.176809	2.31121	4.52404	2.99288	5.31527	0.0349754	0.000374828	0.00886083	7.80204e-05	0.183248	0.00235547	0.027693	0.000375198
PRKCB1	-0.0318651	0.088981	0.0572194	0.1462	-0.88265	3.48566	2.24146	4.04968	0.390936	0.00318969	0.0400515	0.000989501	0.637013	0.0125362	0.0929694	0.00313051
PAPSS1	0.202494	0.10256	0.108785	0.211346	2.2633	1.62116	1.71956	2.36224	0.0383923	0.125185	0.105453	0.0316506	0.191291	0.215411	0.198385	0.058226
PRKCD	0.0392073	0.108734	0.0735696	0.182304	1.19317	4.6797	3.16628	5.54795	0.250782	0.000273755	0.0061929	4.98893e-05	0.504887	0.00183613	0.0208043	0.000257442
PAPSS2	0.074443	0.118727	0.0380178	0.156744	2.05542	4.63596	1.48449	4.32782	0.0571266	0.00029895	0.157769	0.000558824	0.236073	0.00197009	0.270144	0.00193206
PRKCE	0.0664574	0.125004	0.112492	0.237496	1.97812	5.26197	4.73528	7.06912	0.0660098	8.65196e-05	0.000244846	3.21005e-06	0.254833	0.00073655	0.00148731	2.61914e-05
PASK	0.0823633	0.161124	0.10081	0.261935	2.07046	5.72808	3.58387	6.58454	0.0555309	3.54633e-05	0.00260019	7.4328e-06	0.232712	0.000364163	0.0103095	5.2522e-05
PRKCG	0.0528179	0.145646	0.0766696	0.222316	1.75025	6.82548	3.593	7.36698	0.099878	4.87653e-06	0.00255123	1.9463e-06	0.31476	7.12784e-05	0.0101477	1.72649e-05
PCK1	0.0831935	0.178443	0.0660552	0.244498	2.7994	8.49161	3.14338	8.22718	0.0131744	3.26358e-07	0.00649364	4.8961e-07	0.110352	7.15187e-06	0.0215648	5.54183e-06
PRKCH	0.043572	0.166496	0.0805054	0.247002	1.13401	6.12817	2.96314	6.42852	0.274057	1.68787e-05	0.00942029	9.80666e-06	0.530896	0.000197557	0.0291226	6.61746e-05
PCK2	0.0684172	0.10983	0.0788768	0.188707	2.35163	5.33874	3.83414	6.48621	0.0323167	7.45553e-05	0.00154575	8.84806e-06	0.175466	0.000658037	0.00673567	6.06556e-05
PRKCI	0.125983	0.223492	0.319154	0.542646	2.53679	6.36428	9.08842	10.9267	0.0223951	1.10029e-05	1.34686e-07	1.12132e-08	0.144341	0.000139407	3.01026e-06	2.35188e-07
PCTK1	0.100203	0.144445	0.0648696	0.209314	3.27746	6.68146	3.00063	6.84627	0.00491748	6.26767e-06	0.00872065	4.70414e-06	0.0659442	8.7264e-05	0.0273602	3.60639e-05
PRKCL1	0.0310222	0.0948949	0.0785403	0.173435	0.849659	3.67562	3.04215	4.75018	0.408472	0.00214846	0.00800513	0.000237642	0.652736	0.00925507	0.025521	0.000945598
PCTK2	-0.0038956	0.0429395	0.0211224	0.0640619	-0.128105	1.99693	0.982312	2.10664	0.899717	0.0637389	0.341061	0.0518566	0.955641	0.127765	0.479311	0.0885991
PRKCL2	0.025663	0.144883	0.0716656	0.216548	0.70355	5.61719	2.77852	5.93666	0.492168	4.37329e-05	0.0137471	2.40158e-05	0.71814	0.000431829	0.0395629	0.000140949
PCTK3	0.568268	0.695728	0.141966	0.837694	16.8337	29.1461	5.94739	24.8149	2.31183e-11	6.12781e-15	2.3543e-05	7.02565e-14	1.62761e-07	1.11574e-12	0.000215727	5.41565e-12
PRKCM	-0.0855055	-0.00751007	0.0300956	0.0225855	-2.79336	-0.34697	1.39043	0.737841	0.0133377	0.733289	0.184079	0.471657	0.110672	0.80653	0.303406	0.556933
PDGFRA	0.0454398	0.0859567	0.048005	0.133962	1.03171	2.76004	1.54142	3.04159	0.318072	0.0142742	0.143421	0.00801437	0.573109	0.0401177	0.251049	0.0182523
PRKCN	-0.083082	0.00457889	0.0612653	0.0658442	-2.40264	0.187265	2.5056	1.90414	0.0292321	0.853887	0.023834	0.0756621	0.166643	0.896324	0.0615024	0.121794
KIS	0.0900988	0.206337	-0.016888	0.189449	2.50611	8.11657	-0.664315	5.26954	0.0238095	5.81621e-07	0.51627	8.52562e-05	0.148562	1.1622e-05	0.646708	0.000404924
STK32A	0.0337025	0.0897555	0.0270616	0.116817	0.925487	3.48566	1.05094	3.20786	0.368926	0.00318968	0.309428	0.00568157	0.618469	0.0125362	0.445982	0.0136117
KIT	0.00649778	0.0470305	0.0741238	0.121154	0.149299	1.52822	2.40859	2.78374	0.883247	0.146646	0.0288909	0.0136016	0.947807	0.243232	0.0715111	0.0284857
MGC26597	0.18063	0.233973	0.0653619	0.299334	4.08829	7.48911	2.09213	6.77496	0.000913775	1.59072e-06	0.0533023	5.3236e-06	0.0261161	2.79747e-05	0.116217	3.99289e-05
LMTK2	0.0828147	0.109571	0.057116	0.166687	2.13	3.98551	2.07752	4.28721	0.0496051	0.00112976	0.0547956	0.000607223	0.220797	0.00558297	0.118875	0.00206824
CSNK1A1L	0.0714945	0.128545	0.0575532	0.186098	1.60253	4.07476	1.82439	4.17133	0.129258	0.000939612	0.0874677	0.00077018	0.359076	0.00485696	0.17198	0.00253222
KSR2	0.0367527	0.128312	0.0934942	0.221806	0.953828	4.70937	3.43147	5.75644	0.354839	0.000257912	0.00357034	3.36209e-05	0.606799	0.00175326	0.0133562	0.000185892
MGC42105	0.0614359	0.112003	0.0514089	0.163412	1.49176	3.84609	1.76534	3.96789	0.155874	0.00150789	0.0972333	0.00117169	0.396844	0.0070212	0.186612	0.00361855
LAK	0.0879146	0.139132	0.0331695	0.172302	2.655	5.94218	1.41664	5.20347	0.0176605	2.37711e-05	0.176412	9.69577e-05	0.127393	0.000262589	0.293617	0.000450769
C9ORF96	0.0565122	0.173623	0.0861461	0.25977	1.24565	5.41222	2.68536	5.72586	0.231432	6.47019e-05	0.0166092	3.56118e-05	0.485221	0.000588785	0.0461384	0.000195112
LATS1	0.00978992	0.121812	0.0455058	0.167318	0.279474	4.91775	1.83715	4.77643	0.783583	0.000170135	0.0854758	0.000225475	0.898868	0.00125558	0.168723	0.000905895
MGC45428	0.0263667	0.112481	0.105989	0.21847	0.616055	3.7167	3.50217	5.10452	0.546817	0.0019726	0.00308195	0.000117674	0.757382	0.0086569	0.0118482	0.000528692
LATS2	0.030794	0.0788129	0.0526129	0.131426	0.832276	3.01241	2.01099	3.55208	0.417917	0.00851145	0.0620895	0.00277798	0.659506	0.0267834	0.131455	0.00750112
PIP5KL1	-0.0147597	0.0606766	0.0588791	0.119556	-0.499999	2.90689	2.82077	4.05007	0.624113	0.0105741	0.0126122	0.00098872	0.808209	0.0317373	0.0368747	0.00312874
LCK	0.0891718	0.160418	0.0586247	0.219042	2.64914	6.73978	2.46305	6.50738	0.0178705	5.6601e-06	0.0259387	8.52112e-06	0.128295	8.03408e-05	0.0656502	5.88152e-05
MGC4796	-0.00513823	0.0591373	0.0312877	0.090425	-0.149368	2.43121	1.28628	2.62866	0.883193	0.0276282	0.217266	0.0186243	0.947807	0.0672915	0.344536	0.0372116
LCP2	0.0541989	0.0359826	0.11609	0.152073	1.23003	1.15487	3.72594	3.45126	0.237064	0.265672	0.00193508	0.00342635	0.49103	0.381848	0.00806609	0.00894615
MGC5601	-0.0504295	0.018799	0.15458	0.173379	-1.49452	0.787894	6.47866	5.13823	0.155158	0.442665	8.96771e-06	0.000110147	0.396024	0.559905	9.71318e-05	0.000500733
LIM	-0.0184487	-0.0110672	-0.00196295	-0.0130302	-0.49792	-0.422423	-0.0749234	-0.351677	0.625544	0.678529	0.941236	0.729825	0.808966	0.762653	0.963498	0.784739
MGC8407	-0.0370982	0.0152206	0.0624736	0.0776942	-1.06802	0.61969	2.54354	2.23674	0.301896	0.544482	0.022095	0.0404187	0.558055	0.653039	0.0579496	0.0718105
PDGFRB	-0.0532605	0.0440122	-0.00555198	0.0384602	-1.37443	1.60622	-0.202619	0.992493	0.188895	0.128444	0.842074	0.336229	0.438858	0.21986	0.898255	0.423389
PRKCQ	0.00776601	0.0610999	0.0477913	0.108891	0.189578	2.10934	1.64989	2.65817	0.852105	0.0515922	0.11912	0.0175478	0.933538	0.10848	0.217867	0.0353415
PDK1	0.104781	0.110152	0.0216883	0.13184	2.79391	4.15373	0.817847	3.51543	0.0133226	0.000798571	0.425863	0.00299807	0.110611	0.00426248	0.5628	0.00799927
PRKCSH	0.00808557	0.0755615	0.0467565	0.122318	0.21985	2.90557	1.79793	3.32587	0.828863	0.0106028	0.0917318	0.004447	0.921863	0.0317923	0.17842	0.011122
PDK2	-0.000310486	0.0525093	0.0502431	0.102752	-0.00859253	2.05508	1.96639	2.84361	0.993254	0.0571627	0.0674614	0.0120371	0.997649	0.117685	0.140191	0.0256908
PRKCZ	0.0185969	0.0958017	0.0577912	0.153593	0.566211	4.12502	2.48837	4.67637	0.579373	0.000847172	0.0246661	0.000275593	0.779756	0.00446993	0.0631864	0.00107375
PDK3	-0.0359606	0.0458701	0.107858	0.153728	-1.06739	1.92549	4.52757	4.563	0.30217	0.0727532	0.000372157	0.000346395	0.558341	0.141467	0.00209889	0.00129835
PRKD2	-0.0124749	0.110007	0.0694277	0.179435	-0.326525	4.07208	2.56997	4.69663	0.748403	0.000944832	0.0209561	0.000264593	0.878856	0.00487678	0.055521	0.00103701
PDK4	0.0726398	0.137873	0.0528889	0.190761	1.85983	4.9922	1.91504	4.88416	0.0820328	0.00014681	0.0741643	0.000181877	0.285627	0.00111659	0.150995	0.000756881
PRKDC	0.0809045	0.20133	0.145854	0.347184	2.20647	7.76512	5.62545	9.46856	0.0428495	1.01553e-06	4.30524e-05	7.82765e-08	0.203625	1.85866e-05	0.000353404	1.20064e-06
PDPK1	0.0832618	0.13879	0.152646	0.291436	2.04327	4.81674	5.29759	7.15191	0.0584467	0.000208026	8.07387e-05	2.78995e-06	0.238772	0.00147787	0.000596461	2.3328e-05
PRKG1	-0.0300711	0.0908556	0.12876	0.219615	-0.896748	3.83167	5.43021	6.54914	0.383597	0.00155369	6.25021e-05	7.91295e-06	0.630553	0.00718062	0.000482672	5.54326e-05
PDXK	-0.0992658	-0.0108088	0.0839439	0.0731352	-2.86567	-0.441283	3.42714	2.11132	0.011506	0.665114	0.00360268	0.0513988	0.104045	0.75247	0.0134533	0.0879095
PRKG2	0.0783847	0.174271	0.142179	0.31645	1.867	5.8702	4.7892	7.53733	0.0809713	2.71741e-05	0.000219792	1.4697e-06	0.283474	0.000293055	0.00135658	1.36566e-05
PFKFB1	0.0472393	0.122195	0.0785679	0.200762	1.1324	4.14253	2.66354	4.81262	0.274713	0.000817187	0.0173586	0.000209744	0.531486	0.00434318	0.0477634	0.000853072
PRKR	-0.033079	0.0395406	0.0418019	0.0813425	-0.952868	1.61079	1.70291	2.34314	0.35531	0.127439	0.108589	0.0328591	0.60716	0.218477	0.202731	0.0601089
PFKFB2	0.0773654	0.175315	0.0533525	0.228668	1.80352	5.77976	1.75891	5.33065	0.0908155	3.21808e-05	0.0983528	7.57317e-05	0.30074	0.000335649	0.188247	0.000364939
PRKRA	-0.0618055	0.0385806	0.132294	0.170875	-1.32851	1.1728	4.02155	3.67296	0.203277	0.258622	0.00104868	0.00216039	0.453828	0.373725	0.00490134	0.00605531
PFKFB3	-0.0072223	0.115119	0.0750431	0.190162	-0.21072	4.74998	3.09639	5.54822	0.835857	0.000237735	0.00715672	4.98629e-05	0.925272	0.00164468	0.0233375	0.000257369
PRKWNK1	-0.114774	-0.0101955	0.00759672	-0.00259879	-3.40005	-0.427135	0.31826	-0.0769861	0.00381149	0.675167	0.754544	0.939622	0.0571026	0.759976	0.835477	0.954949
LIMK1	0.0471082	0.0980282	0.0604308	0.158459	1.05553	3.10629	1.91491	3.55053	0.307388	0.00701167	0.0741817	0.00278695	0.562984	0.0229353	0.151001	0.00752245
MIDORI	0.0683465	0.0993283	0.0636407	0.162969	2.35342	4.83694	3.09908	5.61161	0.0322036	0.000199807	0.00711698	4.41978e-05	0.175122	0.00142984	0.0232487	0.000233609
LIMK2	0.0369777	0.0185672	0.0120969	0.0306641	0.970334	0.689038	0.44892	0.804658	0.346809	0.501005	0.659714	0.433211	0.600208	0.6149	0.764251	0.519713
MINK	0.0575514	0.139484	0.0889718	0.228456	1.65627	5.67696	3.62112	6.57474	0.117807	3.90525e-05	0.00240631	7.56262e-06	0.341738	0.000393828	0.00966303	5.32789e-05
LOC115704	0.080984	0.0908593	0.0529618	0.143821	2.76252	4.3832	2.55496	4.90602	0.0142022	0.000499085	0.0215957	0.000174143	0.114115	0.00295677	0.0569229	0.000730564
MKNK1	-0.0533785	0.0787682	0.0650513	0.14382	-1.1227	2.34294	1.93494	3.02492	0.27869	0.0328715	0.0714993	0.00829474	0.535597	0.0770341	0.146629	0.0187895
LOC149420	0.0277915	0.0307484	0.0386147	0.0693631	0.792598	1.24016	1.55743	1.9782	0.439999	0.233399	0.139589	0.0659999	0.676412	0.345623	0.245851	0.108625
MKNK2	0.119277	0.154945	0.116666	0.271611	2.91822	5.36111	4.03664	6.64521	0.0103311	7.14015e-05	0.00101651	6.67939e-06	0.0982401	0.000636854	0.00478595	4.81815e-05
PRPS1L1	0.163858	0.214618	0.0537274	0.268345	3.75006	6.94629	1.73893	6.14138	0.00184052	3.9594e-06	0.101904	1.6476e-05	0.038074	5.98615e-05	0.193344	0.000102682
MOS	0.11097	0.12724	0.0509578	0.178198	3.3564	5.44258	2.17968	5.38975	0.00417355	6.10341e-05	0.0451128	6.75635e-05	0.0601814	0.000563172	0.102224	0.000332326
LOC340371	0.122394	0.120287	0.102477	0.222764	4.00641	5.56835	4.74393	7.29189	0.00108199	4.79864e-05	0.000240636	2.20552e-06	0.0286735	0.000464705	0.00146638	1.91482e-05
MPP1	0.100708	0.102665	0.061712	0.164377	2.65397	3.82622	2.29994	4.33185	0.0176972	0.00157134	0.035753	0.000554237	0.127571	0.00723846	0.0848184	0.00191997
LOC91807	0.0155928	0.0262333	0.0869322	0.113166	0.491376	1.16912	3.87422	3.56618	0.63006	0.260058	0.00142246	0.00269767	0.811999	0.375363	0.0062827	0.00732169
MPP2	-0.0141061	0.0671793	0.225442	0.292621	-0.365653	2.46272	8.26444	7.58524	0.719576	0.025956	4.62177e-07	1.35901e-06	0.863394	0.0640503	8.23073e-06	1.27628e-05
LTK	0.0187106	0.0439684	0.0487634	0.0927318	0.530663	1.76355	1.95587	2.63002	0.603188	0.0975453	0.0687887	0.0185731	0.79368	0.177669	0.142314	0.0371233
MPP3	0.186427	0.253056	0.0667132	0.319769	4.07243	7.81766	2.06097	6.98525	0.000944143	9.33403e-07	0.0565327	3.70367e-06	0.0267219	1.72178e-05	0.12196	2.95413e-05
LYK5	-0.0190268	-0.0329473	0.0566658	0.0237185	-0.581824	-1.42483	2.45054	0.725293	0.569068	0.174071	0.0265902	0.479102	0.773041	0.277367	0.0670102	0.564021
MPZL1	-0.0502003	0.0266387	0.086989	0.113628	-1.53981	1.15555	3.77347	3.48535	0.14381	0.265401	0.00175317	0.00319175	0.379985	0.381528	0.00744894	0.00842874
LYN	0.0525276	0.092848	0.100772	0.19362	1.69267	4.23128	4.59238	6.23927	0.110557	0.000680968	0.000326428	1.37874e-05	0.330291	0.00376216	0.00188548	8.86791e-05
MRC2	0.0766267	0.111677	0.0948174	0.206494	1.62845	3.3564	2.84969	4.38836	0.123621	0.00417361	0.0118886	0.000493854	0.351509	0.0154002	0.0352072	0.00174488
PFKFB4	-0.0414783	0.00356042	0.0672945	0.0708549	-0.933947	0.113375	2.14287	1.59541	0.364682	0.911192	0.0484033	0.130845	0.615298	0.938245	0.107704	0.193351
PRKWNK2	0.12424	0.130879	0.0585013	0.189381	3.28157	4.88883	2.18524	5.00212	0.00487574	0.000180196	0.0446338	0.000143959	0.0656345	0.00131106	0.101443	0.000622695
PFKL	0.0459476	0.0180903	0.163333	0.181423	1.14604	0.638111	5.76136	4.52511	0.2692	0.532735	3.33114e-05	0.000374013	0.525681	0.643039	0.00028647	0.00138443
PRKWNK3	-0.0523078	-0.0160021	0.0538549	0.0378528	-1.68557	-0.729243	2.45426	1.21977	0.111941	0.47675	0.0263953	0.240824	0.332584	0.591902	0.0666144	0.322192
PFKM	0.0954701	0.0781814	0.0389024	0.117084	3.09989	3.59003	1.78637	3.80169	0.00710503	0.00256707	0.093651	0.00165341	0.0800348	0.0106124	0.181335	0.00483346
PRKWNK4	0.0677754	0.100481	0.157605	0.258086	1.80413	3.78265	5.9331	6.87007	0.090716	0.00172008	2.41751e-05	4.51457e-06	0.30074	0.00777273	0.000219614	3.4851e-05
PFKP	-0.00681989	0.0693746	0.0739179	0.143293	-0.165485	2.38065	2.53656	3.477	0.870706	0.0305259	0.0224055	0.0032477	0.941927	0.0726219	0.0585676	0.00854975
PRKX	0.0303857	0.0628599	0.0772947	0.140155	0.74771	2.18752	2.68985	3.44883	0.465851	0.0444388	0.016459	0.00344374	0.697471	0.0969219	0.0458254	0.00898519
PFTK1	0.15536	0.171666	0.0825995	0.254265	3.91412	6.11637	2.94298	6.40593	0.0013096	1.72469e-05	0.00981879	1.02111e-05	0.0313414	0.000200869	0.0301384	6.84878e-05
PRKY	0.0699342	0.0857063	0.147299	0.233005	1.73696	3.01043	5.17386	5.78717	0.102259	0.00854616	0.000102728	3.17366e-05	0.318142	0.0268646	0.000723179	0.00017733
PGK1	0.0310612	0.0704364	0.0536682	0.124105	0.788553	2.52886	1.92684	3.15066	0.442291	0.0227528	0.0725734	0.00639659	0.678503	0.0576836	0.148314	0.0150633
PRPF4B	0.0968833	0.136022	0.13934	0.275361	2.32459	4.61552	4.72809	6.60693	0.0340738	0.000311531	0.000248399	7.14487e-06	0.180731	0.00203494	0.00150328	5.09132e-05
PGK2	0.0451981	0.0347535	0.0354453	0.0701988	1.34428	1.46178	1.49088	2.08785	0.19824	0.163817	0.156101	0.0537359	0.44845	0.264866	0.268005	0.0911684
PRPS1	0.0344125	0.0405825	0.0920046	0.132587	0.890796	1.48565	3.36811	3.43212	0.386684	0.157467	0.0040732	0.00356548	0.632573	0.256903	0.0148456	0.00924208
PHKA1	-0.00068619	0.0136407	0.100549	0.114189	-0.0177549	0.499145	3.67929	2.9546	0.986061	0.624701	0.00213212	0.00958708	0.994184	0.721829	0.00874077	0.0212075
PRPS2	0.000698991	-0.00404536	0.0368962	0.0328508	0.0196787	-0.161064	1.469	0.924852	0.984551	0.874128	0.161875	0.369247	0.99369	0.91094	0.275189	0.457384
PHKA2	0.116627	0.0880456	0.0664812	0.154527	3.23091	3.44943	2.60458	4.28083	0.00541635	0.00343941	0.019549	0.000615202	0.0694332	0.0132999	0.0525042	0.00209171
PRPSAP1	0.131483	0.1559	0.184229	0.340129	2.91593	4.88955	5.77805	7.54313	0.0103797	0.000179937	3.22842e-05	1.45582e-06	0.0983978	0.0013105	0.000279246	1.35455e-05
PHKG1	0.080173	0.00997189	0.0794942	0.0894661	1.76032	0.309639	2.46839	1.96436	0.0981073	0.760968	0.0256653	0.0677155	0.311832	0.827962	0.0651612	0.110956
PRPSAP2	0.0693692	0.0871579	0.0710998	0.158258	1.685	2.99402	2.4424	3.84413	0.112051	0.00884002	0.0270227	0.00151403	0.332767	0.0275465	0.0679299	0.00448246
SMAD7	-0.0533312	0.0429677	0.0477363	0.090704	-1.6519	1.88218	2.09106	2.80951	0.118704	0.0787623	0.0534105	0.0129056	0.343491	0.150587	0.116383	0.027251
MST1R	0.33389	0.504041	0.00114882	0.505189	8.84873	18.8911	0.0430569	13.3885	1.91223e-07	4.19985e-12	0.966207	6.43368e-10	8.46891e-05	2.72101e-10	0.979158	1.94679e-08
MAGI-3	-0.0651506	0.0903576	0.0731555	0.163513	-1.69344	3.32147	2.68914	4.25014	0.110408	0.00448784	0.0164829	0.000655129	0.330222	0.0162698	0.0458676	0.00220247
MST4	-0.133759	0.005044	-0.0265372	-0.0214932	-3.90546	0.208276	-1.09577	-0.627553	0.00133332	0.837731	0.289947	0.539451	0.0315354	0.884907	0.426102	0.620034
MAK	-0.095948	0.130586	0.0239264	0.154512	-1.87986	3.61826	0.66295	3.02728	0.0790968	0.00242063	0.51712	0.00825452	0.279182	0.0101481	0.647536	0.0187124
MUSK	-0.105369	0.0322791	0.0788674	0.111146	-2.82448	1.22366	2.98976	2.97934	0.012517	0.239393	0.00891794	0.00911136	0.108312	0.352595	0.0278386	0.0203297
MALT1	-0.0526589	0.114661	0.00089714	0.115558	-1.26186	3.88571	0.0304029	2.76911	0.225695	0.00138898	0.976135	0.0140129	0.479326	0.00657332	0.984922	0.0292082
MVD	-0.198293	0.00543736	0.0571834	0.0626207	-6.63417	0.257266	2.70561	2.09507	6.81033e-06	0.800364	0.0159421	0.0530071	0.00115073	0.856814	0.0446155	0.0901709
MAP2K1	0.0611419	0.154111	0.0225255	0.176637	1.73656	6.19013	0.904775	5.01686	0.102332	1.50746e-05	0.37946	0.000139832	0.318174	0.000181011	0.518039	0.000608945
MVK	-0.134749	0.013292	0.0519783	0.0652703	-4.12841	0.575924	2.25214	1.99974	0.000841273	0.572951	0.0392323	0.0634061	0.0249208	0.67764	0.0913993	0.105072
MAP2K1IP1	-0.0350714	0.134174	0.0733265	0.207501	-1.08498	5.87019	3.20807	6.4193	0.294551	2.71748e-05	0.00567907	9.96965e-06	0.550355	0.000293055	0.0193692	6.70388e-05
MYLK	-0.062851	0.111516	0.0470918	0.158608	-1.53721	3.8572	1.62885	3.87922	0.144444	0.00147357	0.123536	0.00140781	0.380992	0.00689212	0.224256	0.00421944
MAP2K2	-0.0875865	0.0584498	0.0218793	0.0803292	-2.24321	2.11705	0.79247	2.05734	0.0399159	0.0508418	0.440072	0.0569202	0.195767	0.107359	0.576634	0.0957549
MYLK2	-0.0842376	0.148256	0.121976	0.270233	-1.35539	3.37356	2.77556	4.34808	0.194753	0.00402734	0.0138303	0.000536162	0.445461	0.0149915	0.0397442	0.00186992
MAP2K3	0.020101	0.24572	0.0257786	0.271499	0.563617	9.74367	1.02221	7.61263	0.581094	5.33694e-08	0.322401	1.29968e-06	0.78075	1.45073e-06	0.459732	1.23278e-05
MYO3A	-0.00581257	0.162482	0.0539275	0.216409	-0.162088	6.40771	2.12671	6.03475	0.873335	1.01785e-05	0.0499165	2.00343e-05	0.943053	0.000130925	0.11035	0.000120968
MAP2K4	-0.110067	0.0573161	0.0377585	0.0950746	-3.01509	2.22042	1.46276	2.6044	0.00846457	0.0417131	0.163554	0.0195563	0.0883738	0.0922748	0.277494	0.0387428
MYO3B	-0.168312	0.0110179	0.00657201	0.0175899	-4.817	0.445941	0.265996	0.503416	0.000207915	0.661818	0.793755	0.621765	0.0114657	0.749993	0.864348	0.694243
MAP2K5	-0.17907	0.0191022	0.0234236	0.0425258	-5.11056	0.770985	0.945399	1.21367	0.000116285	0.452332	0.358989	0.243081	0.00841115	0.569385	0.497553	0.324574
NAGK	0.00948687	0.36777	0.204597	0.572367	0.123171	6.75268	3.75664	7.43121	0.903558	5.53421e-06	0.00181552	1.74994e-06	0.957804	7.88719e-05	0.00765688	1.58086e-05
PHKG2	-0.0327606	0.0547516	0.0539	0.108652	-1.04729	2.47529	2.43679	3.47337	0.311056	0.0253157	0.0273247	0.00327232	0.566021	0.0627943	0.0685748	0.0086008
TAO1	-0.0553308	-0.00617175	0.014598	0.00842628	-1.65406	-0.26092	0.617154	0.251895	0.11826	0.797596	0.546111	0.804438	0.342724	0.854478	0.672286	0.847239
PI4K2B	0.0436328	0.154673	0.0109808	0.165654	1.12663	5.64806	0.400976	4.27732	0.277072	4.1247e-05	0.693922	0.00061965	0.534239	0.000411515	0.790524	0.00210311
PSKH1	0.0261008	0.138014	0.108505	0.246519	0.651601	4.87267	3.83084	6.15431	0.524222	0.000186081	0.00155638	1.60916e-05	0.742215	0.00134459	0.0067708	0.000100643
PI4KII	-0.0137049	0.0896769	0.00270894	0.0923859	-0.361832	3.34831	0.101145	2.43914	0.722372	0.00424433	0.920735	0.027198	0.864362	0.0156012	0.950016	0.0512673
PSKH2	-0.0611161	0.043779	0.315324	0.359103	-1.26948	1.28603	9.26283	7.45917	0.223036	0.217349	1.04793e-07	1.67106e-06	0.476008	0.327504	2.43223e-06	1.5246e-05
PIK3C2A	-0.0436855	0.119829	0.131047	0.250876	-1.13527	4.4039	4.81619	6.51959	0.273548	0.000478466	0.000208253	8.3385e-06	0.530397	0.00286199	0.00129865	5.77807e-05
PTK2	-0.099405	0.0405883	0.00305597	0.0436443	-2.51021	1.4495	0.109135	1.10212	0.0236156	0.167168	0.914498	0.287261	0.147832	0.269031	0.945985	0.372087
PIK3C2B	0.0196074	0.183628	0.161235	0.344863	0.530648	7.02813	6.17108	9.33325	0.603198	3.44209e-06	1.56067e-05	9.47838e-08	0.79368	5.31435e-05	0.000152889	1.40585e-06
PTK2B	-0.0801121	0.0799838	0.0193641	0.099348	-2.52316	3.56257	0.862501	3.129	0.0230135	0.002718	0.401586	0.00668993	0.146274	0.0110845	0.539893	0.0156702
PIK3C2G	-0.0514255	0.0358192	-0.0158365	0.0199827	-1.26674	1.24779	-0.551674	0.492225	0.22399	0.230669	0.589053	0.629473	0.477289	0.342805	0.707379	0.700895
PTK6	-0.150663	0.0287813	0.0746681	0.103449	-4.1092	1.11013	2.88005	2.82148	0.000875227	0.283901	0.0111722	0.0125939	0.025441	0.40192	0.0335325	0.026709
PIK3CA	-0.0384962	0.0497106	0.032842	0.0825526	-1.22269	2.23288	1.47518	2.62199	0.239748	0.0407218	0.160227	0.0188761	0.493442	0.0906104	0.273266	0.037615
PTK7	-0.0718343	0.119952	0.167252	0.287204	-2.08137	4.91518	6.85339	8.32164	0.0543981	0.000171003	4.64655e-06	4.23157e-07	0.230249	0.00126021	5.64671e-05	4.90532e-06
PIK3CB	-0.0732907	0.0805045	0.0783403	0.158845	-1.95173	3.03183	2.95033	4.23003	0.0693176	0.0081773	0.00967169	0.000682719	0.261813	0.0259223	0.0297908	0.00228256
PTK9	-0.097975	0.0296733	0.0612155	0.0908888	-2.04401	0.875486	1.80611	1.89618	0.0583649	0.394701	0.0903939	0.0767735	0.238615	0.514502	0.176436	0.123296
PIK3CG	-0.0618305	0.0828642	0.12225	0.205114	-1.54585	2.92986	4.32245	5.12816	0.142351	0.0100871	0.000564989	0.000112342	0.37757	0.0305579	0.00294791	0.000508523
PTK9L	-0.0874098	0.0689185	0.0795881	0.148507	-2.35976	2.63123	3.03858	4.00916	0.0318053	0.0185281	0.00806427	0.00107587	0.174361	0.049014	0.0256669	0.00336245
PIK3R1	-0.209018	-0.0220871	0.11598	0.0938926	-5.92102	-0.884843	4.64633	2.65977	2.47233e-05	0.389788	0.000292771	0.0174912	0.00291721	0.509766	0.0017239	0.0352476
PTPN5	-0.170627	0.0323798	0.0633563	0.0957361	-4.65321	1.2488	2.44348	2.61084	0.000288744	0.230307	0.026965	0.0193045	0.014153	0.342412	0.0678402	0.0383026
MAP2K6	0.0435692	0.100655	0.0362603	0.136916	1.21107	3.95679	1.4254	3.80579	0.244045	0.00119889	0.173906	0.00163941	0.498017	0.00584799	0.290385	0.00479784
NBEA	-0.0599784	-0.00549333	0.185488	0.179995	-1.88811	-0.244559	8.25779	5.66621	0.0779138	0.810012	4.66953e-07	3.98546e-05	0.27704	0.863919	8.28782e-06	0.000214299
MAP2K7	0.106936	0.17647	0.0260414	0.202512	2.84264	6.63412	0.978985	5.38328	0.0120612	6.81092e-06	0.342651	6.84119e-05	0.106454	9.33938e-05	0.480969	0.000335717
COASY	0.088545	0.143494	0.0680043	0.211499	2.23467	5.12152	2.42717	5.33773	0.040581	0.000113814	0.0278497	7.47015e-05	0.197278	0.000919961	0.0696283	0.000361128
MAP3K1	0.0302477	0.0503978	0.203913	0.254311	0.625734	1.47443	5.96563	5.26092	0.540613	0.160426	2.27608e-05	8.66969e-05	0.753705	0.260684	0.000209377	0.000410658
NEK1	-0.0590778	0.00338851	0.0417331	0.0451216	-1.70943	0.138659	1.70774	1.3056	0.107351	0.891508	0.10767	0.210772	0.325163	0.923515	0.201372	0.288399
MAP3K10	-0.0190026	1.24609e-05	0.0968846	0.0968971	-0.640175	0.000593677	4.61588	3.26434	0.531427	0.999534	0.000311302	0.00505326	0.747124	0.999658	0.0018168	0.012343
NEK11	0.0227868	0.126888	0.0784865	0.205375	0.728077	5.73364	3.54653	6.56208	0.477444	3.50935e-05	0.00281022	7.7338e-06	0.706759	0.000361213	0.0109774	5.43579e-05
MAP3K11	-0.0713323	-0.0209846	-0.0201429	-0.0411275	-2.24221	-0.932841	-0.895424	-1.29278	0.0399932	0.365235	0.384283	0.215064	0.195767	0.48596	0.522865	0.293056
NEK2	-0.0202013	0.035785	-0.0144707	0.0213142	-0.55477	1.38979	-0.562003	0.585331	0.586985	0.184272	0.582167	0.566766	0.784444	0.289218	0.701663	0.644243
MAP3K12	0.0251779	0.0935285	0.0424255	0.135954	0.80255	4.2161	1.91247	4.33355	0.434393	0.000702507	0.074516	0.000552313	0.672245	0.00385494	0.151507	0.00191645
NEK3	0.0858209	0.18106	0.0261898	0.20725	2.1049	6.28026	0.908418	5.08316	0.0520282	1.28012e-05	0.377593	0.000122714	0.224979	0.000158362	0.51629	0.000547945
MAP3K13	0.115265	0.188611	0.153947	0.342558	2.55058	5.90235	4.81758	7.58013	0.0217858	2.55959e-05	0.000207677	1.37039e-06	0.142458	0.000279386	0.00129659	1.28583e-05
NEK4	0.00412429	0.0463911	0.0756025	0.121994	0.110409	1.75633	2.86225	3.26583	0.913505	0.0988059	0.0115869	0.00503772	0.962637	0.179486	0.0345222	0.0123107
MAP3K14	-0.0293445	0.0611452	0.0932782	0.154423	-0.609583	1.79632	2.74032	3.20789	0.550988	0.0919964	0.0148577	0.00568119	0.760665	0.169803	0.0421391	0.0136117
NEK6	-0.0120183	-0.00241043	0.0710682	0.0686578	-0.317899	-0.0901684	2.65849	1.81608	0.754813	0.929311	0.0175364	0.0887876	0.882649	0.951436	0.0481898	0.13924
MAP3K2	0.0273832	0.0934826	0.0260013	0.119484	0.521798	2.5192	0.700692	2.27681	0.609202	0.0231958	0.493901	0.0373988	0.797506	0.0586028	0.627705	0.0671284
NEK7	0.144441	0.333025	0.24045	0.573475	3.33601	10.8775	7.85374	13.245	0.0043543	1.19337e-08	8.81081e-07	7.50576e-10	0.0614754	3.79597e-07	1.41516e-05	2.21409e-08
MAP3K3	-0.0597196	0.0871043	0.0746714	0.161776	-1.44004	2.97038	2.5464	3.90096	0.169788	0.0092809	0.0219688	0.0013458	0.415701	0.0286163	0.0576787	0.00406068
NEK8	-0.0582674	0.0321347	0.0766212	0.108756	-1.60599	1.25258	2.98663	2.99758	0.128493	0.228963	0.00897571	0.0087756	0.358602	0.340894	0.0279815	0.0196929
PIK3R2	0.0558499	0.0269705	0.00776285	0.0347333	1.75101	1.19583	0.344192	1.08896	0.0997449	0.249773	0.735336	0.292847	0.31448	0.364026	0.821922	0.377792
PTPRG	0.0330421	0.00448983	-0.00626075	-0.00177092	0.863014	0.165842	-0.231255	-0.0462538	0.401312	0.870429	0.820148	0.9637	0.645939	0.907958	0.883117	0.97375
PIK3R3	-0.0075031	-0.0104313	0.0706544	0.0602231	-0.197444	-0.388202	2.6294	1.58477	0.846051	0.703157	0.0185963	0.133246	0.930752	0.78222	0.0504653	0.19635
PTPRJ	-0.00867168	0.0413047	0.222098	0.263403	-0.208803	1.40653	7.56298	6.3424	0.837327	0.179339	1.40931e-06	1.14442e-05	0.926217	0.283541	2.07719e-05	7.55828e-05
PIK3R4	-0.015609	0.0532323	0.00512729	0.0583596	-0.323056	1.55809	0.150074	1.20785	0.750979	0.139433	0.882646	0.245246	0.8805	0.234117	0.925179	0.327052
PTPRR	0.0440302	0.125349	0.100382	0.225731	1.33612	5.37938	4.30794	6.84997	0.200833	6.89279e-05	0.000582007	4.67415e-06	0.451206	0.000618964	0.00301954	3.586e-05
PIK4CA	0.00574683	0.0594162	-0.000122247	0.0592939	0.13812	2.01952	-0.00415509	1.42508	0.891928	0.0611072	0.996738	0.173999	0.951867	0.123815	0.998345	0.245789
PTPRT	0.133192	0.175689	0.118127	0.293816	3.52893	6.583	4.42617	7.78466	0.00291503	7.45305e-06	0.000457249	9.84133e-07	0.0498507	0.000100521	0.00247503	9.8558e-06
PIK4CB	0.072466	0.0666371	0.042881	0.109518	1.7057	2.21819	1.42741	2.57783	0.108058	0.0418924	0.173338	0.0206283	0.326222	0.0925629	0.289802	0.0405406
PXK	0.00417814	0.0665664	0.0758433	0.14241	0.103025	2.3213	2.6448	3.51156	0.919267	0.0342934	0.0180278	0.00302231	0.965722	0.0794114	0.0492644	0.00805581
PIM1	0.0394059	0.0165892	0.0656791	0.0822682	1.05149	0.626014	2.47849	2.19522	0.309182	0.540433	0.0251554	0.0437869	0.564262	0.649658	0.0641442	0.0768381
PYCS	-0.124638	0.312539	0.244877	0.557416	-3.0124	10.6827	8.36997	13.4723	0.00851164	1.53008e-08	3.92891e-07	5.88417e-10	0.0885408	4.71973e-07	7.22215e-06	1.79595e-08
PIM2	0.0392137	0.06723	0.0794674	0.146697	1.15891	2.80988	3.32134	4.33543	0.264073	0.0128957	0.00448905	0.000550199	0.520032	0.0370232	0.0160022	0.00191099
RAC1	-0.00461111	0.0393923	0.0833636	0.122756	-0.148699	1.79651	3.80184	3.95863	0.883712	0.0919658	0.00165289	0.00119434	0.948082	0.169798	0.00710435	0.00367614
PINK1	-0.0700877	0.0149598	0.0507553	0.0657151	-1.56146	0.471336	1.59914	1.46405	0.138638	0.643979	0.130012	0.163206	0.371809	0.736051	0.233243	0.233068
RAF1	-0.0437376	-0.0193648	0.148142	0.128777	-1.10722	-0.693275	5.3036	3.25999	0.285121	0.498415	7.98047e-05	0.00509914	0.541405	0.612321	0.00059018	0.0124349
PIP5K1A	0.116779	0.242359	0.0978299	0.340189	2.74243	8.04905	3.24905	7.98896	0.0147942	6.46577e-07	0.00521624	7.10795e-07	0.11619	1.27138e-05	0.0180699	7.5707e-06
RAGE	-0.102224	0.008872	0.117214	0.126086	-2.42843	0.298065	3.93794	2.99531	0.0277802	0.76962	0.00124658	0.00881664	0.162186	0.834025	0.0056512	0.0197703
PIP5K2A	-0.0906174	-0.0524271	0.0251121	-0.027315	-2.73667	-2.23914	1.07253	-0.824921	0.0149684	0.0402315	0.29993	0.421955	0.116915	0.0897854	0.436524	0.509089
RASGRF2	0.0869807	0.111314	0.0941951	0.205509	2.07436	3.75427	3.17691	4.90109	0.055123	0.0018245	0.00605797	0.000175858	0.232015	0.00815218	0.0204296	0.000736234
RBKS	-0.0372665	-0.0250338	0.033845	0.00881125	-1.24088	-1.17884	1.59376	0.293394	0.233139	0.256278	0.131215	0.773121	0.487199	0.371328	0.23505	0.821011
SYK	-0.154738	-0.00945475	0.260976	0.251521	-4.83502	-0.417798	11.5323	7.85917	0.000200572	0.681836	5.30538e-09	8.73477e-07	0.0112368	0.765647	2.00456e-07	8.94266e-06
RET	-0.086938	0.0181355	-0.0390265	-0.0208911	-2.89835	0.85504	-1.84	-0.69647	0.0107608	0.405578	0.0850363	0.496468	0.100433	0.524671	0.168091	0.580582
TAF1	-0.0332674	0.13192	0.0670299	0.19895	-0.777542	4.36045	2.21559	4.64996	0.448568	0.000522787	0.0421034	0.000290636	0.683614	0.00306312	0.0967645	0.00112263
RFP	-0.0854265	0.0491122	0.157155	0.206267	-2.7387	2.22667	7.12518	6.61276	0.0149068	0.0412126	2.91891e-06	7.0719e-06	0.116653	0.0914532	3.84115e-05	5.04614e-05
TAF1L	-0.0744759	0.0747657	0.0462721	0.121038	-1.74036	2.47082	1.52918	2.82843	0.101645	0.0255414	0.146409	0.0124164	0.316878	0.0631982	0.25493	0.0263884
GRK1	0.0360233	0.00626726	0.0113358	0.017603	0.879667	0.216435	0.391471	0.429855	0.392501	0.831477	0.700789	0.673229	0.63838	0.880194	0.796029	0.73805
TAO1	-0.125839	-0.0209929	-0.0249909	-0.0459838	-4.46251	-1.05281	-1.25331	-1.63068	0.000424677	0.308596	0.228705	0.123147	0.017393	0.428778	0.358318	0.183712
RIOK1	0.386753	0.706447	0.193462	0.899909	5.23919	13.534	3.7063	12.1907	9.0439e-05	5.51115e-10	0.0020157	2.43567e-09	0.00720816	2.25147e-08	0.00834941	6.24317e-08
TBK1	-0.0725643	0.00150102	-0.0860706	-0.0845695	-2.49077	0.072864	-4.17812	-2.90285	0.0245482	0.942848	0.000759508	0.010662	0.151228	0.959983	0.00377182	0.0231917
RIOK3	-0.0218408	0.0425579	0.0208139	0.0633718	-0.571957	1.57612	0.77084	1.65955	0.575569	0.135225	0.452415	0.117136	0.777226	0.228706	0.588463	0.17595
TEC	-0.055455	-0.00681064	-0.00257262	-0.00938326	-1.81814	-0.315784	-0.119283	-0.307638	0.0884588	0.756387	0.906587	0.762461	0.296963	0.824805	0.941212	0.812141
RIPK1	-0.0150234	0.105102	0.0263705	0.131472	-0.415188	4.10774	1.03065	3.63339	0.683706	0.000877858	0.318552	0.00234565	0.843309	0.0045951	0.455718	0.00649908
TEK	-0.115863	-0.00862941	-0.0148407	-0.0234701	-3.74246	-0.394191	-0.677924	-0.7581	0.00186981	0.698821	0.507834	0.459786	0.0384166	0.778985	0.639452	0.545294
RIPK2	-0.0197476	0.00521681	0.013503	0.0187198	-0.423565	0.158244	0.409593	0.401521	0.677713	0.876312	0.68772	0.693529	0.839478	0.912494	0.786174	0.754988
TESK1	0.0169848	0.133958	0.162037	0.295995	0.326519	3.64193	4.40533	5.69027	0.748407	0.00230437	0.000477068	3.80829e-05	0.878856	0.00976143	0.00256391	0.000206404
RIPK3	0.0630842	0.0704881	0.0808688	0.151357	1.41938	2.2429	2.57321	3.4055	0.175624	0.0399402	0.0208203	0.00376848	0.422573	0.0893904	0.0552999	0.00967654
TESK2	-0.0579387	0.0430035	0.0435009	0.0865044	-1.53955	1.61601	1.6347	2.2986	0.143875	0.126301	0.122294	0.0358466	0.379985	0.216825	0.222387	0.0647052
RNASEL	-0.00685753	0.0150129	0.0222784	0.0372914	-0.224174	0.69406	1.02995	1.21906	0.825556	0.497936	0.318869	0.241085	0.919654	0.611875	0.455949	0.3225
TEX14	-0.0607913	0.0121328	0.0393676	0.0515004	-1.53269	0.432603	1.40368	1.29845	0.145546	0.671274	0.180171	0.213158	0.382585	0.757047	0.298532	0.290891
Dummy plate	NA	NA	NA	NA	NA	NA	NA	NA	NA	NA	NA	NA	NA	NA	NA	NA
Dummy plate	NA	NA	NA	NA	NA	NA	NA	NA	NA	NA	NA	NA	NA	NA	NA	NA
Dummy plate	NA	NA	NA	NA	NA	NA	NA	NA	NA	NA	NA	NA	NA	NA	NA	NA
Dummy plate	NA	NA	NA	NA	NA	NA	NA	NA	NA	NA	NA	NA	NA	NA	NA	NA
Dummy plate	NA	NA	NA	NA	NA	NA	NA	NA	NA	NA	NA	NA	NA	NA	NA	NA
Dummy plate	NA	NA	NA	NA	NA	NA	NA	NA	NA	NA	NA	NA	NA	NA	NA	NA
Dummy plate	NA	NA	NA	NA	NA	NA	NA	NA	NA	NA	NA	NA	NA	NA	NA	NA
Dummy plate	NA	NA	NA	NA	NA	NA	NA	NA	NA	NA	NA	NA	NA	NA	NA	NA
Dummy plate	NA	NA	NA	NA	NA	NA	NA	NA	NA	NA	NA	NA	NA	NA	NA	NA
Dummy plate	NA	NA	NA	NA	NA	NA	NA	NA	NA	NA	NA	NA	NA	NA	NA	NA
Dummy plate	NA	NA	NA	NA	NA	NA	NA	NA	NA	NA	NA	NA	NA	NA	NA	NA
Dummy plate	NA	NA	NA	NA	NA	NA	NA	NA	NA	NA	NA	NA	NA	NA	NA	NA
Dummy plate	NA	NA	NA	NA	NA	NA	NA	NA	NA	NA	NA	NA	NA	NA	NA	NA
Dummy plate	NA	NA	NA	NA	NA	NA	NA	NA	NA	NA	NA	NA	NA	NA	NA	NA
Dummy plate	NA	NA	NA	NA	NA	NA	NA	NA	NA	NA	NA	NA	NA	NA	NA	NA
Dummy plate	NA	NA	NA	NA	NA	NA	NA	NA	NA	NA	NA	NA	NA	NA	NA	NA
Dummy plate	NA	NA	NA	NA	NA	NA	NA	NA	NA	NA	NA	NA	NA	NA	NA	NA
Dummy plate	NA	NA	NA	NA	NA	NA	NA	NA	NA	NA	NA	NA	NA	NA	NA	NA
Dummy plate	NA	NA	NA	NA	NA	NA	NA	NA	NA	NA	NA	NA	NA	NA	NA	NA
Dummy plate	NA	NA	NA	NA	NA	NA	NA	NA	NA	NA	NA	NA	NA	NA	NA	NA
ROCK1	-0.112581	-0.0418476	0.00600057	-0.0358471	-3.04376	-1.60004	0.229432	-0.969169	0.00797853	0.12981	0.821539	0.347371	0.0856708	0.221625	0.883895	0.434775
TGFBR1	-0.0584277	0.0592067	0.146844	0.206051	-1.753	2.51217	6.23064	6.1821	0.0993929	0.0235238	1.40047e-05	1.52966e-05	0.314041	0.0592331	0.000139987	9.64851e-05
ROCK2	-0.159174	-0.0284511	-0.0312782	-0.0597293	-4.00935	-1.01348	-1.11419	-1.50449	0.00107545	0.326421	0.28221	0.152597	0.0286346	0.44652	0.417289	0.220316
TGFBR2	-0.0944714	0.0454606	0.0491828	0.0946434	-2.36699	1.61081	1.74271	2.3713	0.0313571	0.127433	0.101224	0.0310927	0.172737	0.218477	0.192374	0.057371
ROR1	-0.0709909	0.0542593	0.0150441	0.0693034	-2.12834	2.30052	0.637848	2.07774	0.0497626	0.0357124	0.532901	0.0547727	0.221066	0.081756	0.660374	0.0926447
TIE	-0.0419727	0.067834	0.0149408	0.0827748	-1.02921	2.35233	0.518113	2.02971	0.319208	0.0322725	0.61171	0.0599526	0.574085	0.0758883	0.726084	0.100163
ROR2	-0.110653	0.077494	0.0661202	0.143614	-2.92124	2.89327	2.46863	3.79144	0.0102671	0.0108735	0.0256531	0.00168898	0.0979017	0.0324194	0.0651461	0.00491363
TJP2	-0.0833393	0.0750663	0.00883338	0.0838997	-1.7871	2.27646	0.267881	1.79912	0.0935288	0.0374245	0.79233	0.0915362	0.304708	0.0848844	0.863287	0.142903
ROS1	-0.0688993	0.0624844	0.0494563	0.111941	-1.65012	2.11636	1.67509	2.68096	0.119071	0.050909	0.114008	0.0167579	0.343917	0.107439	0.210511	0.0339807
TK1	-0.0704097	0.124149	-0.00334836	0.120801	-1.70686	4.25622	-0.114792	2.92843	0.107837	0.000647016	0.910086	0.0101167	0.326027	0.00360856	0.94313	0.0221931
RP2	-0.0630619	0.0415238	0.081682	0.123206	-1.94064	1.80713	3.55483	3.79148	0.0707516	0.0902285	0.00276211	0.00168883	0.26466	0.167388	0.0108235	0.00491363
TK2	-0.0755636	0.0754163	0.000746249	0.0761625	-1.78043	2.513	0.0248663	1.79454	0.0946511	0.0234848	0.98048	0.0922904	0.306239	0.0591629	0.987351	0.143836
RPS6KA1	-0.114608	0.0947564	0.117813	0.21257	-3.25303	3.80361	4.72915	6.03358	0.00517337	0.00164682	0.000247873	2.00777e-05	0.0676993	0.00750107	0.00150095	0.000121195
TLK1	-0.156664	-0.0138214	0.0328686	0.0190473	-3.97316	-0.495717	1.17887	0.483059	0.00115897	0.627063	0.256267	0.635819	0.0294924	0.723568	0.388949	0.706091
RPS6KA2	0.0489679	0.368828	0.0812642	0.450093	1.11938	11.9236	2.62713	10.2889	0.280059	3.3264e-09	0.0186818	2.55661e-08	0.537082	1.17683e-07	0.0506453	4.67921e-07
TLK2	-0.166627	0.0437691	0.0708445	0.114614	-4.46302	1.65793	2.68351	3.06986	0.000424237	0.117469	0.0166717	0.00756002	0.017393	0.205402	0.0462649	0.0173579
RPS6KA3	-0.165683	-0.0422067	0.0116319	-0.0305748	-4.38292	-1.579	0.435162	-0.808813	0.000499363	0.134565	0.669455	0.430887	0.0191293	0.227863	0.771474	0.517648
TLR1	-0.176036	-0.01405	0.0265853	0.0125353	-5.03324	-0.568116	1.07499	0.358411	0.000135386	0.57811	0.298863	0.72488	0.00907772	0.682176	0.435334	0.780893
RPS6KA4	-0.136869	0.0428629	0.130218	0.173081	-3.17028	1.40408	4.2656	4.00907	0.00614187	0.180055	0.000634696	0.00107607	0.0742001	0.284395	0.00324743	0.00336258
TLR3	-0.148366	0.0501554	0.0888094	0.138965	-4.15795	1.98783	3.51982	3.8945	0.000791661	0.0648286	0.00297083	0.00136394	0.0239701	0.129343	0.0114879	0.0041028
Dummy plate	NA	NA	NA	NA	NA	NA	NA	NA	NA	NA	NA	NA	NA	NA	NA	NA
Dummy plate	NA	NA	NA	NA	NA	NA	NA	NA	NA	NA	NA	NA	NA	NA	NA	NA
Dummy plate	NA	NA	NA	NA	NA	NA	NA	NA	NA	NA	NA	NA	NA	NA	NA	NA
Dummy plate	NA	NA	NA	NA	NA	NA	NA	NA	NA	NA	NA	NA	NA	NA	NA	NA
Dummy plate	NA	NA	NA	NA	NA	NA	NA	NA	NA	NA	NA	NA	NA	NA	NA	NA
Dummy plate	NA	NA	NA	NA	NA	NA	NA	NA	NA	NA	NA	NA	NA	NA	NA	NA
Dummy plate	NA	NA	NA	NA	NA	NA	NA	NA	NA	NA	NA	NA	NA	NA	NA	NA
Dummy plate	NA	NA	NA	NA	NA	NA	NA	NA	NA	NA	NA	NA	NA	NA	NA	NA
Dummy plate	NA	NA	NA	NA	NA	NA	NA	NA	NA	NA	NA	NA	NA	NA	NA	NA
Dummy plate	NA	NA	NA	NA	NA	NA	NA	NA	NA	NA	NA	NA	NA	NA	NA	NA
Dummy plate	NA	NA	NA	NA	NA	NA	NA	NA	NA	NA	NA	NA	NA	NA	NA	NA
Dummy plate	NA	NA	NA	NA	NA	NA	NA	NA	NA	NA	NA	NA	NA	NA	NA	NA
Dummy plate	NA	NA	NA	NA	NA	NA	NA	NA	NA	NA	NA	NA	NA	NA	NA	NA
Dummy plate	NA	NA	NA	NA	NA	NA	NA	NA	NA	NA	NA	NA	NA	NA	NA	NA
Dummy plate	NA	NA	NA	NA	NA	NA	NA	NA	NA	NA	NA	NA	NA	NA	NA	NA
Dummy plate	NA	NA	NA	NA	NA	NA	NA	NA	NA	NA	NA	NA	NA	NA	NA	NA
Dummy plate	NA	NA	NA	NA	NA	NA	NA	NA	NA	NA	NA	NA	NA	NA	NA	NA
Dummy plate	NA	NA	NA	NA	NA	NA	NA	NA	NA	NA	NA	NA	NA	NA	NA	NA
Dummy plate	NA	NA	NA	NA	NA	NA	NA	NA	NA	NA	NA	NA	NA	NA	NA	NA
Dummy plate	NA	NA	NA	NA	NA	NA	NA	NA	NA	NA	NA	NA	NA	NA	NA	NA
RPS6KA5	0.00719269	0.0674305	0.0470268	0.114457	0.234511	3.10916	2.16837	3.73177	0.817664	0.0069702	0.0461013	0.00191178	0.915328	0.0228492	0.103993	0.00544687
TLR4	0.00263825	0.0934209	0.0524248	0.145846	0.0880456	4.40911	2.47425	4.86727	0.93097	0.000473414	0.0253682	0.000188092	0.97063	0.0028382	0.0645846	0.000777281
RPS6KA6	0.099295	0.113781	-0.0413247	0.0724562	3.19585	5.17897	-1.88098	2.33203	0.00582487	0.000101709	0.0789351	0.0335814	0.0718484	0.000840125	0.158674	0.0612657
TLR6	-0.0309968	0.0837601	0.158539	0.242299	-0.956313	3.65456	6.91727	7.47541	0.353622	0.00224461	4.16186e-06	1.62696e-06	0.605844	0.00956587	5.1345e-05	1.4908e-05
RPS6KB1	-0.0124942	0.0441924	0.0425899	0.0867823	-0.344887	1.72516	1.66261	2.39551	0.734824	0.104415	0.116516	0.0296456	0.871468	0.187658	0.214199	0.0552205
TNFRSF10A	-0.0124076	0.0507537	0.0022914	0.0530451	-0.321874	1.86201	0.084065	1.37608	0.751857	0.0817086	0.934083	0.188392	0.880801	0.154986	0.958498	0.262573
RPS6KB2	-0.0588604	0.0044541	0.0473632	0.0518173	-1.84489	0.197434	2.09944	1.62414	0.084286	0.846059	0.0525696	0.124544	0.289395	0.890719	0.114928	0.185488
TNK1	0.150381	0.27529	0.14447	0.419761	3.71907	9.62822	5.05282	10.3811	0.00196292	6.26146e-08	0.000130262	2.26413e-08	0.0394096	1.67403e-06	0.000884536	4.25883e-07
RPS6KC1	0.025716	0.0353858	0.017525	0.0529107	0.677287	1.31799	0.652742	1.39352	0.508227	0.206692	0.523506	0.183163	0.730034	0.315771	0.653215	0.256639
TOPK	-0.0243408	0.0616986	0.0452152	0.106914	-0.687068	2.46295	1.80495	3.01786	0.502211	0.025944	0.0905832	0.00841637	0.725725	0.0640367	0.176696	0.019014
RPS6KL1	0.0180212	0.0740906	0.138242	0.212333	0.446239	2.59456	4.84106	5.25778	0.661608	0.0199469	0.000198172	8.72279e-05	0.82978	0.051865	0.00125055	0.000412433
TPK1	0.114364	0.248469	0.295272	0.54374	2.70699	8.31731	9.884	12.8703	0.0158976	4.25987e-07	4.40324e-08	1.12994e-09	0.120782	8.9525e-06	1.16542e-06	3.17783e-08
RYK	-0.00558843	0.0541054	0.0389613	0.0930667	-0.116901	1.60061	1.1526	1.94681	0.908443	0.129685	0.266577	0.0699502	0.960129	0.221447	0.400551	0.113937
KALRN	-0.103066	0.0183452	0.0256206	0.0439658	-2.85516	0.718704	1.00373	1.21795	0.0117563	0.483039	0.330952	0.241497	0.105214	0.597848	0.468911	0.322867
SAST	-0.0158128	0.0482899	0.129505	0.177795	-0.378543	1.63484	4.38438	4.25623	0.710172	0.122263	0.000497887	0.000647001	0.858107	0.211805	0.00265485	0.00217913
TRIB2	0.0157338	0.0953902	0.0413607	0.136751	0.352482	3.0222	1.31041	3.06362	0.729233	0.0083414	0.209182	0.00765811	0.868208	0.0263701	0.334479	0.0175583
SCAP1	0.0391649	0.140073	0.0341427	0.174216	0.933274	4.72043	1.1506	4.15144	0.365018	0.000252249	0.267373	0.000802332	0.615415	0.00172141	0.401315	0.00261392
TRIM	0.00368904	0.0806449	0.231363	0.312008	0.0686854	2.12345	6.09199	5.80919	0.94612	0.0502271	1.80346e-05	3.0454e-05	0.977306	0.106425	0.000172513	0.000171938
SCYL1	-0.0819975	-0.0534011	-0.00547437	-0.0588754	-2.4607	-2.26633	-0.232331	-1.76682	0.0260598	0.0381675	0.819326	0.0969777	0.156322	0.0862638	0.882562	0.149968
TRIO	0.0221843	0.0824321	0.080369	0.162801	0.463259	2.43439	2.37346	3.39967	0.64963	0.0274548	0.0309606	0.00381451	0.822247	0.0669443	0.0755626	0.00977627
Dummy plate	NA	NA	NA	NA	NA	NA	NA	NA	NA	NA	NA	NA	NA	NA	NA	NA
Dummy plate	NA	NA	NA	NA	NA	NA	NA	NA	NA	NA	NA	NA	NA	NA	NA	NA
Dummy plate	NA	NA	NA	NA	NA	NA	NA	NA	NA	NA	NA	NA	NA	NA	NA	NA
Dummy plate	NA	NA	NA	NA	NA	NA	NA	NA	NA	NA	NA	NA	NA	NA	NA	NA
Dummy plate	NA	NA	NA	NA	NA	NA	NA	NA	NA	NA	NA	NA	NA	NA	NA	NA
Dummy plate	NA	NA	NA	NA	NA	NA	NA	NA	NA	NA	NA	NA	NA	NA	NA	NA
Dummy plate	NA	NA	NA	NA	NA	NA	NA	NA	NA	NA	NA	NA	NA	NA	NA	NA
Dummy plate	NA	NA	NA	NA	NA	NA	NA	NA	NA	NA	NA	NA	NA	NA	NA	NA
Dummy plate	NA	NA	NA	NA	NA	NA	NA	NA	NA	NA	NA	NA	NA	NA	NA	NA
Dummy plate	NA	NA	NA	NA	NA	NA	NA	NA	NA	NA	NA	NA	NA	NA	NA	NA
Dummy plate	NA	NA	NA	NA	NA	NA	NA	NA	NA	NA	NA	NA	NA	NA	NA	NA
Dummy plate	NA	NA	NA	NA	NA	NA	NA	NA	NA	NA	NA	NA	NA	NA	NA	NA
Dummy plate	NA	NA	NA	NA	NA	NA	NA	NA	NA	NA	NA	NA	NA	NA	NA	NA
Dummy plate	NA	NA	NA	NA	NA	NA	NA	NA	NA	NA	NA	NA	NA	NA	NA	NA
Dummy plate	NA	NA	NA	NA	NA	NA	NA	NA	NA	NA	NA	NA	NA	NA	NA	NA
Dummy plate	NA	NA	NA	NA	NA	NA	NA	NA	NA	NA	NA	NA	NA	NA	NA	NA
Dummy plate	NA	NA	NA	NA	NA	NA	NA	NA	NA	NA	NA	NA	NA	NA	NA	NA
Dummy plate	NA	NA	NA	NA	NA	NA	NA	NA	NA	NA	NA	NA	NA	NA	NA	NA
Dummy plate	NA	NA	NA	NA	NA	NA	NA	NA	NA	NA	NA	NA	NA	NA	NA	NA
Dummy plate	NA	NA	NA	NA	NA	NA	NA	NA	NA	NA	NA	NA	NA	NA	NA	NA
SEPHS1	0.0258366	0.145833	0.0876911	0.233524	0.74304	5.93125	3.56654	6.71595	0.468593	2.42582e-05	0.00269564	5.90057e-06	0.699099	0.000267131	0.0106103	4.34995e-05
TRPM6	0.0396537	0.0891274	0.0715255	0.160653	1.13573	3.61009	2.89713	4.6013	0.27336	0.00246213	0.0107878	0.000320599	0.530361	0.0102833	0.0325965	0.00121678
SGK	0.138303	0.178907	0.0148855	0.193792	2.70976	4.95724	0.412456	3.79695	0.0158085	0.000157322	0.685665	0.00166976	0.120451	0.00118039	0.784685	0.00487181
TRPM7	0.160489	0.320414	0.0898737	0.410288	3.16713	8.94225	2.50823	8.09672	0.00618203	1.66651e-07	0.023709	5.99975e-07	0.0744081	4.00436e-06	0.0612391	6.57606e-06
SGK2	0.0448097	0.0958621	0.0353796	0.131242	1.174	3.55188	1.31088	3.43849	0.258153	0.00277912	0.209025	0.00351855	0.513027	0.0112779	0.334304	0.00914092
TSKS	-0.0372825	0.082948	0.138545	0.221493	-1.14058	3.58873	5.99413	6.7761	0.271398	0.00257401	2.15927e-05	5.31302e-06	0.52841	0.0106287	0.000200466	3.98637e-05
SGKL	0.0550845	0.120578	0.00486178	0.12544	1.59489	4.93725	0.199073	3.63193	0.130961	0.000163679	0.844799	0.00235281	0.361809	0.00121556	0.900071	0.00651636
TTBK1	0.0583539	0.202709	0.099549	0.302257	1.75606	8.62695	4.23665	9.09594	0.0988526	2.66037e-07	0.000673511	1.33228e-07	0.313352	5.9883e-06	0.0034146	1.88599e-06
SHC1	0.0441658	0.126675	0.0554391	0.182115	1.36854	5.5511	2.42942	5.64308	0.190691	4.95897e-05	0.0277259	4.16375e-05	0.441061	0.000478039	0.0693755	0.000221965
TTBK2	0.0662578	0.190062	0.144599	0.334661	2.01028	8.15508	6.2044	10.1537	0.062172	5.47682e-07	1.46885e-05	3.05999e-08	0.246459	1.10833e-05	0.000145422	5.46322e-07
SIK2	0.04351	0.135246	0.0678814	0.203127	1.20747	5.30796	2.66413	5.63712	0.245388	7.9132e-05	0.017338	4.21108e-05	0.499407	0.000689215	0.0477254	0.000224149
TTK	0.218241	0.60188	0.261918	0.863798	3.75898	14.6608	6.37992	14.8781	0.00180672	1.74032e-10	1.06983e-05	1.40602e-10	0.0376701	7.92182e-09	0.000111806	5.05905e-09
SLK	0.0265333	0.0721118	0.108825	0.180937	0.577699	2.22041	3.35085	3.93947	0.571781	0.0417139	0.004222	0.00124263	0.774985	0.0922748	0.0152537	0.00379932
TTN	0.0157795	0.0917168	0.0358744	0.127591	0.359221	2.95278	1.15496	2.90461	0.724286	0.00962297	0.265636	0.0106235	0.865321	0.0294475	0.399494	0.0231176
SMG1	0.0963818	0.20158	0.149935	0.351515	2.49709	7.38588	5.49361	9.10717	0.0242412	1.88625e-06	5.53456e-05	1.31079e-07	0.150102	3.23373e-05	0.000436992	1.86057e-06
TXK	0.048126	0.0907079	0.0508077	0.141516	1.1841	3.15622	1.76788	3.48186	0.254251	0.00632332	0.0967957	0.00321498	0.50866	0.0212363	0.186039	0.0084763
SNARK	-0.0118221	0.0715036	0.0772377	0.148741	-0.306692	2.6233	2.83368	3.85867	0.763168	0.0188262	0.0122841	0.00146908	0.887787	0.0495893	0.0361111	0.00437267
TXNDC3	-0.0349513	0.0126082	0.00431028	0.0169185	-0.86276	0.440144	0.150469	0.417627	0.401448	0.665921	0.882339	0.681959	0.646018	0.752939	0.924969	0.745388
SNF1LK	-0.0651235	-0.0335628	0.0626441	0.0290814	-2.02541	-1.47621	2.75531	0.904461	0.0604371	0.159953	0.0144119	0.379622	0.242445	0.260148	0.0411177	0.467548
TYK2	-0.0320392	0.0197682	0.0794108	0.099179	-1.01423	0.884989	3.55508	3.1396	0.326074	0.389712	0.00276069	0.00654469	0.58035	0.509698	0.0108199	0.0153726
Dummy plate	NA	NA	NA	NA	NA	NA	NA	NA	NA	NA	NA	NA	NA	NA	NA	NA
Dummy plate	NA	NA	NA	NA	NA	NA	NA	NA	NA	NA	NA	NA	NA	NA	NA	NA
Dummy plate	NA	NA	NA	NA	NA	NA	NA	NA	NA	NA	NA	NA	NA	NA	NA	NA
Dummy plate	NA	NA	NA	NA	NA	NA	NA	NA	NA	NA	NA	NA	NA	NA	NA	NA
Dummy plate	NA	NA	NA	NA	NA	NA	NA	NA	NA	NA	NA	NA	NA	NA	NA	NA
Dummy plate	NA	NA	NA	NA	NA	NA	NA	NA	NA	NA	NA	NA	NA	NA	NA	NA
Dummy plate	NA	NA	NA	NA	NA	NA	NA	NA	NA	NA	NA	NA	NA	NA	NA	NA
Dummy plate	NA	NA	NA	NA	NA	NA	NA	NA	NA	NA	NA	NA	NA	NA	NA	NA
Dummy plate	NA	NA	NA	NA	NA	NA	NA	NA	NA	NA	NA	NA	NA	NA	NA	NA
Dummy plate	NA	NA	NA	NA	NA	NA	NA	NA	NA	NA	NA	NA	NA	NA	NA	NA
Dummy plate	NA	NA	NA	NA	NA	NA	NA	NA	NA	NA	NA	NA	NA	NA	NA	NA
Dummy plate	NA	NA	NA	NA	NA	NA	NA	NA	NA	NA	NA	NA	NA	NA	NA	NA
Dummy plate	NA	NA	NA	NA	NA	NA	NA	NA	NA	NA	NA	NA	NA	NA	NA	NA
Dummy plate	NA	NA	NA	NA	NA	NA	NA	NA	NA	NA	NA	NA	NA	NA	NA	NA
Dummy plate	NA	NA	NA	NA	NA	NA	NA	NA	NA	NA	NA	NA	NA	NA	NA	NA
Dummy plate	NA	NA	NA	NA	NA	NA	NA	NA	NA	NA	NA	NA	NA	NA	NA	NA
Dummy plate	NA	NA	NA	NA	NA	NA	NA	NA	NA	NA	NA	NA	NA	NA	NA	NA
Dummy plate	NA	NA	NA	NA	NA	NA	NA	NA	NA	NA	NA	NA	NA	NA	NA	NA
Dummy plate	NA	NA	NA	NA	NA	NA	NA	NA	NA	NA	NA	NA	NA	NA	NA	NA
Dummy plate	NA	NA	NA	NA	NA	NA	NA	NA	NA	NA	NA	NA	NA	NA	NA	NA
PLK2	0.0240406	0.145976	0.0641206	0.210097	0.610095	5.23901	2.30126	5.33177	0.550657	9.04706e-05	0.0356613	7.55669e-05	0.760328	0.000764026	0.0846676	0.000364311
TYRO3	-0.10984	0.0105858	-0.0193072	-0.00872146	-1.95783	0.266841	-0.486687	-0.155455	0.0685399	0.793116	0.633304	0.878473	0.260459	0.850839	0.743855	0.906854
SNRK	0.0867239	0.101435	0.0457023	0.147137	2.64693	4.37829	1.97268	4.49082	0.0179506	0.000504104	0.0666791	0.000400952	0.12852	0.00297657	0.138916	0.0014659
UCK1	0.0331675	0.11883	0.0703237	0.189154	0.850818	4.31088	2.55118	4.85221	0.407848	0.000578514	0.0217599	0.000193819	0.652341	0.00331672	0.0572343	0.00079736
SOCS1	0.0559576	0.0752588	0.0417556	0.117014	1.60312	3.04916	1.69175	3.35233	0.129126	0.00789013	0.110734	0.00420903	0.3589	0.0251771	0.205954	0.0106364
UGP2	0.0186653	0.0980108	0.062238	0.160249	0.64668	4.80223	3.04948	5.552	0.527319	0.000214138	0.00788497	4.95053e-05	0.744241	0.00151139	0.0252331	0.000255836
SOCS5	0.0364277	0.147272	0.0733854	0.220658	1.16868	6.68189	3.32957	7.07918	0.260228	6.26295e-06	0.00441292	3.15568e-06	0.514941	8.72558e-05	0.0157791	2.58138e-05
ULK1	0.0176171	0.0904438	0.0516809	0.142125	0.462336	3.35673	1.91808	3.72986	0.650277	0.00417075	0.0737511	0.00191942	0.822769	0.0153923	0.150342	0.00546509
SPA17	0.046254	0.104221	0.0719377	0.176159	1.19382	3.80417	2.62579	4.54667	0.250536	0.00164493	0.0187321	0.000358036	0.504754	0.00749407	0.0507687	0.00133484
ULK2	0.0082246	0.098591	0.0151361	0.113727	0.260681	4.41924	0.678461	3.60462	0.797777	0.00046375	0.507503	0.00249034	0.905331	0.00279056	0.639175	0.00683897
SPEC2	0.0309067	0.0841433	0.0307543	0.114898	0.870403	3.35121	1.22486	3.23577	0.397387	0.00421884	0.238952	0.00536194	0.642242	0.0155347	0.369926	0.0129725
UMP-CMPK	0.000537416	0.122111	0.0624113	0.184522	0.0146288	4.70074	2.40256	5.0228	0.988515	0.000262417	0.0292364	0.000138202	0.995293	0.00177259	0.0721381	0.000603094
SPHK1	0.0168019	0.0810507	0.0431163	0.124167	0.474113	3.23442	1.7206	3.50373	0.642042	0.00537704	0.105258	0.00307197	0.817443	0.0186637	0.198123	0.00816756
UMPK	-0.000424212	0.104109	0.0873503	0.19146	-0.0134009	4.6511	3.90239	6.04823	0.989479	0.000289973	0.00134182	1.95436e-05	0.995688	0.00192232	0.00598912	0.000118309
SPHK2	-0.0364664	0.0168809	0.150185	0.167066	-0.738934	0.483753	4.30381	3.38532	0.471012	0.635338	0.000586947	0.00393007	0.700975	0.729767	0.00303995	0.0100383
URKL1	-0.00246349	0.102399	0.0715987	0.173998	-0.0559584	3.28948	2.30004	3.95238	0.956091	0.00479629	0.0357461	0.00120988	0.981082	0.0171264	0.0848116	0.00372017
SEPHS2	-0.0193061	0.0564165	0.0971664	0.153583	-0.485762	2.00747	3.45748	3.8643	0.633945	0.0624984	0.00338231	0.00145202	0.813843	0.125837	0.012791	0.00433472
VRK1	0.255473	0.434437	0.109244	0.543681	5.23241	12.5834	3.16423	11.1352	9.16407e-05	1.55612e-09	0.00621931	8.63452e-09	0.00726122	5.7966e-08	0.0208737	1.87623e-07
SQSTM1	0.00091957	0.0679367	0.0405247	0.108461	0.0283621	2.96328	1.76762	3.34525	0.977736	0.00941749	0.09684	0.00427145	0.991073	0.0289403	0.186077	0.0107581
VRK2	-0.0367731	0.0656629	0.167722	0.233385	-1.02008	2.57596	6.57974	6.47405	0.323381	0.0207059	7.4961e-06	9.04155e-06	0.578065	0.0534241	8.35048e-05	6.17815e-05
Dummy plate	NA	NA	NA	NA	NA	NA	NA	NA	NA	NA	NA	NA	NA	NA	NA	NA
Dummy plate	NA	NA	NA	NA	NA	NA	NA	NA	NA	NA	NA	NA	NA	NA	NA	NA
Dummy plate	NA	NA	NA	NA	NA	NA	NA	NA	NA	NA	NA	NA	NA	NA	NA	NA
Dummy plate	NA	NA	NA	NA	NA	NA	NA	NA	NA	NA	NA	NA	NA	NA	NA	NA
Dummy plate	NA	NA	NA	NA	NA	NA	NA	NA	NA	NA	NA	NA	NA	NA	NA	NA
Dummy plate	NA	NA	NA	NA	NA	NA	NA	NA	NA	NA	NA	NA	NA	NA	NA	NA
Dummy plate	NA	NA	NA	NA	NA	NA	NA	NA	NA	NA	NA	NA	NA	NA	NA	NA
Dummy plate	NA	NA	NA	NA	NA	NA	NA	NA	NA	NA	NA	NA	NA	NA	NA	NA
Dummy plate	NA	NA	NA	NA	NA	NA	NA	NA	NA	NA	NA	NA	NA	NA	NA	NA
Dummy plate	NA	NA	NA	NA	NA	NA	NA	NA	NA	NA	NA	NA	NA	NA	NA	NA
Dummy plate	NA	NA	NA	NA	NA	NA	NA	NA	NA	NA	NA	NA	NA	NA	NA	NA
Dummy plate	NA	NA	NA	NA	NA	NA	NA	NA	NA	NA	NA	NA	NA	NA	NA	NA
Dummy plate	NA	NA	NA	NA	NA	NA	NA	NA	NA	NA	NA	NA	NA	NA	NA	NA
Dummy plate	NA	NA	NA	NA	NA	NA	NA	NA	NA	NA	NA	NA	NA	NA	NA	NA
Dummy plate	NA	NA	NA	NA	NA	NA	NA	NA	NA	NA	NA	NA	NA	NA	NA	NA
Dummy plate	NA	NA	NA	NA	NA	NA	NA	NA	NA	NA	NA	NA	NA	NA	NA	NA
Dummy plate	NA	NA	NA	NA	NA	NA	NA	NA	NA	NA	NA	NA	NA	NA	NA	NA
Dummy plate	NA	NA	NA	NA	NA	NA	NA	NA	NA	NA	NA	NA	NA	NA	NA	NA
Dummy plate	NA	NA	NA	NA	NA	NA	NA	NA	NA	NA	NA	NA	NA	NA	NA	NA
Dummy plate	NA	NA	NA	NA	NA	NA	NA	NA	NA	NA	NA	NA	NA	NA	NA	NA
SRC	0.00188461	0.0671203	0.0465718	0.113692	0.0541289	2.72632	1.89167	3.26541	0.957525	0.0152864	0.0774084	0.00504206	0.98157	0.0422652	0.156125	0.0123185
VRK3	-0.0544202	-0.00447593	0.0695851	0.0651092	-1.58336	-0.184169	2.86319	1.89435	0.133568	0.856274	0.0115647	0.0770302	0.365156	0.897937	0.0344789	0.123648
SRMS	-0.097498	0.0533122	0.0779326	0.131245	-1.42022	1.09825	1.60544	1.91179	0.175386	0.288897	0.128615	0.0746078	0.422478	0.407275	0.23121	0.120381
WEE1	0.360872	0.891092	0.903884	1.79498	3.51291	12.2674	12.4435	17.4732	0.00301386	2.22963e-09	1.82301e-09	1.33434e-11	0.0508027	8.0914e-08	8.49971e-08	6.26279e-10
SRPK1	0.068478	0.092745	0.0779974	0.170742	1.43196	2.74275	2.30662	3.57045	0.17205	0.0147846	0.0352902	0.00267381	0.418682	0.0412068	0.0839658	0.00726629
WIF1	0.0861219	0.154652	0.143296	0.297948	2.5034	6.3575	5.89069	8.66078	0.0239388	1.11377e-05	2.61568e-05	2.52877e-07	0.148982	0.000140862	0.000234529	3.16223e-06
SRPK2	0.0262975	0.0763487	0.058306	0.134655	0.679391	2.78947	2.13026	3.47878	0.506929	0.0134438	0.0495803	0.00323568	0.72935	0.0382521	0.109745	0.0085213
XYLB	0.032028	0.0721667	0.113395	0.185562	0.791032	2.52067	3.96072	4.58303	0.440885	0.0231281	0.00118919	0.000332649	0.677228	0.0584597	0.00544002	0.00125516
ABI1	0.0333093	0.0872089	0.122444	0.209653	0.733992	2.7177	3.81573	4.61984	0.473933	0.0155559	0.00160591	0.000308828	0.702945	0.0428235	0.00693771	0.00117888
YES1	0.0618789	0.0945269	0.0659144	0.160441	1.55873	3.36743	2.34814	4.04152	0.139281	0.00407896	0.0325387	0.00100632	0.372752	0.0151329	0.0787317	0.00317373
SSTK	0.101376	0.139836	0.105708	0.245544	2.16098	4.21552	3.18668	5.23414	0.0467575	0.000703354	0.00593659	9.13317e-05	0.212975	0.00385758	0.0200715	0.000429052
YWHAH	0.0573134	0.0863074	0.0794614	0.165769	1.51815	3.23311	2.97666	4.39097	0.149149	0.00539165	0.00916186	0.000491239	0.387475	0.0186959	0.0284528	0.00173793
STK10	0.0292246	0.0513078	0.0672706	0.118578	0.859094	2.133	2.79661	3.48576	0.403406	0.049323	0.0132496	0.00318903	0.647934	0.104983	0.0383769	0.00842366
YWHAQ	0.0386658	0.0757948	0.116698	0.192493	0.853981	2.36742	3.64502	4.25144	0.406146	0.0313302	0.00228963	0.000653392	0.650703	0.0742041	0.00927907	0.0021977
STK11	-0.0151717	0.0466491	0.0437197	0.0903688	-0.361381	1.57141	1.47273	2.15253	0.722703	0.136314	0.160878	0.0475185	0.864485	0.230125	0.274024	0.0822182
ZAK	-0.0732575	-0.0133555	0.0630799	0.0497244	-1.83192	-0.472315	2.2308	1.24344	0.0862865	0.643296	0.0408852	0.232222	0.292999	0.735602	0.0945066	0.312365
STK16	-0.000496285	0.0597907	0.0867878	0.146578	-0.0144788	2.46689	3.58077	4.27634	0.988633	0.0257416	0.00261702	0.000620888	0.995293	0.0636638	0.0103529	0.00210629
ZAP70	0.0183627	0.0688786	0.0982097	0.167088	0.586187	3.10955	4.43372	5.3339	0.566206	0.00696454	0.000450279	7.52569e-05	0.77104	0.0228342	0.0024423	0.000363314
STK17A	0.0790121	0.0507592	0.122467	0.173226	1.73147	1.57308	3.79536	3.79606	0.103259	0.135928	0.00167528	0.00167285	0.319523	0.22962	0.00718303	0.00487813
No siRNA	NA	NA	NA	NA	NA	NA	NA	NA	NA	NA	NA	NA	NA	NA	NA	NA
Dummy plate	NA	NA	NA	NA	NA	NA	NA	NA	NA	NA	NA	NA	NA	NA	NA	NA
Dummy plate	NA	NA	NA	NA	NA	NA	NA	NA	NA	NA	NA	NA	NA	NA	NA	NA
Dummy plate	NA	NA	NA	NA	NA	NA	NA	NA	NA	NA	NA	NA	NA	NA	NA	NA
Dummy plate	NA	NA	NA	NA	NA	NA	NA	NA	NA	NA	NA	NA	NA	NA	NA	NA
Dummy plate	NA	NA	NA	NA	NA	NA	NA	NA	NA	NA	NA	NA	NA	NA	NA	NA
Dummy plate	NA	NA	NA	NA	NA	NA	NA	NA	NA	NA	NA	NA	NA	NA	NA	NA
Dummy plate	NA	NA	NA	NA	NA	NA	NA	NA	NA	NA	NA	NA	NA	NA	NA	NA
Dummy plate	NA	NA	NA	NA	NA	NA	NA	NA	NA	NA	NA	NA	NA	NA	NA	NA
Dummy plate	NA	NA	NA	NA	NA	NA	NA	NA	NA	NA	NA	NA	NA	NA	NA	NA
Dummy plate	NA	NA	NA	NA	NA	NA	NA	NA	NA	NA	NA	NA	NA	NA	NA	NA
Dummy plate	NA	NA	NA	NA	NA	NA	NA	NA	NA	NA	NA	NA	NA	NA	NA	NA
Dummy plate	NA	NA	NA	NA	NA	NA	NA	NA	NA	NA	NA	NA	NA	NA	NA	NA
Dummy plate	NA	NA	NA	NA	NA	NA	NA	NA	NA	NA	NA	NA	NA	NA	NA	NA
Dummy plate	NA	NA	NA	NA	NA	NA	NA	NA	NA	NA	NA	NA	NA	NA	NA	NA
Dummy plate	NA	NA	NA	NA	NA	NA	NA	NA	NA	NA	NA	NA	NA	NA	NA	NA
Dummy plate	NA	NA	NA	NA	NA	NA	NA	NA	NA	NA	NA	NA	NA	NA	NA	NA
Dummy plate	NA	NA	NA	NA	NA	NA	NA	NA	NA	NA	NA	NA	NA	NA	NA	NA
Dummy plate	NA	NA	NA	NA	NA	NA	NA	NA	NA	NA	NA	NA	NA	NA	NA	NA
Dummy plate	NA	NA	NA	NA	NA	NA	NA	NA	NA	NA	NA	NA	NA	NA	NA	NA
Dummy plate	NA	NA	NA	NA	NA	NA	NA	NA	NA	NA	NA	NA	NA	NA	NA	NA
STK17B	-0.078441	0.0891088	0.0857138	0.174823	-1.86517	2.99647	2.88231	4.15693	0.0812409	0.00879558	0.0111206	0.000793336	0.284088	0.0274471	0.0334014	0.00259061
No siRNA	NA	NA	NA	NA	NA	NA	NA	NA	NA	NA	NA	NA	NA	NA	NA	NA
PLK4	-0.0815388	0.231298	0.168707	0.400006	-1.96878	7.89806	5.7608	9.65827	0.0671628	8.20977e-07	3.33469e-05	6.00559e-08	0.257216	1.53722e-05	0.00028657	9.60939e-07
No siRNA	NA	NA	NA	NA	NA	NA	NA	NA	NA	NA	NA	NA	NA	NA	NA	NA
STK19	-0.14853	0.0249735	0.0821283	0.107102	-3.80373	0.904462	2.97443	2.74279	0.00164642	0.379621	0.00920389	0.0147834	0.0357058	0.499843	0.0285498	0.030554
No siRNA	NA	NA	NA	NA	NA	NA	NA	NA	NA	NA	NA	NA	NA	NA	NA	NA
STK22B	-0.0963282	0.051952	0.024313	0.0762649	-2.94683	2.2476	1.05185	2.33306	0.00974156	0.039579	0.309023	0.0335138	0.0952553	0.088789	0.445537	0.061174
No siRNA	NA	NA	NA	NA	NA	NA	NA	NA	NA	NA	NA	NA	NA	NA	NA	NA
STK22C	-0.0850901	0.116487	-0.0372064	0.0792811	-1.75698	3.40159	-1.08648	1.63703	0.0986916	0.00379929	0.293909	0.121802	0.312936	0.0143859	0.43046	0.181901
No siRNA	NA	NA	NA	NA	NA	NA	NA	NA	NA	NA	NA	NA	NA	NA	NA	NA
STK22D	-0.087151	0.0505119	-0.0226099	0.027902	-1.99557	1.63569	-0.73216	0.638894	0.0639016	0.122084	0.475019	0.532238	0.250182	0.211581	0.610012	0.613581
No siRNA	NA	NA	NA	NA	NA	NA	NA	NA	NA	NA	NA	NA	NA	NA	NA	NA
STK23	-0.0662953	0.111921	0.103296	0.215217	-1.44649	3.45349	3.18736	4.69579	0.167998	0.00341049	0.00592821	0.000265041	0.412928	0.0132122	0.0200625	0.00103819
No siRNA	NA	NA	NA	NA	NA	NA	NA	NA	NA	NA	NA	NA	NA	NA	NA	NA
STK24	-0.0413633	0.116668	0.00598054	0.122649	-1.01695	4.05652	0.207942	3.01543	0.324818	0.00097564	0.837987	0.0084586	0.579054	0.00500522	0.895161	0.019091
No siRNA	NA	NA	NA	NA	NA	NA	NA	NA	NA	NA	NA	NA	NA	NA	NA	NA
STK25	-0.123948	0.0500337	0.0773108	0.127344	-2.71026	1.54721	2.3907	2.78452	0.0157925	0.142026	0.0299278	0.01358	0.120373	0.237245	0.0734921	0.028449
No siRNA	NA	NA	NA	NA	NA	NA	NA	NA	NA	NA	NA	NA	NA	NA	NA	NA
STK29	-0.142312	0.0106826	0.0645585	0.0752411	-3.40006	0.360942	2.18128	1.79762	0.00381141	0.723025	0.0449742	0.0917818	0.0571026	0.798088	0.10203	0.143149
No siRNA	NA	NA	NA	NA	NA	NA	NA	NA	NA	NA	NA	NA	NA	NA	NA	NA
Dummy plate	NA	NA	NA	NA	NA	NA	NA	NA	NA	NA	NA	NA	NA	NA	NA	NA
Dummy plate	NA	NA	NA	NA	NA	NA	NA	NA	NA	NA	NA	NA	NA	NA	NA	NA
Dummy plate	NA	NA	NA	NA	NA	NA	NA	NA	NA	NA	NA	NA	NA	NA	NA	NA
Dummy plate	NA	NA	NA	NA	NA	NA	NA	NA	NA	NA	NA	NA	NA	NA	NA	NA
Dummy plate	NA	NA	NA	NA	NA	NA	NA	NA	NA	NA	NA	NA	NA	NA	NA	NA
Dummy plate	NA	NA	NA	NA	NA	NA	NA	NA	NA	NA	NA	NA	NA	NA	NA	NA
Dummy plate	NA	NA	NA	NA	NA	NA	NA	NA	NA	NA	NA	NA	NA	NA	NA	NA
Dummy plate	NA	NA	NA	NA	NA	NA	NA	NA	NA	NA	NA	NA	NA	NA	NA	NA
Dummy plate	NA	NA	NA	NA	NA	NA	NA	NA	NA	NA	NA	NA	NA	NA	NA	NA
Dummy plate	NA	NA	NA	NA	NA	NA	NA	NA	NA	NA	NA	NA	NA	NA	NA	NA
Dummy plate	NA	NA	NA	NA	NA	NA	NA	NA	NA	NA	NA	NA	NA	NA	NA	NA
Dummy plate	NA	NA	NA	NA	NA	NA	NA	NA	NA	NA	NA	NA	NA	NA	NA	NA
Dummy plate	NA	NA	NA	NA	NA	NA	NA	NA	NA	NA	NA	NA	NA	NA	NA	NA
Dummy plate	NA	NA	NA	NA	NA	NA	NA	NA	NA	NA	NA	NA	NA	NA	NA	NA
Dummy plate	NA	NA	NA	NA	NA	NA	NA	NA	NA	NA	NA	NA	NA	NA	NA	NA
Dummy plate	NA	NA	NA	NA	NA	NA	NA	NA	NA	NA	NA	NA	NA	NA	NA	NA
Dummy plate	NA	NA	NA	NA	NA	NA	NA	NA	NA	NA	NA	NA	NA	NA	NA	NA
Dummy plate	NA	NA	NA	NA	NA	NA	NA	NA	NA	NA	NA	NA	NA	NA	NA	NA
Dummy plate	NA	NA	NA	NA	NA	NA	NA	NA	NA	NA	NA	NA	NA	NA	NA	NA
Dummy plate	NA	NA	NA	NA	NA	NA	NA	NA	NA	NA	NA	NA	NA	NA	NA	NA
STK3	-0.0326637	0.0171682	0.179732	0.1969	-1.01232	0.752475	7.87757	6.10236	0.326959	0.463063	8.48218e-07	1.76949e-05	0.58128	0.579748	1.37071e-05	0.000109024
No siRNA	NA	NA	NA	NA	NA	NA	NA	NA	NA	NA	NA	NA	NA	NA	NA	NA
STK31	-0.0493945	-0.0506453	-0.0105932	-0.0612386	-1.53973	-2.23266	-0.466994	-1.90894	0.143829	0.0407391	0.647014	0.0749993	0.379985	0.0906104	0.754754	0.120874
No siRNA	NA	NA	NA	NA	NA	NA	NA	NA	NA	NA	NA	NA	NA	NA	NA	NA
STK33	-0.0612848	-0.00980396	-0.000433136	-0.0102371	-2.03975	-0.461467	-0.0203875	-0.340723	0.058834	0.650886	0.983995	0.737896	0.239475	0.741498	0.989995	0.791644
No siRNA	NA	NA	NA	NA	NA	NA	NA	NA	NA	NA	NA	NA	NA	NA	NA	NA
STK35	0.177653	0.229385	0.0911735	0.320558	4.25074	7.76195	3.08514	7.67005	0.000654325	1.02071e-06	0.00732506	1.18396e-06	0.0217981	1.86653e-05	0.0238019	1.14028e-05
No siRNA	NA	NA	NA	NA	NA	NA	NA	NA	NA	NA	NA	NA	NA	NA	NA	NA
STK36	-0.00550421	0.0406989	0.122891	0.163589	-0.175544	1.83564	5.54273	5.2173	0.86293	0.085709	5.03878e-05	9.4379e-05	0.93837	0.160712	0.000403275	0.000440818
No siRNA	NA	NA	NA	NA	NA	NA	NA	NA	NA	NA	NA	NA	NA	NA	NA	NA
STK38	-0.024279	0.019795	0.0156556	0.0354507	-0.561916	0.647907	0.512421	0.820476	0.582224	0.526546	0.615595	0.424409	0.781516	0.637645	0.729751	0.511348
No siRNA	NA	NA	NA	NA	NA	NA	NA	NA	NA	NA	NA	NA	NA	NA	NA	NA
STK38L	0.0204017	0.0845991	0.0576914	0.142291	0.619333	3.63194	2.47676	4.3195	0.544711	0.00235277	0.0252422	0.000568409	0.75628	0.00993061	0.0643268	0.00195974
No siRNA	NA	NA	NA	NA	NA	NA	NA	NA	NA	NA	NA	NA	NA	NA	NA	NA
STK39	-0.0959504	0.191991	0.572879	0.764871	-1.80868	5.11815	15.2719	14.418	0.0899769	0.000114567	9.61633e-11	2.21635e-10	0.299041	0.000924054	7.46715e-09	7.53809e-09
No siRNA	NA	NA	NA	NA	NA	NA	NA	NA	NA	NA	NA	NA	NA	NA	NA	NA
STK4	-0.0326982	0.00813458	0.0421914	0.050326	-0.897674	0.315824	1.63808	1.38162	0.383118	0.756357	0.121582	0.18672	0.630206	0.824805	0.22145	0.260656
No siRNA	NA	NA	NA	NA	NA	NA	NA	NA	NA	NA	NA	NA	NA	NA	NA	NA
STK6	-0.0932989	0.136018	0.388629	0.524647	-2.55272	5.26304	15.0375	14.3547	0.0216929	8.63407e-05	1.2043e-10	2.36187e-10	0.142306	0.000735323	8.92492e-09	7.96887e-09
No siRNA	NA	NA	NA	NA	NA	NA	NA	NA	NA	NA	NA	NA	NA	NA	NA	NA
Dummy plate	NA	NA	NA	NA	NA	NA	NA	NA	NA	NA	NA	NA	NA	NA	NA	NA
Dummy plate	NA	NA	NA	NA	NA	NA	NA	NA	NA	NA	NA	NA	NA	NA	NA	NA
Dummy plate	NA	NA	NA	NA	NA	NA	NA	NA	NA	NA	NA	NA	NA	NA	NA	NA
Dummy plate	NA	NA	NA	NA	NA	NA	NA	NA	NA	NA	NA	NA	NA	NA	NA	NA
Dummy plate	NA	NA	NA	NA	NA	NA	NA	NA	NA	NA	NA	NA	NA	NA	NA	NA
Dummy plate	NA	NA	NA	NA	NA	NA	NA	NA	NA	NA	NA	NA	NA	NA	NA	NA
Dummy plate	NA	NA	NA	NA	NA	NA	NA	NA	NA	NA	NA	NA	NA	NA	NA	NA
Dummy plate	NA	NA	NA	NA	NA	NA	NA	NA	NA	NA	NA	NA	NA	NA	NA	NA
Dummy plate	NA	NA	NA	NA	NA	NA	NA	NA	NA	NA	NA	NA	NA	NA	NA	NA
Dummy plate	NA	NA	NA	NA	NA	NA	NA	NA	NA	NA	NA	NA	NA	NA	NA	NA
Dummy plate	NA	NA	NA	NA	NA	NA	NA	NA	NA	NA	NA	NA	NA	NA	NA	NA
Dummy plate	NA	NA	NA	NA	NA	NA	NA	NA	NA	NA	NA	NA	NA	NA	NA	NA
Dummy plate	NA	NA	NA	NA	NA	NA	NA	NA	NA	NA	NA	NA	NA	NA	NA	NA
Dummy plate	NA	NA	NA	NA	NA	NA	NA	NA	NA	NA	NA	NA	NA	NA	NA	NA
Dummy plate	NA	NA	NA	NA	NA	NA	NA	NA	NA	NA	NA	NA	NA	NA	NA	NA
Dummy plate	NA	NA	NA	NA	NA	NA	NA	NA	NA	NA	NA	NA	NA	NA	NA	NA
Dummy plate	NA	NA	NA	NA	NA	NA	NA	NA	NA	NA	NA	NA	NA	NA	NA	NA
Dummy plate	NA	NA	NA	NA	NA	NA	NA	NA	NA	NA	NA	NA	NA	NA	NA	NA
Dummy plate	NA	NA	NA	NA	NA	NA	NA	NA	NA	NA	NA	NA	NA	NA	NA	NA
Dummy plate	NA	NA	NA	NA	NA	NA	NA	NA	NA	NA	NA	NA	NA	NA	NA	NA
ADCYAP1R1	-0.0799705	-0.0159526	0.103878	0.087925	-2.63022	-0.74201	4.8317	2.89185	0.0185656	0.469199	0.000201907	0.0109054	0.131277	0.585141	0.00126957	0.0236311
CXCL9	-0.0491287	0.118651	0.2061	0.324751	-1.33715	4.567	7.933	8.83884	0.200506	0.000343607	7.76641e-07	1.94037e-07	0.450725	0.00219852	1.27158e-05	2.55502e-06
ADMR	-0.0136298	0.115312	0.0190342	0.134346	-0.400243	4.78875	0.790465	3.9451	0.69445	0.000219986	0.441207	0.00122824	0.849191	0.00154415	0.57787	0.00376458
CXCR3	0.0129211	0.131345	0.0136625	0.145007	0.274707	3.94909	0.410784	3.0829	0.787177	0.00121815	0.686865	0.00735908	0.900258	0.00592004	0.785535	0.0169676
ADORA1	-0.0852952	0.00195806	0.055005	0.0569631	-2.7419	0.0890159	2.5006	1.83113	0.0148103	0.930212	0.0240726	0.0864098	0.11619	0.951947	0.061997	0.136148
CXCR4	-0.129733	0.0325433	0.114314	0.146858	-3.87391	1.37428	4.82743	4.38527	0.00142339	0.188939	0.000203633	0.000496977	0.0328422	0.294768	0.00127671	0.00175383
ADORA2A	-0.0823531	0.0337146	0.0819268	0.115641	-2.33577	1.35233	3.28618	3.27992	0.0333364	0.195709	0.00482926	0.00489241	0.178208	0.302866	0.0169998	0.0120015
CXCR6	-0.0769867	0.0288257	0.306026	0.334852	-2.23787	1.18499	12.5803	9.73354	0.040331	0.253909	1.56151e-09	5.412e-08	0.19645	0.368512	7.49562e-08	8.75915e-07
ADORA2B	-0.120825	7.47053e-05	0.0109341	0.0110088	-3.89477	0.00340557	0.49845	0.354866	0.00136317	0.997326	0.625179	0.727482	0.0319936	0.99813	0.737018	0.782818
CYSLTR1	0.00295065	0.0600578	0.116018	0.176076	0.0721468	2.07675	4.01179	4.30525	0.94341	0.0548757	0.00107004	0.00058522	0.976418	0.113854	0.00498351	0.00200754
ADORA3	-0.114295	-0.0220152	-0.007357	-0.0293722	-3.4675	-0.944557	-0.31565	-0.891101	0.00331252	0.359406	0.756487	0.386526	0.0531236	0.480474	0.836882	0.474364
CYSLTR2	-0.159049	-0.0116304	0.00951461	-0.00211579	-5.06457	-0.523748	0.428468	-0.0673728	0.000127283	0.607877	0.674217	0.947148	0.00878546	0.707181	0.775226	0.960934
ADRA1A	-0.0117131	0.0491905	0.0359655	0.085156	-0.241445	1.43398	1.04845	1.75535	0.812382	0.171482	0.310536	0.0989785	0.912871	0.274363	0.447153	0.152537
DEFB4	-0.0197506	0.0201984	-0.00664664	0.0135518	-0.407864	0.589884	-0.194112	0.279854	0.688963	0.563786	0.848615	0.783297	0.846338	0.669937	0.902406	0.829357
ADRA1B	-0.0910788	0.06291	0.10967	0.17258	-2.47134	2.41407	4.20842	4.68281	0.0255152	0.0285799	0.000713678	0.000272048	0.154459	0.0690895	0.00358127	0.00106229
DRD1	-0.101411	0.0171287	0.0014808	0.0186095	-2.54905	0.608879	0.0526383	0.467763	0.0218529	0.551442	0.958694	0.646476	0.142649	0.658945	0.975021	0.71518
ADRA1D	-0.0810669	0.0251935	0.0417634	0.0669568	-2.13904	0.940111	1.55843	1.76673	0.0487577	0.36161	0.139353	0.0969928	0.218597	0.482413	0.245621	0.14997
DRD5	-0.160186	-0.0246951	0.0909407	0.0662456	-5.39961	-1.17723	4.33521	2.23303	6.62919e-05	0.256899	0.000550444	0.0407099	0.00588299	0.37187	0.00288771	0.0722246
ADRA2A	-0.155753	-0.00505414	0.0574437	0.0523895	-4.11629	-0.1889	2.14698	1.38457	0.000862541	0.852627	0.0480254	0.185832	0.0252323	0.895463	0.107111	0.259724
EBI2	-0.0610685	-0.00947742	-0.0115488	-0.0210262	-1.6084	-0.353005	-0.430159	-0.553781	0.127963	0.728849	0.673013	0.587645	0.357661	0.80311	0.774137	0.663016
GNG12	-0.0810765	-0.00190186	0.0188323	0.0169305	-1.41667	-0.0469968	0.465364	0.295831	0.176402	0.963117	0.648155	0.771294	0.423723	0.975294	0.755625	0.819565
GPR63	-0.176479	0.0298633	0.0403467	0.07021	-3.41299	0.816762	1.10348	1.35782	0.00371028	0.426465	0.286689	0.193999	0.0561148	0.54458	0.422344	0.269127
GNG3	-0.0509329	0.0909265	0.120773	0.211699	-1.63988	4.14018	5.49917	6.81605	0.121204	0.00082115	5.47597e-05	4.95691e-06	0.347629	0.00435657	0.000432689	3.76872e-05
GPR64	-0.105915	0.0225784	0.00465526	0.0272336	-2.71175	0.81752	0.168558	0.697262	0.0157449	0.426045	0.868328	0.495985	0.120183	0.544143	0.915899	0.580179
GNG4	-0.0960462	-0.00989936	0.0594564	0.0495571	-3.12754	-0.455874	2.73802	1.61372	0.00671012	0.654815	0.0149274	0.126798	0.0775059	0.744463	0.0422857	0.188254
GPR65	-0.0731991	0.125557	0.280773	0.40633	-1.62552	3.94314	8.81774	9.0233	0.124248	0.00123325	2.00184e-07	1.48046e-07	0.352356	0.00597143	4.18623e-06	2.0544e-06
GNG5	-0.0753958	0.0679285	0.0780676	0.145996	-1.70605	2.17376	2.49822	3.30358	0.107991	0.0456276	0.0241871	0.00465777	0.326154	0.0989121	0.062163	0.0115466
NMUR1	-0.0526739	0.0410061	0.0159724	0.0569786	-1.38527	1.52511	0.594053	1.49848	0.185622	0.147414	0.561065	0.154138	0.43542	0.244187	0.683879	0.222282
GNG7	-0.0889099	0.00519992	0.0843546	0.0895545	-2.52192	0.20859	3.3838	2.5402	0.0230704	0.83749	0.00394248	0.022243	0.14646	0.884741	0.0144791	0.0432352
GPR68	-0.114585	0.0730539	0.165358	0.238412	-3.28094	2.95821	6.69592	6.8265	0.00488205	0.00951618	6.11091e-06	4.86789e-06	0.0656775	0.0291757	7.04907e-05	3.71709e-05
GNRHR	-0.104838	0.059366	0.021032	0.080398	-2.91405	2.33363	0.82675	2.23472	0.01042	0.0334767	0.420949	0.0405767	0.0985667	0.0780626	0.558085	0.0720548
GPR7	-0.112634	0.0897128	0.385312	0.475025	-2.21161	2.4912	10.6996	9.3273	0.0424271	0.0245272	1.49722e-08	9.559e-08	0.20247	0.061205	4.88761e-07	1.41383e-06
GNRHR2	-0.11901	0.0197964	0.00381921	0.0236156	-2.92978	0.689211	0.132966	0.581367	0.0100887	0.500898	0.895935	0.569368	0.0970457	0.614871	0.935164	0.646504
GPR83	-0.133534	0.0801117	0.0978194	0.177931	-3.01542	2.5584	3.12391	4.018	0.00845875	0.0214474	0.00676079	0.0010564	0.0883567	0.0549745	0.0222838	0.00331239
GPBAR1	-0.0814622	0.0531108	0.0117207	0.0648314	-1.8522	1.70777	0.376878	1.47407	0.0831763	0.107664	0.711384	0.160521	0.287523	0.192334	0.804107	0.229965
GPR73	-0.1473	0.0778625	0.114385	0.192247	-3.53203	2.64037	3.87886	4.60979	0.00289629	0.0181897	0.00140885	0.000315151	0.0496476	0.048325	0.00623299	0.00119962
GPR119	-0.0733738	0.087236	0.0462032	0.133439	-2.34066	3.93558	2.08442	4.25678	0.0330189	0.0012527	0.0540862	0.00064628	0.177363	0.00604486	0.117575	0.00217774
GPR73L1	-0.156302	-0.0172412	0.0344975	0.0172563	-4.21092	-0.656892	1.31436	0.464899	0.000710025	0.520904	0.207882	0.648481	0.0228953	0.632882	0.332779	0.716797
GPR	-0.170721	-0.0217342	0.0189352	-0.00279901	-5.00418	-0.900957	0.784928	-0.0820445	0.000143376	0.381424	0.444351	0.935664	0.00935059	0.501479	0.581095	0.952174
GPR74	-0.173734	-0.0301339	0.0505986	0.0204647	-5.29768	-1.29948	2.182	0.624031	8.07257e-05	0.212811	0.0449125	0.541701	0.0066863	0.322484	0.101948	0.621944
ADRA2B	-0.167559	-0.0599034	0.0229519	-0.0369515	-3.74011	-1.89096	0.724519	-0.8248	0.00187896	0.077509	0.479563	0.422022	0.0384923	0.148649	0.614503	0.509141
ECE2	-0.188753	-0.0357989	-0.00146251	-0.0372614	-3.60104	-0.96587	-0.0394591	-0.710875	0.00250893	0.348968	0.969029	0.487742	0.0457213	0.469821	0.980496	0.572248
ADRA2C	0.0937865	0.299623	0.246706	0.546329	1.36945	6.18722	5.09449	7.97738	0.190413	1.51547e-05	0.000120012	7.23928e-07	0.440686	0.000181761	0.00082593	7.68544e-06
EDG1	-0.0695682	0.110692	0.0270065	0.137699	-1.36172	3.06415	0.747585	2.6953	0.19279	0.00764972	0.465924	0.0162784	0.443697	0.0245846	0.601551	0.0331549
ADRB1	-0.12037	0.034678	0.086764	0.121442	-4.32699	1.76293	4.41083	4.36551	0.000559771	0.0976521	0.000471755	0.000517422	0.020107	0.177802	0.00254182	0.00181463
EDG2	-0.109527	0.025945	-0.00265521	0.0232898	-1.5105	0.506022	-0.0517862	0.321193	0.151073	0.619976	0.959362	0.752363	0.390434	0.717665	0.975293	0.80402
ADRB2	-0.0594512	0.141505	0.236027	0.377532	-1.61199	5.42612	9.05063	10.2366	0.127175	6.29952e-05	1.42277e-07	2.74003e-08	0.3563	0.000577233	3.14334e-06	4.97183e-07
EDG3	-0.112615	0.106173	0.0891352	0.195308	-2.64834	3.53105	2.96443	4.593	0.0178996	0.0029022	0.0093952	0.000326017	0.128371	0.0116579	0.0290579	0.00123335
ADRB3	-0.0322676	0.127587	0.256243	0.383829	-0.73634	4.11749	8.26948	8.75891	0.472543	0.000860412	4.58586e-07	2.18432e-07	0.702326	0.00452622	8.18057e-06	2.80797e-06
EDG4	-0.0883148	0.0421598	-0.0375999	0.00455981	-1.97887	1.33597	-1.19148	0.102172	0.0659176	0.200882	0.251427	0.919933	0.254663	0.309132	0.383893	0.940051
ADRBK1	-0.101571	0.0976301	0.187837	0.285467	-2.38265	3.23884	6.23141	6.69648	0.0304061	0.0053279	1.39852e-05	6.10493e-06	0.170122	0.0185541	0.000139987	4.47561e-05
EDG5	-0.120469	0.0318027	0.0181571	0.0499598	-2.79324	1.04283	0.595379	1.15839	0.0133408	0.313053	0.5602	0.264278	0.110672	0.433376	0.683219	0.347734
ADRBK2	-0.13481	-0.002552	0.0513688	0.0488168	-3.73817	-0.100077	2.01443	1.35365	0.00188656	0.921569	0.0616918	0.195297	0.0386105	0.945703	0.130794	0.270732
EDG6	-0.0788966	0.104055	0.033338	0.137393	-1.81802	3.39094	1.08641	3.16597	0.0884775	0.00388435	0.293935	0.00619692	0.296963	0.0146157	0.430468	0.0146453
AGTR1	-0.115788	0.0653323	0.0688965	0.134229	-3.16358	2.5244	2.66212	3.66743	0.00622769	0.0229564	0.0174083	0.00218537	0.0745409	0.0580956	0.0478876	0.00611792
EDG7	-0.0905962	0.129711	0.189956	0.319667	-2.51398	5.09031	7.45452	8.87053	0.0234387	0.000121004	1.68393e-06	1.85173e-07	0.147509	0.000965151	2.40801e-05	2.45361e-06
AGTR2	-0.0837577	0.0601625	0.0509583	0.111121	-2.1769	2.21134	1.87302	2.88808	0.0453537	0.0424496	0.0800876	0.0109899	0.209885	0.09353	0.160453	0.0237947
EDG8	-0.154089	0.00856004	0.0373634	0.0459235	-4.20682	0.330502	1.4426	1.25377	0.000716024	0.745455	0.169076	0.228543	0.0229486	0.816467	0.284366	0.308182
AGTRL1	-0.149487	0.0479329	0.04126	0.0891929	-4.12589	1.87095	1.61049	2.46175	0.000845662	0.0803903	0.127504	0.0260057	0.0249489	0.153076	0.229583	0.0493323
EDNRA	-0.150377	0.0139947	0.071522	0.0855167	-4.47596	0.589092	3.01064	2.5454	0.00041323	0.564304	0.00854251	0.0220131	0.0172637	0.670228	0.0268932	0.0428515
GPR1	-0.0721449	-0.00927766	0.0285608	0.0192832	-1.13249	-0.205959	0.634035	0.302695	0.27468	0.839509	0.535322	0.766154	0.531486	0.886165	0.662441	0.815294
GPR75	-0.0526623	0.0871058	0.0928714	0.179977	-1.34297	3.14143	3.34936	4.58969	0.198656	0.00651992	0.00423508	0.000328207	0.448799	0.0217272	0.0152878	0.00124008
GPR10	-0.0981813	0.0299587	0.0582912	0.08825	-2.7166	1.17229	2.28094	2.44181	0.0155908	0.258819	0.0370995	0.0270547	0.119613	0.373938	0.0874075	0.0510471
GPR77	-0.0848403	0.0755535	0.123282	0.198836	-2.28204	2.87403	4.68961	5.3483	0.0370204	0.0113108	0.000268351	7.31896e-05	0.187789	0.0334026	0.0016068	0.000355447
GPR100	-0.035661	0.08461	0.0935375	0.178148	-0.925527	3.1055	3.43317	4.62354	0.368906	0.00702312	0.00355771	0.000306531	0.618469	0.0229657	0.0133137	0.00117202
GPR78	-0.0445602	0.0876198	0.140666	0.228286	-1.13231	3.14873	5.05501	5.80092	0.274751	0.00642211	0.000129702	3.09292e-05	0.531486	0.0214826	0.000882832	0.000173923
GPR101	0.0205218	0.198032	0.128414	0.326446	0.556403	7.59317	4.92382	8.85085	0.585895	1.34154e-06	0.000168098	1.90626e-07	0.783999	2.39515e-05	0.00108992	2.51795e-06
GPR8	-0.0553643	0.0994634	0.109051	0.208515	-1.29517	3.29061	3.60781	4.87792	0.214257	0.00478504	0.00247386	0.000184148	0.467155	0.0171035	0.00989216	0.000764726
TRAR5	-0.111882	0.0335951	0.064801	0.0983961	-2.82741	1.20066	2.31593	2.4866	0.0124423	0.247948	0.0346552	0.0247529	0.108044	0.362016	0.0828094	0.0473257
GPR80	-0.0379482	0.124628	0.173518	0.298146	-0.92458	4.29423	5.97878	7.26411	0.369384	0.000598561	2.2214e-05	2.31034e-06	0.618799	0.00340767	0.000205465	1.99741e-05
GPR105	-0.0509424	0.0644239	0.073693	0.138117	-1.6037	2.86817	3.28083	4.348	0.129	0.0114473	0.00488316	0.000536249	0.3589	0.0337162	0.017141	0.00186992
GPR81	-0.0828673	0.104232	0.174414	0.278647	-2.16691	3.85457	6.44993	7.28638	0.0462299	0.00148163	9.43886e-06	2.22591e-06	0.211713	0.00692202	0.000101043	1.93153e-05
GPR110	-0.0400167	0.13751	0.104096	0.241606	-1.00949	4.90579	3.7137	6.0949	0.328273	0.000174222	0.00198497	1.79386e-05	0.582567	0.00127902	0.00823827	0.000110364
GPR82	-0.0527408	0.0827027	0.122429	0.205132	-1.22789	2.723	4.03099	4.77579	0.237845	0.0153896	0.00102843	0.000225762	0.49173	0.0424777	0.00482805	0.000906536
GPR111	0.0123591	0.257305	0.223667	0.480972	0.201249	5.92531	5.15069	7.83192	0.843126	2.45269e-05	0.000107491	9.12352e-07	0.929807	0.000268968	0.000751266	9.28665e-06
GPR84	-0.0271229	0.115012	0.0588028	0.173815	-0.79081	4.74234	2.42465	5.06783	0.441011	0.000241404	0.027989	0.000126471	0.677246	0.00166624	0.0698888	0.000560705
GPR112	-0.154534	-0.00683726	-0.00191572	-0.00875298	-3.9761	-0.248788	-0.0697078	-0.225211	0.00115197	0.806797	0.945319	0.824763	0.0294547	0.861622	0.966319	0.863907
GPR85	-0.100816	0.0417515	0.155883	0.197635	-2.30843	1.352	5.04783	4.52536	0.0351657	0.195814	0.000131549	0.000373825	0.1838	0.302988	0.000890576	0.00138397
GPR113	-0.140456	-0.0224661	0.104815	0.0823492	-4.21704	-0.953916	4.45048	2.47244	0.000701152	0.354796	0.000435187	0.0254594	0.0226784	0.475969	0.00237816	0.0484526
GPR86	-0.0904962	0.0196139	0.0877493	0.107363	-2.24439	0.687935	3.07771	2.66271	0.0398251	0.50168	0.00743842	0.0173877	0.195479	0.615509	0.0240962	0.0350792
AKT1	-0.186244	0.0978319	0.0202296	0.118061	-3.31099	2.45963	0.508601	2.09886	0.0045867	0.0261154	0.618209	0.0526281	0.0629062	0.0643697	0.731919	0.0896443
EDNRB	-0.0573685	0.0296014	-0.0107307	0.0188707	-1.89352	1.38174	-0.500888	0.622854	0.0771468	0.186684	0.623502	0.542455	0.275798	0.292048	0.735595	0.622707
ARL3	-0.116241	0.01911	0.121056	0.140166	-3.14848	0.732009	4.63706	3.7965	0.00642545	0.475108	0.000298292	0.00167131	0.0758512	0.590593	0.00175006	0.00487498
ELOVL4	-0.0195968	0.0568729	0.0852965	0.142169	-0.455224	1.86836	2.80212	3.30252	0.655272	0.0807706	0.0131016	0.00466803	0.825878	0.153607	0.0380229	0.0115644
ARRB1	0.00688298	0.160282	0.130384	0.290667	0.180583	5.94703	4.83771	7.62596	0.85904	2.35587e-05	0.0001995	1.2718e-06	0.936405	0.000260787	0.00125743	1.21326e-05
ELTD1	-0.0197355	0.0451131	0.134747	0.179861	-0.59128	1.91145	5.70926	5.38865	0.562874	0.0746554	3.6743e-05	6.77064e-05	0.768584	0.144395	0.000310296	0.000332797
AVPR1A	0.0286158	0.147625	0.0698471	0.217472	0.786616	5.73894	2.71532	5.97806	0.443391	3.47455e-05	0.0156314	2.22434e-05	0.679352	0.00035833	0.0439439	0.000132264
EMR1	-0.0784424	-0.0201077	-0.0131818	-0.0332895	-2.26852	-0.822375	-0.539116	-0.96272	0.0380056	0.423359	0.597481	0.350497	0.190275	0.541598	0.714049	0.438039
AVPR1B	0.105623	0.0752165	0.125649	0.200865	1.37579	1.38555	2.31456	2.61638	0.18848	0.185537	0.0347476	0.0190906	0.43852	0.290706	0.0829834	0.0379458
EMR3	0.00652529	0.0994921	0.0332552	0.132747	0.167972	3.62195	1.21063	3.41715	0.868781	0.00240217	0.244209	0.0036783	0.94105	0.0100968	0.375944	0.00948125
AVPR2	-0.0269504	0.326037	0.182157	0.508194	-0.498952	8.53641	4.76929	9.40855	0.624834	3.04938e-07	0.000228721	8.51893e-08	0.808746	6.72999e-06	0.00140472	1.29352e-06
ENPP2	-0.0797151	0.0287248	0.130852	0.159577	-2.51113	1.27968	5.82941	5.02689	0.0235725	0.219518	2.93237e-05	0.000137092	0.147717	0.330278	0.000257579	0.000599367
BAI1	0.0147204	0.0940415	-0.00505668	0.0889848	0.363221	3.2816	-0.176454	2.19567	0.721355	0.00487539	0.862227	0.0437487	0.863765	0.0173352	0.912162	0.0767902
GPR37L1	-0.0430452	0.0613454	0.0813269	0.142672	-1.09025	2.19733	2.91305	3.61359	0.292297	0.043609	0.0104412	0.00244429	0.548327	0.0954868	0.0316988	0.00672824
BAI2	-0.000942337	0.0883319	0.0360473	0.124379	-0.026852	3.55961	1.45264	3.5442	0.978921	0.00273476	0.166307	0.00282389	0.991692	0.0111357	0.280847	0.00760565
F2R	-0.0651771	0.0234982	0.0398361	0.0633343	-1.754	0.894305	1.5161	1.70441	0.0992153	0.384862	0.149662	0.108302	0.313961	0.504949	0.259501	0.164531
BAI3	-0.068322	0.0242196	0.121282	0.145502	-1.73402	0.869309	4.35317	3.69285	0.102794	0.397966	0.00053062	0.00207287	0.31872	0.517513	0.0028018	0.00584058
F2RL1	-0.117866	0.00129285	0.0282442	0.0295371	-3.39085	0.0525997	1.14911	0.84974	0.00388509	0.958724	0.267967	0.408429	0.0575839	0.971999	0.401941	0.495459
BDKRB1	-0.019317	0.0374978	0.0475613	0.0850592	-0.544699	1.49534	1.89665	2.3985	0.593727	0.154947	0.0767071	0.0294719	0.788785	0.253634	0.155016	0.0549359
F2RL2	-0.0904844	-0.0269107	0.084336	0.0574253	-3.07301	-1.2925	4.05059	1.95026	0.007511	0.215159	0.00098766	0.0695053	0.0825389	0.325085	0.00467721	0.113361
GPR115	0.0945871	0.181763	0.0138474	0.195611	2.44434	6.6428	0.506075	5.05502	0.026919	6.70772e-06	0.619939	0.000129699	0.159354	9.22355e-05	0.732948	0.000572852
GPR87	-0.0130413	0.148873	0.115326	0.264199	-0.449743	7.26065	5.62453	9.1112	0.659134	2.32377e-06	4.31276e-05	1.30318e-07	0.828172	3.85247e-05	0.000353884	1.8535e-06
GPR116	-0.0220074	0.0859239	0.0836792	0.169603	-0.725604	4.00644	3.90178	5.59196	0.478916	0.00108192	0.00134352	4.58793e-05	0.707702	0.00540346	0.00599382	0.000240468
GPR88	-0.0180975	0.0860391	0.0734035	0.159443	-0.445446	2.99493	2.5551	3.92447	0.662168	0.00882349	0.0215896	0.00128184	0.830221	0.0275086	0.0569167	0.00389607
GPR119	0.0063433	0.114845	0.0556069	0.170452	0.174474	4.46727	2.16301	4.68832	0.863756	0.000420587	0.0465763	0.000269052	0.938543	0.00257906	0.104718	0.00105234
GPR91	-0.0290739	0.124631	0.0711188	0.19575	-0.976568	5.92028	3.37831	6.5751	0.343809	2.47569e-05	0.00398774	7.55779e-06	0.597023	0.000271068	0.0145996	5.32626e-05
GPR12	-0.013928	0.119055	0.283157	0.402213	-0.277632	3.35618	7.98223	8.01747	0.784971	0.00417548	7.18389e-07	6.79527e-07	0.899381	0.0154017	1.19473e-05	7.27803e-06
GPR92	-0.0899133	0.0408999	0.0517298	0.0926297	-2.16864	1.39509	1.76449	2.23416	0.0460769	0.182698	0.097381	0.0406209	0.211272	0.287411	0.186811	0.0721212
GPR123	0.0888922	0.0908818	0.462769	0.553651	1.01132	1.46224	7.44572	6.29888	0.327419	0.163694	1.70854e-06	1.23779e-05	0.581764	0.26471	2.43824e-05	8.09391e-05
GPR97	-0.0687806	0.0963573	0.191019	0.287377	-1.3874	2.74875	5.44913	5.79678	0.184985	0.0146055	6.02707e-05	3.11702e-05	0.434436	0.040837	0.00046801	0.000175139
GPR124	-0.023352	0.10665	0.0247823	0.131433	-0.709733	4.58405	1.06519	3.99461	0.488431	0.00033197	0.303135	0.0011087	0.715059	0.00213636	0.439642	0.00345302
GPRC5B	0.0186486	0.143631	0.126931	0.270562	0.608457	6.62742	5.85688	8.82774	0.551715	6.8916e-06	2.78576e-05	1.97246e-07	0.761155	9.41711e-05	0.000246287	2.58438e-06
GPR126	-0.0193681	0.0879541	0.0727937	0.160748	-0.666977	4.28345	3.54513	5.53564	0.514613	0.000611911	0.00281843	5.10737e-05	0.735494	0.00346466	0.0110054	0.000262651
GPRC5C	-0.0264658	0.119207	0.0953088	0.214515	-0.659572	4.20138	3.35912	5.34608	0.519229	0.000724064	0.00415009	7.3505e-05	0.73903	0.00395678	0.0150468	0.00035676
GPR128	-0.0282084	0.0785785	0.102834	0.181413	-0.662546	2.61009	3.41578	4.26093	0.517372	0.0193335	0.00368879	0.000640796	0.73787	0.0505697	0.0137047	0.00216202
GPRC5D	-0.0608896	0.0953647	0.127695	0.22306	-1.71617	3.80119	5.08988	6.28693	0.106084	0.00165513	0.000121106	1.26478e-05	0.323274	0.00752593	0.000832099	8.24996e-05
GPR132	0.0682405	0.189101	0.120558	0.309659	1.81757	7.1229	4.54107	8.24767	0.0885499	2.93018e-06	0.00036212	4.74316e-07	0.296963	4.66729e-05	0.00205361	5.40347e-06
GPRC6A	-0.121786	0.0243391	0.134042	0.158381	-3.56013	1.00621	5.54148	4.62992	0.00273181	0.329795	5.05081e-05	0.000302616	0.0476741	0.449879	0.000403931	0.00116041
OPN5	-0.15179	0.0318923	0.225582	0.257474	-3.69585	1.09817	7.76765	6.26908	0.00205997	0.288929	1.0114e-06	1.30626e-05	0.0405487	0.407281	1.58352e-05	8.49169e-05
GRK4	-0.0456103	0.0180828	0.0578982	0.075981	-1.12361	0.629987	2.01712	1.87179	0.278315	0.537898	0.0613817	0.0802681	0.53511	0.647422	0.130388	0.127941
BDKRB2	-0.0483939	0.021745	0.211107	0.232852	-1.23196	0.782851	7.60015	5.92768	0.236364	0.445535	1.32637e-06	2.44195e-05	0.490218	0.562774	1.97145e-05	0.000142673
F2RL3	-0.0114502	0.0893757	0.0766753	0.166051	-0.276836	3.05594	2.62169	4.01469	0.785571	0.00778043	0.0188875	0.00106364	0.899518	0.0249137	0.051144	0.00333015
BLR1	-0.0485781	0.152353	0.119507	0.27186	-1.40015	6.21011	4.87129	7.83574	0.181205	1.45366e-05	0.000186592	9.06794e-07	0.430219	0.000175847	0.00119035	9.2479e-06
FKSG79	0.000804675	0.0987322	0.00968864	0.108421	0.0206325	3.58018	0.351325	2.78	0.983803	0.0026202	0.730084	0.0137059	0.993434	0.0107726	0.817782	0.0286757
BRS3	-0.0211079	0.114839	0.0579504	0.172789	-0.661616	5.09055	2.56881	5.41599	0.517952	0.000120946	0.0210047	6.4235e-05	0.738169	0.000965151	0.0556219	0.000318326
FKSG83	-0.0388109	0.0643095	-0.0210965	0.043213	-1.11781	2.61941	-0.859288	1.2446	0.280709	0.0189742	0.403302	0.231807	0.537753	0.0498948	0.54159	0.311927
C17ORF35	0.0477681	0.117695	-0.00298812	0.114707	1.48716	5.18196	-0.131563	3.57117	0.15707	0.000101117	0.897026	0.00266981	0.398353	0.00083654	0.93584	0.00725728
FLJ10060	-0.00986259	0.0965802	0.0380317	0.134612	-0.259183	3.58937	1.41344	3.53752	0.798911	0.00257057	0.177334	0.0028634	0.905745	0.0106211	0.294827	0.00769732
C3	-0.0175353	0.0608073	0.00946291	0.0702702	-0.509612	2.49918	0.388926	2.0422	0.617516	0.0241405	0.702632	0.0585639	0.803224	0.0604472	0.797319	0.0981144
FLJ10458	0.0323203	0.154296	0.150397	0.304693	1.03478	6.98622	6.80969	9.75519	0.316679	3.69751e-06	5.01187e-06	5.25299e-08	0.571819	5.65906e-05	5.9738e-05	8.54886e-07
C3AR1	0.00256373	0.132592	0.101053	0.233645	0.0735572	5.38002	4.10032	6.70362	0.942306	6.88426e-05	0.000891381	6.02919e-06	0.976183	0.000618757	0.00430624	4.4293e-05
FLJ11856	-0.0860165	0.0439929	0.0479697	0.0919626	-2.29074	1.65688	1.80666	2.4491	0.036399	0.117681	0.0903049	0.0266667	0.186462	0.205706	0.176351	0.0504225
C5	0.0648868	0.175482	0.0846639	0.260146	1.92337	7.35625	3.54912	7.71126	0.0730374	1.98131e-06	0.00279512	1.1076e-06	0.269119	3.37478e-05	0.0109285	1.0869e-05
ICF45	-0.0197592	0.0668772	0.0553476	0.122225	-0.478074	2.28833	1.89383	2.95723	0.639283	0.0365703	0.0771044	0.00953539	0.816019	0.0833228	0.155622	0.0211165
C5R1	0.026214	0.120613	0.0827156	0.203328	0.713741	4.64425	3.18501	5.53612	0.486017	0.000293999	0.00595724	5.10272e-05	0.713382	0.00194584	0.0201284	0.000262481
FLJ31393	-0.0610259	0.0696968	0.0253492	0.0950461	-1.81067	2.92452	1.06367	2.82007	0.089656	0.0101984	0.303803	0.0126303	0.298614	0.0308378	0.440492	0.0267728
C7ORF9	-0.0232933	0.0478887	0.0473134	0.095202	-0.601954	1.75017	1.72915	2.46025	0.555926	0.0998927	0.103683	0.0260834	0.764036	0.181117	0.195946	0.0494575
GPR155	-0.0371926	0.123135	0.108494	0.23163	-1.01812	4.76697	4.20015	6.34071	0.32428	0.000229786	0.000725896	1.14791e-05	0.578668	0.00160228	0.00362879	7.57892e-05
CALCA	0.0363119	0.142482	0.0743838	0.216866	0.90491	5.02147	2.6215	5.4044	0.379391	0.000138565	0.0188947	6.56838e-05	0.627004	0.00106928	0.0511508	0.000324213
FPR1	-0.0564968	-0.0350857	0.00744452	-0.0276412	-1.9391	-1.70303	0.36135	-0.94871	0.0709525	0.108566	0.722726	0.357355	0.265173	0.193552	0.812766	0.445239
GPR14	-0.0619556	0.0346978	0.0749677	0.109666	-2.04516	1.61981	3.49974	3.62007	0.0582395	0.125476	0.00309757	0.00241155	0.238525	0.215743	0.0118844	0.00665287
GRK5	-0.011034	0.0997226	0.0597801	0.159503	-0.350093	4.47465	2.68239	5.06079	0.73099	0.00041433	0.0167095	0.000128234	0.869162	0.00254836	0.0463273	0.000567447
GPR141	-0.0265375	0.034226	0.0320022	0.0662281	-0.821365	1.49812	1.40079	2.04984	0.423917	0.154229	0.181019	0.0577296	0.664407	0.252693	0.299608	0.0969259
GRK6	-0.0299367	0.107357	0.0625624	0.169919	-1.0658	5.40524	3.14992	6.04941	0.302868	6.55776e-05	0.00640638	1.95012e-05	0.558888	0.000594959	0.0213826	0.000118222
GPR143	-0.031345	0.0521477	0.0236017	0.0757494	-1.02472	2.41095	1.09118	2.47638	0.321253	0.0287568	0.291899	0.0252612	0.576089	0.069414	0.428199	0.0481363
GRK7	-0.0447894	0.0662861	0.0680768	0.134363	-1.52395	3.18958	3.27575	4.57168	0.147702	0.00590101	0.00493497	0.000340371	0.385518	0.0200931	0.0172855	0.00127872
GPR145	0.163597	0.112786	0.0163153	0.129101	2.08001	2.02796	0.293359	1.64142	0.0545387	0.060149	0.773147	0.12088	0.230752	0.122401	0.849438	0.180637
GRCA	0.00378206	0.0920444	0.0249424	0.116987	0.128896	4.43635	1.20217	3.98703	0.899101	0.000447879	0.247377	0.00112621	0.955406	0.0027105	0.379438	0.00349546
GPR146	0.0105161	0.127975	0.00916811	0.137143	0.329161	5.66494	0.405835	4.29269	0.746449	3.99501e-05	0.690422	0.000600452	0.877944	0.000400848	0.787958	0.00205113
LGR8	-0.00191989	0.101091	0.104445	0.205536	-0.0530208	3.94818	4.07918	5.6762	0.958394	0.00122044	0.000931087	3.91086e-05	0.98157	0.00592846	0.00445525	0.000211149
GPR15	-0.00388176	0.0838493	0.0199591	0.103808	-0.126644	3.86875	0.920898	3.38679	0.900854	0.0014387	0.371243	0.00391802	0.956319	0.00675861	0.509621	0.01001
GRM1	-0.0110297	0.129415	0.080823	0.210238	-0.389064	6.45589	4.03185	7.41596	0.702532	9.33896e-06	0.0010266	1.79462e-06	0.853505	0.000122286	0.00482054	1.61157e-05
GPR156	0.0754287	0.224903	0.242024	0.466927	2.12168	8.94648	9.62756	13.1338	0.0503971	1.65622e-07	6.26718e-08	8.46525e-10	0.222182	3.98871e-06	1.5628e-06	2.46954e-08
GRM2	-0.0700517	0.0719645	0.178539	0.250503	-2.01349	2.92526	7.25736	7.2002	0.0617997	0.0101829	2.33662e-06	2.5719e-06	0.245517	0.0308083	3.19114e-05	2.18772e-05
GPR157	0.016313	0.186079	0.0970533	0.283132	0.475087	7.66394	3.99728	8.24573	0.641364	1.19574e-06	0.0011026	4.75743e-07	0.816861	2.15672e-05	0.00510912	5.41097e-06
GRM3	-0.0288491	0.0756687	0.0782824	0.153951	-0.872635	3.23691	3.34872	4.65674	0.396206	0.00534931	0.00424077	0.000286695	0.64159	0.018598	0.0153058	0.00111045
GPR160	-0.0200692	0.0571318	0.0454655	0.102597	-0.516343	2.07874	1.65427	2.63963	0.612917	0.0546693	0.118218	0.0182167	0.800285	0.11347	0.216555	0.0365222
GRM4	-0.116696	-0.00942702	0.0764801	0.0670531	-3.27883	-0.374585	3.03896	1.884	0.00490352	0.713054	0.00805793	0.0785012	0.0657987	0.790301	0.0256506	0.125617
GPR161	-0.0854261	-0.0147007	0.0541747	0.039474	-2.67672	-0.651426	2.40062	1.23687	0.0169022	0.524332	0.0293486	0.234585	0.124866	0.635876	0.0723642	0.315083
GRM5	-0.0350446	0.00187139	0.0035996	0.00547099	-1.06139	0.0801554	0.154178	0.165699	0.304805	0.937141	0.879463	0.87054	0.560489	0.956386	0.923126	0.90091
CALCR	-0.0162011	0.0315952	0.0399158	0.071511	-0.435214	1.20031	1.51641	1.92102	0.669418	0.248078	0.149582	0.0733549	0.83533	0.362154	0.259472	0.118595
FPRL1	0.00217104	0.126269	0.0330028	0.159272	0.0549553	4.52015	1.18143	4.03162	0.956878	0.000377795	0.255278	0.00102709	0.981364	0.00237059	0.388022	0.00322911
CALCRL	-0.0231484	0.0643024	0.0573085	0.121611	-0.691589	2.71688	2.42137	3.63329	0.499444	0.015582	0.0281707	0.00234614	0.723647	0.0428748	0.0702064	0.0064996
FPRL2	-0.00479009	0.0862672	0.0445373	0.130805	-0.118413	3.0159	1.55702	3.23354	0.907265	0.0084505	0.139686	0.00538686	0.959641	0.0266313	0.245961	0.0130178
CALM1	-0.0470583	0.0393204	0.0499123	0.0892327	-1.54684	1.82785	2.32023	2.93314	0.142114	0.086923	0.0343651	0.0100194	0.377085	0.162483	0.0822704	0.0220162
FSHR	0.00315609	0.0565726	0.0347515	0.0913241	0.0880508	2.23206	1.37111	2.54783	0.930966	0.0407862	0.189905	0.0219064	0.97063	0.0906784	0.31052	0.0426791
CASR	0.0144675	0.076374	0.0617157	0.13809	0.395476	2.95248	2.38582	3.77475	0.697892	0.00962891	0.0302171	0.00174852	0.851394	0.0294608	0.0740991	0.00505727
FY	0.0263967	0.0855798	0.0281063	0.113686	0.778721	3.57041	1.1726	3.35381	0.447894	0.00267404	0.258698	0.00419611	0.682882	0.0109497	0.391435	0.0106063
CCBP2	-0.00885254	0.102408	0.0585121	0.16092	-0.275242	4.50293	2.57281	5.0033	0.786773	0.00039122	0.0208372	0.000143625	0.900089	0.00243386	0.0553308	0.000621876
FZD1	-0.0100739	0.0898296	0.04686	0.13669	-0.295186	3.72246	1.94184	4.00526	0.771777	0.00194914	0.0705954	0.00108456	0.892932	0.00858021	0.145213	0.00338512
CCL17	-0.0540734	0.256114	0.190933	0.447047	-1.12463	7.53313	5.61596	9.29781	0.277894	1.47986e-06	4.38345e-05	9.96884e-08	0.534767	2.62109e-05	0.000358709	1.46726e-06
FZD10	0.00122652	0.149929	0.165428	0.315358	0.0358696	6.20091	6.84192	9.22267	0.971845	1.4782e-05	4.73969e-06	1.10993e-07	0.988031	0.000177999	5.7335e-05	1.61341e-06
CCL2	0.0253945	0.132429	0.0416952	0.174124	0.696601	5.13738	1.61751	4.77643	0.496388	0.00011033	0.125975	0.000225477	0.721363	0.000897639	0.227583	0.000905895
FZD2	-0.0202049	0.0818785	0.0264825	0.108361	-0.464817	2.66385	0.861584	2.49286	0.648538	0.0173478	0.402075	0.0244466	0.821751	0.0466628	0.54039	0.0468418
CCL23	0.00287265	0.110416	0.0801411	0.190557	0.082405	4.47938	3.25118	5.46633	0.935381	0.000410368	0.00519321	5.83145e-05	0.972929	0.00252914	0.018006	0.000293392
FZD3	-0.067193	0.0346356	0.0461456	0.0807811	-1.7424	1.27016	1.69226	2.09475	0.10128	0.222799	0.110636	0.0530386	0.316445	0.333883	0.205789	0.0902174
CCL25	-0.0889015	0.0325952	0.142516	0.175111	-2.27321	1.17869	5.15356	4.47758	0.0376614	0.256335	0.00010689	0.000411875	0.189437	0.371349	0.000747581	0.0014996
FZD4	-0.0719365	0.00446365	0.039003	0.0434667	-1.95119	0.17122	1.49611	1.17898	0.0693868	0.86627	0.154748	0.256223	0.262027	0.90505	0.266202	0.33927
CCL3	-0.0146941	0.0714693	0.196744	0.268213	-0.459505	3.16068	8.70087	8.38738	0.652263	0.00626519	2.3816e-07	3.82549e-07	0.823852	0.0210846	4.77246e-06	4.49628e-06
FZD5	-0.0363404	-0.0273118	0.0737118	0.0464	-1.14224	-1.21404	3.27658	1.45843	0.270726	0.242942	0.00492652	0.164726	0.527734	0.356332	0.0172587	0.234969
GPR17	-0.0302842	0.0681585	0.115378	0.183536	-0.945575	3.00964	5.09467	5.73061	0.358902	0.00856021	0.00011997	3.52943e-05	0.610091	0.0269008	0.000825907	0.000193624
GRM6	-0.112655	0.0319785	0.0751075	0.107086	-2.9031	1.16543	2.73722	2.75959	0.0106566	0.261503	0.0149517	0.0142872	0.0997005	0.377036	0.0423318	0.0296978
GPR18	-0.0930639	0.114464	0.135501	0.249965	-2.31099	4.01976	4.75854	6.2072	0.0349907	0.00105256	0.000233693	1.46139e-05	0.183248	0.00528182	0.00143109	9.29697e-05
GRM7	-0.0884241	0.0564416	0.0772312	0.133673	-2.54164	2.29433	3.13943	3.84225	0.0221793	0.0361454	0.00654705	0.00151996	0.143611	0.0825415	0.0216892	0.00449748
GPR19	-0.00171096	0.0786387	0.0800536	0.158692	-0.0564212	3.66735	3.73334	5.23308	0.955729	0.0021857	0.00190558	9.15213e-05	0.981082	0.0093668	0.00796829	0.000429601
GRM8	-0.0471574	0.111736	0.0864958	0.198232	-1.45782	4.88496	3.78149	6.12811	0.164893	0.000181585	0.0017242	1.68803e-05	0.408769	0.00131932	0.00735398	0.000104954
GPR2	-0.0292123	0.106961	0.0950767	0.202038	-0.830067	4.29823	3.82065	5.74091	0.419127	0.000593679	0.00158963	3.46168e-05	0.660331	0.0033862	0.00688285	0.000190302
GRPR	-0.100453	0.0435306	0.0809975	0.124528	-3.006	1.8422	3.42778	3.72643	0.00862458	0.0846985	0.00359788	0.00193312	0.0891193	0.159284	0.0134426	0.00549965
GPR20	-0.0731732	0.0842121	0.0555211	0.139733	-2.16416	3.52231	2.32226	4.13273	0.0464737	0.0029555	0.0342289	0.000833826	0.212411	0.0118157	0.0820043	0.00270194
H963	-0.0669384	0.100105	0.125968	0.226074	-1.614	3.41351	4.29543	5.45104	0.126736	0.00370626	0.000597098	6.00507e-05	0.355641	0.0141013	0.00308571	0.00030041
GPR21	0.0155001	0.129119	0.276943	0.406062	0.399493	4.70631	10.0944	10.4657	0.694992	0.000259499	3.31273e-08	2.02662e-08	0.849513	0.00176087	9.39171e-07	3.87719e-07
GPR109B	-9.23693e-06	0.135411	0.151138	0.286549	-0.000333099	6.90581	7.70787	10.3334	0.999738	4.24472e-06	1.11369e-06	2.41058e-08	0.999786	6.34935e-05	1.70822e-05	4.4544e-07
GPR22	-0.0210565	0.0732185	0.0445991	0.117818	-0.69767	3.43084	2.0898	3.90368	0.495737	0.00357502	0.0535379	0.00133822	0.720955	0.0137088	0.116611	0.00404068
GPR109A	-0.102001	0.0324946	0.0660961	0.0985907	-3.08268	1.38883	2.82496	2.9796	0.00736245	0.184559	0.0125048	0.00910658	0.0815002	0.289517	0.0366101	0.0203212
GPR23	0.014678	0.11428	0.0990531	0.213333	0.329905	3.6325	3.14851	4.79489	0.745897	0.00235001	0.00642516	0.000217302	0.877499	0.00992294	0.0214192	0.000876553
HRH1	-0.137525	-0.0182975	0.020643	0.00234549	-4.40104	-0.828095	0.934246	0.0750596	0.000481261	0.42021	0.364532	0.941129	0.0187541	0.538808	0.503057	0.956231
GPR24	-0.0512185	0.0992489	0.313159	0.412408	-1.23227	3.37693	10.6552	9.9222	0.236249	0.00399923	1.58517e-08	4.18015e-08	0.490068	0.0149263	5.11152e-07	7.04059e-07
HRH2	-0.0843226	0.0656278	0.160676	0.226304	-2.51407	2.76717	6.77485	6.74723	0.0234347	0.0140684	5.32463e-06	5.58704e-06	0.147509	0.0396555	6.25481e-05	4.15799e-05
GPR25	-0.0995587	-0.025378	0.0683879	0.0430098	-2.88493	-1.03999	2.80253	1.24631	0.0110609	0.314327	0.0130905	0.231196	0.101625	0.434568	0.0379995	0.311283
HRH3	-0.0607138	-0.0331024	0.0865835	0.0534811	-1.68299	-1.29768	3.39426	1.4825	0.112446	0.213415	0.00385767	0.158292	0.333329	0.323167	0.014222	0.227341
CCR1	-0.114917	0.00285858	0.220781	0.223639	-2.22518	0.0782787	6.04582	4.33039	0.0413317	0.93861	1.96304e-05	0.000555892	0.199217	0.957376	0.000185261	0.00192444
FZD6	0.00854531	0.0364732	0.0456308	0.082104	0.259951	1.56911	1.96308	2.49763	0.79833	0.136849	0.0678769	0.0242152	0.90556	0.23088	0.140842	0.0464834
CCR2	0.0527902	0.117228	0.0649526	0.182181	1.74994	5.49561	3.04496	6.03909	0.0999336	5.51345e-05	0.00795884	1.98749e-05	0.31487	0.00052126	0.0254079	0.000120108
FZD7	-0.00207358	0.0576681	0.0439947	0.101663	-0.0579318	2.27848	1.73824	2.84025	0.954545	0.0372774	0.102028	0.0121201	0.980759	0.0846053	0.193493	0.0258366
CCR3	0.0616391	0.126272	0.0860388	0.212311	1.60368	4.64607	3.16571	5.52376	0.129003	0.000292926	0.00620019	5.22454e-05	0.3589	0.0019401	0.0208194	0.000267368
FZD8	-0.0364977	0.0495326	0.0817771	0.13131	-1.00107	1.92135	3.1721	3.60161	0.332195	0.0733098	0.00611868	0.00250594	0.586107	0.142288	0.0205916	0.00687554
CCR4	-0.0580549	-0.00789308	0.0522792	0.0443861	-1.92111	-0.369382	2.44657	1.4688	0.0733417	0.71685	0.0268004	0.16193	0.269119	0.793325	0.0674969	0.23162
FZD9	0.0179096	0.111752	0.117466	0.229218	0.45266	3.99445	4.19871	5.79344	0.657077	0.00110908	0.000728051	3.13661e-05	0.82705	0.00550248	0.00363612	0.000176005
CCR5	0.106796	0.128657	0.0696827	0.19834	3.70704	6.31573	3.42069	6.88469	0.00201263	1.20072e-05	0.00365132	4.40208e-06	0.0398768	0.000149884	0.0135893	3.41072e-05
GABBR1	0.00956903	0.0598861	0.0984204	0.158306	0.210716	1.86496	3.06499	3.486	0.83586	0.0812714	0.00763641	0.00318741	0.925272	0.154309	0.0246129	0.00842091
CCR6	-0.00483641	0.137894	0.101003	0.238897	-0.129417	5.21832	3.82223	6.39263	0.898695	9.41913e-05	0.00158441	1.04571e-05	0.955299	0.000791049	0.00686727	6.98278e-05
GALR2	0.00465428	0.0623908	0.0426359	0.105027	0.114952	2.17921	1.4892	2.59396	0.909962	0.0451533	0.156538	0.0199709	0.960859	0.0981302	0.268582	0.0394248
CCR7	0.0452602	0.107733	0.0930916	0.200824	1.40275	4.72201	4.08028	6.22416	0.180443	0.000251449	0.000928991	1.41706e-05	0.429278	0.00171706	0.00444673	9.07235e-05
GCG	0.0222252	0.0890618	0.0933931	0.182455	0.593347	3.36255	3.52608	4.87099	0.561525	0.00412058	0.00293241	0.000186702	0.767731	0.0152498	0.0113601	0.000772749
CCR8	0.0399704	0.128027	0.0907419	0.218769	1.3348	6.04637	4.28549	7.30573	0.201255	1.96106e-05	0.000609359	2.15515e-06	0.451531	0.000223889	0.00314062	1.8825e-05
GCGR	-0.0461043	0.0158237	0.0597627	0.0755863	-1.35186	0.656166	2.4782	2.21633	0.195856	0.521359	0.0251697	0.0420428	0.446098	0.633252	0.0641654	0.0742463
CCR9	0.0107348	0.0700643	0.0387702	0.108834	0.324158	2.99209	1.65568	3.28647	0.75016	0.00887532	0.117928	0.00482634	0.879936	0.027628	0.216155	0.0118752
GHRHR	-0.066176	-0.033824	0.072818	0.0389941	-2.13645	-1.5443	3.32465	1.2589	0.0489993	0.142724	0.00445827	0.226734	0.219261	0.238186	0.015914	0.306232
CCRL1	-0.0096163	0.0210521	0.097368	0.11842	-0.255301	0.790413	3.65574	3.1439	0.801854	0.441236	0.00223914	0.00648667	0.907268	0.558714	0.00910531	0.0152465
GHSR	0.00515052	0.0124551	0.082082	0.0945371	0.159074	0.544013	3.58517	2.91977	0.875669	0.594187	0.00259315	0.0102982	0.944539	0.695667	0.0102874	0.0225233
GPR26	0.0173506	0.0257188	0.0677325	0.0934513	0.540036	1.13207	2.9814	2.90866	0.596862	0.274849	0.0090729	0.0105357	0.790472	0.391865	0.0282388	0.0229621
HRH4	-0.0424628	0.0185478	0.0706446	0.0891924	-1.23489	0.762832	2.90546	2.59388	0.235299	0.457039	0.0106051	0.0199742	0.489197	0.57401	0.0321178	0.0394277
GPR27	-0.0947479	0.117751	0.460099	0.57785	-1.35751	2.3859	9.32267	8.27921	0.194094	0.030212	9.62218e-08	4.5175e-07	0.444973	0.0720457	2.26819e-06	5.18872e-06
HTR1A	0.0578947	0.0743937	0.188478	0.262872	1.39498	2.53501	6.42249	6.33391	0.182731	0.0224752	9.91294e-06	1.16205e-05	0.431708	0.0571101	0.000105341	7.65075e-05
GPR3	0.0704381	0.144346	0.132193	0.276539	1.8258	5.29135	4.84584	7.16808	0.0872451	8.17215e-05	0.000196295	2.71487e-06	0.294974	0.000705892	0.00123945	2.27905e-05
HTR1B	-0.0278155	0.043094	0.14228	0.185374	-0.882726	1.93406	6.38553	5.88284	0.390896	0.0716143	1.05912e-05	2.65418e-05	0.636997	0.139769	0.00011085	0.00015325
GPR30	0.0945301	0.118337	0.47673	0.595067	1.84777	3.27125	13.1784	11.6317	0.0838484	0.0049813	8.06537e-10	4.70664e-09	0.288333	0.0175964	4.31263e-08	1.11821e-07
HTR1D	0.0476549	0.10985	0.166993	0.276843	1.56812	5.11198	7.77117	9.10976	0.137078	0.000115963	1.00569e-06	1.30589e-07	0.369478	0.000933406	1.57693e-05	1.85611e-06
GPR31	-0.0107593	0.0708085	0.11801	0.188819	-0.273735	2.54771	4.24603	4.8039	0.787909	0.0219115	0.000660679	0.000213429	0.90051	0.0559605	0.00336165	0.000864893
HTR1E	0.182894	0.385303	0.407658	0.79296	5.1472	15.3351	16.2248	22.3163	0.000108229	9.05513e-11	3.97126e-11	3.47824e-13	0.00806846	4.35657e-09	3.77824e-09	2.36218e-11
GPR32	0.0213127	0.0390522	0.210946	0.249998	0.391142	1.01357	5.47498	4.5881	0.701027	0.326378	5.7356e-05	0.000329261	0.852952	0.446495	0.000449528	0.00124362
HTR1F	-0.0717258	0.0241103	0.137008	0.161118	-2.17544	1.03416	5.87667	4.8867	0.0454806	0.316957	2.68484e-05	0.000180959	0.210011	0.437174	0.000239536	0.000753852
GPR34	-0.00822944	0.046334	0.147377	0.193711	-0.192457	1.53242	4.87426	4.53021	0.849888	0.145612	0.000185494	0.000370172	0.932299	0.242049	0.00118506	0.00137286
HTR2A	-0.0949323	-0.0130118	0.106599	0.0935872	-3.2609	-0.632087	5.17836	3.2147	0.00508948	0.536561	0.00010183	0.00560158	0.0670586	0.646585	0.000718936	0.0134475
GPR35	0.204345	0.244919	0.564172	0.809091	4.27903	7.25299	16.7073	16.9425	0.00061748	2.35377e-06	2.5828e-11	2.10267e-11	0.0212918	3.89129e-05	2.68725e-09	9.44906e-10
HTR2C	-0.09924	-0.0374493	0.113069	0.0756202	-3.25066	-1.73478	5.23776	2.47698	0.00519881	0.102656	9.06912e-05	0.0252308	0.0678222	0.185047	0.000654197	0.0480913
GPR37	-0.0343607	-0.018157	0.089799	0.071642	-1.15362	-0.862105	4.26371	2.4053	0.266169	0.401797	0.000637163	0.0290792	0.522592	0.521275	0.00325806	0.05429
HTR3A	0.118243	0.192332	0.275768	0.4681	4.13189	9.50473	13.628	16.3573	0.000835271	7.43989e-08	4.99052e-10	3.52494e-11	0.0248126	1.96668e-06	2.8878e-08	1.49199e-09
MLNR	-0.0286361	0.00584383	0.0843108	0.0901547	-0.844427	0.243703	3.51598	2.65849	0.411301	0.810664	0.00299469	0.0175364	0.654937	0.864269	0.011559	0.035322
HTR3B	0.028471	-0.0496468	0.0697065	0.0200597	0.839881	-2.0712	2.90806	0.591751	0.413768	0.0554533	0.0105487	0.562566	0.656453	0.114781	0.0319746	0.640399
CCRL2	-0.065233	0.0904578	0.0457373	0.136195	-1.48917	2.92036	1.4766	3.10912	0.156548	0.0102857	0.159851	0.00697076	0.397744	0.0310748	0.272803	0.016218
GIPR	-0.100693	0.0202276	-0.0171304	0.0030972	-1.98098	0.562783	-0.476611	0.0609326	0.0656595	0.581648	0.640302	0.952193	0.254085	0.685351	0.749283	0.96494
CD3E	-0.0671231	0.108592	0.059601	0.168193	-1.71842	3.93159	2.15787	4.3059	0.105665	0.00126308	0.0470362	0.000584435	0.322982	0.00608241	0.105393	0.0020055
GIT1	-0.0933637	0.0456422	0.0775575	0.1232	-2.81643	1.94716	3.30872	3.71647	0.0127245	0.0699048	0.00460839	0.00197358	0.108934	0.137179	0.0163476	0.00559741
CD97	-0.0219401	0.0843875	0.018968	0.103356	-0.574008	3.12229	0.701807	2.70405	0.574214	0.00678338	0.493224	0.0159926	0.776514	0.0223617	0.626987	0.0326578
GIT2	-0.0693246	0.0636001	0.0119873	0.0755874	-1.46917	1.90615	0.35927	1.60189	0.16183	0.0753847	0.72425	0.1294	0.404691	0.145473	0.813665	0.191551
CELSR1	-0.0891322	0.0780459	0.018218	0.0962639	-1.94892	2.41338	0.563346	2.10486	0.0696777	0.0286192	0.581274	0.0520324	0.262574	0.069161	0.701086	0.0888348
GLP1R	-0.0602592	0.0927858	0.00318902	0.0959749	-1.36621	2.97503	0.102251	2.17597	0.191405	0.00919254	0.919871	0.0454349	0.442064	0.0284145	0.949497	0.0792689
CELSR2	-0.132201	0.0352813	0.0205634	0.0558447	-2.90608	1.09681	0.639266	1.22759	0.0105916	0.289505	0.532003	0.237954	0.0994431	0.407914	0.659609	0.31914
GLP2R	-0.112282	0.0513276	0.105132	0.15646	-2.99675	1.93734	3.96817	4.17583	0.00879049	0.0711832	0.001171	0.000763093	0.0903474	0.139081	0.00538133	0.00251361
CELSR3	-0.105494	0.0891392	0.0733307	0.16247	-2.25883	2.69923	2.22053	3.4788	0.0387271	0.0161494	0.0417038	0.00323554	0.19246	0.0441028	0.0960237	0.0085213
GNA13	-0.0986624	0.0153088	-0.0156497	-0.000340921	-2.56158	0.562099	-0.574616	-0.00885135	0.0213113	0.582103	0.573813	0.993051	0.140812	0.6857	0.695125	0.995266
CHAF1B	0.164488	0.523395	0.343108	0.866503	1.92096	8.64431	5.66672	10.1194	0.073362	2.59198e-07	3.98163e-05	3.20349e-08	0.269119	5.86766e-06	0.000332264	5.66674e-07
GNA14	-0.0797264	0.144897	0.148099	0.292997	-1.69204	4.34895	4.44505	6.2183	0.110678	0.000535208	0.000440016	1.4322e-05	0.330454	0.00311838	0.0024002	9.14713e-05
CHRM2	-0.0394526	0.102829	0.0434496	0.146278	-0.873034	3.21799	1.35974	3.23695	0.395995	0.00556345	0.193402	0.00534892	0.641445	0.0191715	0.315013	0.0129472
GNA15	-0.0366667	0.153576	0.163401	0.316977	-0.761966	4.51338	4.80212	6.58705	0.457541	0.00038301	0.000214188	7.39985e-06	0.690563	0.00239124	0.00132889	5.23417e-05
CHRM3	-0.0851437	0.159822	0.126251	0.286074	-2.10008	5.57488	4.40386	7.05603	0.0525063	4.73942e-05	0.000478503	3.28231e-06	0.225863	0.000460676	0.00256927	2.66417e-05
GNAI1	-0.130947	0.112443	0.152911	0.265355	-2.16952	2.63461	3.58279	4.39637	0.0459994	0.0184023	0.002606	0.000485864	0.211131	0.0487795	0.0103228	0.00172123
CMKLR1	-0.120108	0.115775	0.0739368	0.189712	-2.76245	3.76575	2.4049	4.36331	0.0142043	0.0017815	0.0291022	0.000519751	0.114115	0.00800235	0.0719161	0.00182142
GNAI3	-0.225052	-0.0134701	0.0379121	0.024442	-5.47715	-0.463615	1.30486	0.594852	5.71182e-05	0.64938	0.211018	0.560544	0.00524519	0.740301	0.336498	0.638826
GPR39	-0.112282	0.108384	0.220664	0.329048	-1.91421	2.61312	5.32016	5.60967	0.0742779	0.0192163	7.72843e-05	4.43609e-05	0.27057	0.0503619	0.000574357	0.000234412
HTR4	-0.037635	0.125647	0.19079	0.316438	-1.14505	5.40632	8.20928	9.62768	0.269594	6.5441e-05	5.03397e-07	6.26611e-08	0.526062	0.00059423	8.82344e-06	9.96841e-07
GPR4	-0.125202	-0.046484	-0.0128631	-0.0593471	-3.86051	-2.027	-0.560915	-1.82993	0.00146348	0.0602578	0.58289	0.0865978	0.0332011	0.12254	0.702056	0.136393
HTR5A	-0.160571	0.00723594	0.134455	0.141691	-4.57192	0.291368	5.41407	4.03436	0.000340203	0.77464	6.44718e-05	0.00102131	0.0155866	0.837532	0.000494709	0.00321333
GPR40	-0.06177	0.083517	0.24051	0.324027	-1.69215	3.23557	9.31772	8.87652	0.110658	0.00536417	9.69016e-08	1.83547e-07	0.33044	0.0186343	2.27572e-06	2.43817e-06
HTR6	-0.0862937	0.0519659	0.0821156	0.134082	-2.85147	2.42841	3.83734	4.43056	0.0118454	0.0277813	0.00153552	0.000453185	0.105564	0.0675536	0.00669662	0.00162536
GPR41	-0.167386	0.022816	0.150864	0.17368	-4.12022	0.794248	5.25174	4.27516	0.000855588	0.439066	8.82577e-05	0.000622392	0.0250984	0.5565	0.000640141	0.00211004
HTR7	-0.0830595	0.0304334	0.0400345	0.0704679	-2.05573	1.06523	1.40128	1.74409	0.0570932	0.303118	0.180872	0.100977	0.235982	0.422696	0.299459	0.155153
GPR42	-0.0186769	0.107595	0.17891	0.286505	-0.576016	4.69287	7.80332	8.83614	0.57289	0.000266601	9.55102e-07	1.94811e-07	0.775593	0.00179384	1.51625e-05	2.56361e-06
IL8	-0.108096	0.0883153	0.144916	0.233231	-2.94339	3.40087	5.58046	6.35076	0.00981051	0.003805	4.68936e-05	1.12735e-05	0.0956638	0.0143947	0.000379624	7.46186e-05
GPR43	-0.116914	-0.0440641	0.0153707	-0.0286933	-3.11926	-1.66259	0.579955	-0.765536	0.00682607	0.11652	0.570297	0.455475	0.078441	0.204149	0.692056	0.541062
IL8RA	-0.159633	0.0593612	0.20218	0.261542	-4.19268	2.2049	7.50973	6.86927	0.000737123	0.0429793	1.53775e-06	4.52076e-06	0.0233065	0.0944605	2.22915e-05	3.48644e-05
GPR44	-0.114878	0.0820215	0.116506	0.198528	-2.57318	2.59823	3.69061	4.44688	0.0208215	0.0198003	0.00208254	0.000438385	0.139212	0.0515345	0.00857249	0.00157952
IL8RB	-0.179044	-0.00194258	0.109977	0.108034	-3.51022	-0.0538603	3.04924	2.11805	0.0030308	0.957736	0.00788883	0.0507454	0.0508706	0.971302	0.0252416	0.0869057
GPR45	-0.083632	0.0661647	0.147223	0.213388	-1.78419	1.99622	4.4418	4.55237	0.0940177	0.0638236	0.000442936	0.000353929	0.305304	0.127883	0.00241239	0.00132283
OR5P3	-0.138057	0.0960795	0.149926	0.246006	-3.41501	3.36109	5.24478	6.08527	0.0036947	0.00413311	8.94609e-05	1.82582e-05	0.0561148	0.0152775	0.000646869	0.000111907
GPR48	-0.153106	0.0460494	0.0148727	0.060922	-4.23332	1.80065	0.581558	1.68447	0.000678123	0.0912855	0.569243	0.112155	0.0222634	0.168919	0.691015	0.169456
OR5P2	-0.181242	0.0581963	0.080715	0.138911	-5.30226	2.40775	3.33941	4.06386	8.00118e-05	0.0289389	0.00432359	0.000960984	0.00665327	0.0697097	0.0155288	0.00305677
GPR49	-0.197507	0.0138484	0.109365	0.123214	-3.78366	0.375182	2.96295	2.36042	0.00171648	0.712619	0.00942391	0.0317644	0.0365461	0.790032	0.0291271	0.0584048
OR10A5	-0.0739124	0.210856	0.227832	0.438687	-1.78465	7.20009	7.77975	10.5923	0.0939389	2.57238e-06	9.91916e-07	1.71907e-08	0.305218	4.21172e-05	1.55996e-05	3.36501e-07
CNR1	-0.0895552	-0.0387491	0.0140532	-0.0246959	-2.57034	-1.57281	0.570413	-0.708803	0.0209403	0.13599	0.57659	0.488992	0.139477	0.229687	0.69705	0.573491
GNAO1	-0.113624	-0.0448711	-0.0274379	-0.072309	-3.55264	-1.98409	-1.21324	-2.26085	0.00277474	0.0652811	0.243241	0.0385755	0.0480765	0.130112	0.374944	0.0689767
CNR2	-0.0128749	0.0485162	0.0743886	0.122905	-0.398269	2.12243	3.25426	3.80189	0.695875	0.0503253	0.00516012	0.00165272	0.850013	0.10658	0.0179196	0.00483209
GNAQ	-0.0494585	0.0345836	0.0267015	0.061285	-1.6339	1.61573	1.24748	2.0246	0.122464	0.12636	0.230777	0.0605292	0.349629	0.21691	0.360232	0.100966
CRHR1	-0.0354831	-0.0142438	0.0450398	0.030796	-1.24276	-0.705519	2.2309	1.0786	0.232464	0.490976	0.0408779	0.297297	0.486462	0.605367	0.0945066	0.382272
GNAS	-0.00795828	0.0616906	0.101206	0.162897	-0.236173	2.58908	4.2475	4.83419	0.816397	0.0201674	0.00065869	0.000200905	0.914788	0.0523153	0.00335314	0.000821868
CRHR2	-0.046339	-0.0338663	-0.0105586	-0.044425	-1.2727	-1.31542	-0.410111	-1.22013	0.221921	0.207535	0.687348	0.24069	0.475177	0.31667	0.785918	0.322034
GNAT1	-0.0606501	0.032689	0.0906184	0.123307	-1.40863	1.0737	2.97644	2.86388	0.178727	0.299422	0.00916596	0.0115483	0.427217	0.418814	0.0284574	0.0248383
CRY1	-0.0254596	0.0910689	-0.0138901	0.0771788	-0.752345	3.80584	-0.580477	2.28068	0.463139	0.00163922	0.569953	0.0371187	0.695221	0.0074729	0.691758	0.066688
GNAT2	-0.0255742	0.0310427	0.102375	0.133418	-0.823598	1.4138	4.66254	4.29662	0.422685	0.177229	0.000283368	0.000595635	0.663421	0.28094	0.00167741	0.00203599
CX3CR1	0.178354	0.212052	0.28389	0.495942	5.17727	8.70514	11.6542	14.3962	0.000102047	2.36649e-07	4.58131e-09	2.26529e-10	0.00772525	5.44141e-06	1.76896e-07	7.6675e-09
GNAZ	-0.0668968	-0.0197923	0.146325	0.126533	-1.8037	-0.75469	5.57945	3.41162	0.0907867	0.461771	4.69833e-05	0.00372081	0.30074	0.578623	0.000380205	0.00957564
CXCL1	-0.0702164	-0.0214134	0.0387426	0.0173292	-2.2001	-0.948865	1.71675	0.542978	0.0433777	0.357279	0.105976	0.594883	0.205315	0.478479	0.199049	0.669358
GNB1	-0.0248932	0.0187787	0.0111357	0.0299143	-0.742597	0.792231	0.469789	0.892383	0.468853	0.440207	0.64506	0.38586	0.699389	0.557745	0.753224	0.473739
CXCL12	-0.107216	0.0126642	0.341627	0.354291	-3.05774	0.510779	13.7787	10.1042	0.00775164	0.616717	4.26133e-10	3.26952e-08	0.0840896	0.714833	2.54967e-08	5.74768e-07
GNB3	-0.0387486	0.0405709	0.121648	0.162219	-1.13164	1.67565	5.02428	4.73757	0.275023	0.113898	0.000137798	0.000243725	0.531695	0.20067	0.000926888	0.000966526
CXCL2	-0.0604701	0.00938033	0.0596123	0.0689926	-1.71956	0.377233	2.39732	1.96191	0.105453	0.711126	0.0295402	0.0680242	0.322819	0.788921	0.0727516	0.111401
GNB4	-0.0355428	0.0410269	0.0736725	0.114699	-1.0656	1.7395	3.12365	3.43877	0.302955	0.1018	0.00676434	0.00351652	0.558888	0.183881	0.022292	0.00913786
CXCL3	-0.0481847	0.031195	-0.000738137	0.0304568	-1.26324	1.15658	-0.0273671	0.798475	0.225212	0.264993	0.978517	0.436683	0.478637	0.381028	0.986387	0.523242
GNG11	-0.0516376	-0.00279969	0.109576	0.106777	-1.32329	-0.101465	3.97121	2.73632	0.204964	0.920485	0.00116367	0.0149791	0.455721	0.944912	0.00535351	0.0309012
GPR50	-0.0112619	0.013437	0.0643646	0.0778016	-0.33516	0.565533	2.70896	2.31542	0.742006	0.579822	0.015834	0.0346895	0.875563	0.683929	0.0443836	0.0629231
KCNJ3	-0.0360575	-0.0042259	0.082817	0.0785911	-1.04576	-0.173329	3.39681	2.27934	0.311739	0.864641	0.00383727	0.0372152	0.566679	0.904018	0.0141666	0.066833
GPR51	-0.0392875	-0.0245578	0.126717	0.102159	-0.758444	-0.670461	3.45955	1.97218	0.459586	0.51245	0.00336775	0.0667407	0.692245	0.625183	0.0127451	0.109656
KCNJ5	0.00815269	0.088816	0.135398	0.224214	0.229917	3.54223	5.40004	6.32314	0.821169	0.00283549	6.62373e-05	1.1848e-05	0.916794	0.0114514	0.000505235	7.7739e-05
GPR52	-0.00211672	0.0172938	0.219676	0.236969	-0.0593088	0.685271	8.70469	6.6397	0.953466	0.503314	2.36807e-07	6.74435e-06	0.980627	0.616975	4.74986e-06	4.8534e-05
KCNJ6	-0.0323077	0.020918	0.260513	0.281431	-1.04842	0.959989	11.9557	9.13278	0.310549	0.351827	3.20298e-09	1.26317e-07	0.565586	0.472916	1.32908e-07	1.80632e-06
GPR54	0.0100049	0.0125871	0.0881551	0.100742	0.292277	0.520025	3.64205	2.94303	0.773958	0.610408	0.00230381	0.00981788	0.893927	0.70936	0.00932698	0.0216432
KCNJ9	0.00399125	0.0225296	0.172646	0.195175	0.128682	1.02725	7.87187	6.29263	0.899268	0.320099	8.55955e-07	1.25184e-05	0.955493	0.440157	1.3811e-05	8.17905e-05
GPR55	-0.0342282	-0.0389446	0.0129311	-0.0260136	-1.02253	-1.64533	0.546311	-0.777126	0.322258	0.120064	0.592645	0.448806	0.577156	0.208978	0.71036	0.534795
LANCL1	-0.0739779	-0.0493472	0.0648544	0.0155072	-2.11936	-1.99931	2.62758	0.444258	0.0506199	0.0634576	0.0186646	0.663008	0.222692	0.127397	0.0506183	0.729305
GPR56	0.0212825	0.00223352	0.0241669	0.0264004	0.506511	0.0751743	0.813394	0.628313	0.619641	0.94104	0.428335	0.538966	0.804859	0.958625	0.565358	0.619712
GPSM2	-0.0501637	-0.0407478	0.0812197	0.0404719	-1.47895	-1.69896	3.38641	1.19321	0.159229	0.109344	0.00392113	0.250767	0.401395	0.194533	0.0144107	0.333173
GPR58	-0.0152166	-0.0322957	0.134985	0.102689	-0.483775	-1.45207	6.06912	3.26475	0.635322	0.166463	1.88072e-05	0.00504897	0.814344	0.268203	0.000178851	0.0123339
LGR7	-0.0968638	-0.0254102	0.124771	0.0993605	-2.92075	-1.08357	5.32061	2.99604	0.0102775	0.295156	7.72174e-05	0.00880344	0.0979374	0.414109	0.000574263	0.0197449
GPR6	-0.00684852	0.042168	0.075723	0.117891	-0.19629	1.70922	3.06933	3.37894	0.846939	0.10739	0.00756832	0.00398249	0.931118	0.19203	0.0244382	0.0101538
LHCGR	-0.0754914	-0.0223259	0.0340242	0.0116984	-2.44508	-1.02263	1.55847	0.378896	0.02688	0.322211	0.139343	0.709915	0.159252	0.442341	0.245621	0.768732
GPR61	-0.0148832	0.0540009	0.0827771	0.136778	-0.429547	2.2041	3.37863	3.94758	0.673449	0.0430453	0.0039851	0.00122195	0.837211	0.0945544	0.0145924	0.00374911
LOC115131	-0.0497387	0.0363763	0.0639234	0.1003	-1.41595	1.4645	2.57353	2.85532	0.176609	0.163085	0.0208068	0.0117524	0.423895	0.263969	0.0552885	0.0252054
GPR62	-0.0141985	-0.0355646	0.027335	-0.00822961	-0.359763	-1.27441	0.979511	-0.208523	0.723889	0.221332	0.342399	0.837541	0.865315	0.332249	0.480777	0.874343
LPHN1	-0.0771538	-0.036541	0.0723564	0.0358154	-2.12302	-1.42198	2.81572	0.985522	0.0502684	0.174882	0.0127431	0.339533	0.221885	0.27837	0.0371801	0.426734
LPHN2	-0.101074	-0.0136542	0.0695827	0.0559285	-2.54044	-0.485348	2.47336	1.40574	0.0222323	0.634232	0.0254132	0.17957	0.143863	0.729024	0.064642	0.252416
OR5F1	-0.121559	-0.0680399	-0.0783414	-0.146381	-3.76522	-2.98045	-3.43171	-4.53408	0.00178348	0.00909054	0.00356858	0.000367279	0.0373329	0.0281759	0.013352	0.00136404
LPHN3	-0.123478	-0.0390624	0.000722736	-0.0383397	-3.65792	-1.63652	0.0302789	-1.13578	0.002229	0.121911	0.976232	0.27334	0.0422944	0.211347	0.98494	0.357502
OR5I1	-0.0814415	0.0192599	0.169395	0.188655	-2.48225	0.830172	7.30156	5.75	0.0249682	0.41907	2.17018e-06	3.40301e-05	0.152767	0.537641	2.98608e-05	0.000187679
LTB4R	-0.0543829	0.0487149	0.05064	0.0993549	-1.24222	1.57367	1.63586	2.26948	0.232658	0.135791	0.12205	0.0379353	0.486677	0.229444	0.22211	0.0679585
OR5V1	-0.0719018	0.0934972	0.11328	0.206777	-1.81808	3.34338	4.05078	5.22846	0.0884692	0.00428811	0.00098727	9.23486e-05	0.296963	0.0157146	0.00467641	0.00043277
LTB4R2	-0.0854122	0.0138845	0.0678016	0.0816861	-2.5602	0.588571	2.87415	2.44851	0.0213703	0.564645	0.0113081	0.0266976	0.141007	0.670557	0.0338636	0.050468
OR6A2	-0.0709328	0.00902872	0.0217718	0.0308005	-1.66415	0.299561	0.722361	0.722608	0.116204	0.7685	0.480852	0.480704	0.339188	0.833195	0.615706	0.565529
MAS1	-0.096465	-0.0273307	0.0211193	-0.00621139	-3.09538	-1.24025	0.958382	-0.199312	0.00717162	0.233366	0.352611	0.844615	0.0801438	0.345623	0.49126	0.880075
OR7A17	-0.113696	-0.0345104	0.0183443	-0.0161661	-3.38853	-1.45455	0.77318	-0.481803	0.00390391	0.165783	0.45107	0.636691	0.0576605	0.267352	0.587075	0.706724
MAS1L	-0.0703851	-0.0186733	-0.0057488	-0.0244221	-1.9374	-0.726899	-0.223784	-0.672234	0.071176	0.478145	0.825854	0.511351	0.265274	0.593181	0.886522	0.594442
OR7A5	-0.137285	0.0368612	0.393642	0.430503	-3.18028	1.20761	12.8961	9.97283	0.00601585	0.245337	1.09816e-09	3.90263e-08	0.0732761	0.358823	5.64258e-08	6.65811e-07
MASS1	-0.129937	-0.0235256	0.000363768	-0.0231618	-3.80571	-0.974445	0.0150675	-0.678382	0.00163967	0.344828	0.988171	0.507551	0.0356657	0.465964	0.99273	0.590828
OR7C2	-0.112661	-0.0186476	0.0259667	0.00731913	-3.69267	-0.864376	1.20364	0.239897	0.00207365	0.400587	0.246825	0.81356	0.0406663	0.520088	0.378989	0.854758
MBC2	-0.0788571	0.0109994	0.00983443	0.0208339	-1.85766	0.366447	0.327635	0.49079	0.0823564	0.718995	0.74758	0.630464	0.286188	0.79499	0.830116	0.701602
OR8B8	-0.0530228	0.058297	0.150946	0.209243	-1.27222	1.97816	5.12197	5.02055	0.222086	0.0660037	0.000113712	0.000138815	0.475177	0.131169	0.000787966	0.000605143
MC1R	-0.0800929	0.0275158	0.115644	0.14316	-2.11012	1.0252	4.30875	3.77168	0.0515159	0.321032	0.000581037	0.00175971	0.224141	0.441124	0.00301536	0.00507819
GPR147	-0.0471923	0.00900939	0.0558942	0.0649036	-1.25965	0.340086	2.10989	1.7324	0.22647	0.738366	0.0515378	0.103089	0.479526	0.810552	0.113094	0.157869
MC2R	-0.151326	-0.0344676	0.00787189	-0.0265957	-4.15986	-1.33996	0.306027	-0.7311	0.000788557	0.199611	0.763664	0.475647	0.0239477	0.307601	0.842528	0.560622
OXTR	-0.0219053	0.0877864	0.0419507	0.129737	-0.58295	3.30388	1.57883	3.4526	0.568329	0.0046549	0.134602	0.0034168	0.772735	0.0167347	0.239405	0.00892482
TAS1R2	0.146967	0.432527	0.229903	0.66243	3.75556	15.6309	8.30833	16.9276	0.00181961	6.85339e-11	4.31914e-07	2.13015e-11	0.0378293	3.41393e-09	7.81033e-06	9.53199e-10
Dummy plate	NA	NA	NA	NA	NA	NA	NA	NA	NA	NA	NA	NA	NA	NA	NA	NA
TAS2R1	-0.117522	0.0218592	0.081925	0.103784	-2.84937	0.749511	2.80905	2.51628	0.0118963	0.464796	0.0129176	0.0233314	0.105617	0.581125	0.0375801	0.04504
Dummy plate	NA	NA	NA	NA	NA	NA	NA	NA	NA	NA	NA	NA	NA	NA	NA	NA
TAS2R10	-0.0959355	0.0250778	0.0191358	0.0442135	-2.89587	1.07054	0.816885	1.33461	0.0108157	0.300795	0.426397	0.201316	0.100678	0.420206	0.563434	0.277781
Dummy plate	NA	NA	NA	NA	NA	NA	NA	NA	NA	NA	NA	NA	NA	NA	NA	NA
TAS2R13	-0.0712804	0.0101751	0.0602622	0.0704372	-1.95801	0.395272	2.34101	1.93485	0.0685169	0.698039	0.032996	0.0715111	0.260418	0.778316	0.0795466	0.116066
Dummy plate	NA	NA	NA	NA	NA	NA	NA	NA	NA	NA	NA	NA	NA	NA	NA	NA
TAS2R14	-0.106243	-0.0136694	0.0148983	0.00122884	-3.09803	-0.563705	0.61438	0.0358328	0.00713241	0.581036	0.547895	0.971874	0.0801102	0.684901	0.673658	0.979226
Dummy plate	NA	NA	NA	NA	NA	NA	NA	NA	NA	NA	NA	NA	NA	NA	NA	NA
TAS2R16	-0.102348	0.121206	0.0552579	0.176464	-3.51734	5.89083	2.68563	6.06447	0.0029862	2.615e-05	0.0166004	1.89686e-05	0.0504572	0.000284108	0.0461217	0.000115391
Dummy plate	NA	NA	NA	NA	NA	NA	NA	NA	NA	NA	NA	NA	NA	NA	NA	NA
TAS2R3	-0.115398	0.00473877	0.0955593	0.100298	-3.23623	0.187941	3.78992	2.81278	0.00535689	0.853366	0.00169429	0.0128198	0.0690317	0.896045	0.00724983	0.0271146
Dummy plate	NA	NA	NA	NA	NA	NA	NA	NA	NA	NA	NA	NA	NA	NA	NA	NA
TAS2R39	-0.152726	-0.013594	0.130662	0.117068	-3.87561	-0.487854	4.68911	2.97074	0.00141839	0.632495	0.000268623	0.00927412	0.0328199	0.72773	0.00160725	0.0206318
Dummy plate	NA	NA	NA	NA	NA	NA	NA	NA	NA	NA	NA	NA	NA	NA	NA	NA
TAS2R4	-0.170834	-0.0137008	0.0772839	0.0635831	-4.36253	-0.494796	2.79105	1.6237	0.000520577	0.627698	0.0134005	0.124639	0.019426	0.724143	0.0387224	0.185609
Dummy plate	NA	NA	NA	NA	NA	NA	NA	NA	NA	NA	NA	NA	NA	NA	NA	NA
TAS2R40	-0.188044	-0.0571341	-0.0141959	-0.07133	-5.71431	-2.45536	-0.610072	-2.16759	3.63951e-05	0.0263375	0.550672	0.0461699	0.00385436	0.0647583	0.675971	0.0803391
Dummy plate	NA	NA	NA	NA	NA	NA	NA	NA	NA	NA	NA	NA	NA	NA	NA	NA
MC3R	-0.137307	0.9396	0.547798	1.4874	-2.97162	28.7579	16.7662	32.1904	0.00925732	7.51363e-15	2.45261e-11	1.3493e-15	0.0929624	1.24957e-12	2.56444e-09	2.19219e-13
P2RY1	-0.0684473	0.0362908	0.0450858	0.0813767	-2.14346	1.60721	1.99671	2.54835	0.0483486	0.128225	0.0637657	0.0218833	0.217571	0.219558	0.134344	0.042642
MC4R	-0.079375	-0.0145207	0.00679319	-0.00772748	-2.15021	-0.556286	0.260247	-0.209331	0.0477302	0.585973	0.798106	0.836921	0.215852	0.689067	0.867565	0.873826
P2RY10	-0.0944434	0.101429	0.106404	0.207833	-2.33369	3.54444	3.7183	5.13553	0.0334725	0.00282249	0.00196609	0.000110731	0.178619	0.0114115	0.00817435	0.000502955
MC5R	-0.0698275	0.0346572	0.0339317	0.0685889	-1.57012	1.10208	1.07902	1.54227	0.136613	0.287277	0.297119	0.143215	0.368836	0.405505	0.433581	0.208955
P2RY11	-0.059198	0.0952352	0.0248627	0.120098	-1.60007	3.64037	0.95038	3.24615	0.129803	0.00231184	0.356533	0.0052477	0.359882	0.0097833	0.49518	0.0127325
MGC24137	-0.115066	-0.015693	0.00548237	-0.0102107	-2.8849	-0.556423	0.194387	-0.255998	0.0110617	0.585882	0.848403	0.801325	0.101625	0.689036	0.902272	0.844592
P2RY12	-0.0893197	0.0825377	0.0872423	0.16978	-2.1847	2.85504	3.01777	4.15271	0.0446801	0.0117591	0.00841784	0.000800253	0.207907	0.03439	0.0265839	0.00260836
MGC26856	-0.0115404	0.122516	0.0258245	0.14834	-0.273784	4.11048	0.866429	3.51921	0.787873	0.000872925	0.399495	0.00297463	0.90051	0.00457382	0.537983	0.00794836
P2RY2	-0.178783	-0.0223832	0.11594	0.0935569	-4.93204	-0.873251	4.52324	2.58093	0.000165376	0.39588	0.000375431	0.0205001	0.00992306	0.515498	0.00211171	0.0403037
MGC40047	-0.0895749	0.0431423	0.0921691	0.135311	-2.25675	1.53715	3.28396	3.40904	0.0388834	0.144458	0.00485156	0.00374088	0.192874	0.240674	0.0170556	0.0096179
P2RY4	-0.101907	0.0120899	0.223839	0.235929	-2.15543	0.361633	6.69545	4.99011	0.0472563	0.722518	6.11593e-06	0.000147415	0.214404	0.797716	7.05101e-05	0.000635031
MLN	-0.125531	0.0143973	0.15075	0.165147	-3.05226	0.495069	5.18374	4.01553	0.00783975	0.62751	0.000100764	0.00106181	0.0847407	0.723965	0.000713458	0.00332539
P2RY5	-0.104791	0.0479494	0.0813388	0.129288	-2.52898	1.63651	2.7761	3.12019	0.0227474	0.121911	0.0138151	0.00681301	0.145378	0.211347	0.03971	0.0159108
MRGPRF	0.065924	0.20235	0.0649508	0.2673	1.98469	8.61522	2.76534	8.04728	0.0652081	2.70767e-07	0.0141209	6.48381e-07	0.253173	6.05813e-06	0.0404129	7.01629e-06
P2RY6	-0.164637	0.0123562	0.0685653	0.0809215	-4.64795	0.493324	2.73749	2.28453	0.000291816	0.628714	0.0149436	0.0368418	0.0142166	0.724682	0.0423144	0.0662525
MRGX1	-0.106306	-0.0126441	0.030372	0.0177279	-2.61146	-0.439267	1.05515	0.435494	0.0192804	0.666542	0.307559	0.669219	0.134108	0.753305	0.444202	0.734416
P2RY8	-0.107606	0.0435523	0.0810342	0.124586	-3.42396	1.95982	3.64648	3.96426	0.00362653	0.0682872	0.00228265	0.00118052	0.0557304	0.134618	0.00925728	0.00364263
MRGX2	-0.0843544	0.0735697	0.115966	0.189535	-2.28162	2.81416	4.43588	5.12655	0.037051	0.0127836	0.000448303	0.000112696	0.187843	0.03679	0.00243472	0.000509875
PDC	-0.184276	-0.0292751	0.0439953	0.0147202	-4.89273	-1.09925	1.65198	0.390839	0.000178803	0.288474	0.118689	0.701247	0.0104771	0.406788	0.217264	0.76161
TAS2R41	-0.114908	-0.0104927	0.0541232	0.0436305	-2.0619	-0.266269	1.37346	0.782904	0.0564341	0.793549	0.189189	0.445505	0.234557	0.851178	0.309737	0.53161
Dummy plate	NA	NA	NA	NA	NA	NA	NA	NA	NA	NA	NA	NA	NA	NA	NA	NA
TAS2R46	-0.0784725	-0.0137438	0.0763441	0.0626003	-2.20063	-0.545067	3.02774	1.75551	0.0433338	0.59348	0.00824662	0.098949	0.205242	0.695031	0.0261487	0.15253
Dummy plate	NA	NA	NA	NA	NA	NA	NA	NA	NA	NA	NA	NA	NA	NA	NA	NA
TAS2R48	-0.0446358	0.0765043	0.22668	0.303184	-1.07261	2.59991	7.70345	7.28557	0.299896	0.0197336	1.12167e-06	2.2289e-06	0.555819	0.0513735	1.71922e-05	1.93333e-05
Dummy plate	NA	NA	NA	NA	NA	NA	NA	NA	NA	NA	NA	NA	NA	NA	NA	NA
TAS2R5	-0.10709	0.0157984	0.023688	0.0394863	-3.32253	0.693183	1.03935	1.22509	0.00447801	0.498471	0.314614	0.238869	0.0623093	0.612354	0.451485	0.320104
Dummy plate	NA	NA	NA	NA	NA	NA	NA	NA	NA	NA	NA	NA	NA	NA	NA	NA
TAS2R60	-0.102716	0.0291151	0.0557756	0.0848908	-3.11205	1.24751	2.38984	2.57199	0.0069287	0.230768	0.029979	0.0208712	0.0790605	0.342905	0.073575	0.0409533
Dummy plate	NA	NA	NA	NA	NA	NA	NA	NA	NA	NA	NA	NA	NA	NA	NA	NA
TAS2R7	-0.0683501	0.0956911	0.0888889	0.18458	-1.5428	3.05461	2.83747	4.16633	0.143088	0.00780182	0.0121892	0.000778135	0.378716	0.0249481	0.0358811	0.0025536
Dummy plate	NA	NA	NA	NA	NA	NA	NA	NA	NA	NA	NA	NA	NA	NA	NA	NA
TAS2R8	-0.0943294	0.0807077	0.143094	0.223802	-2.50117	3.02639	5.36577	5.93416	0.0240454	0.00826955	7.07617e-05	2.41276e-05	0.149371	0.0261586	0.000533771	0.000141505
Dummy plate	NA	NA	NA	NA	NA	NA	NA	NA	NA	NA	NA	NA	NA	NA	NA	NA
TAS2R9	-0.123063	-0.0210136	0.0227098	0.0016963	-3.19562	-0.771692	0.833986	0.0440485	0.00582756	0.451925	0.416982	0.965429	0.0718484	0.569008	0.554497	0.974798
Dummy plate	NA	NA	NA	NA	NA	NA	NA	NA	NA	NA	NA	NA	NA	NA	NA	NA
TBL3	-0.024802	0.464176	0.29766	0.761836	-0.637842	16.882	10.8259	19.5924	0.532905	2.21632e-11	1.27418e-08	2.44133e-12	0.748321	1.22542e-09	4.27854e-07	1.36051e-10
Dummy plate	NA	NA	NA	NA	NA	NA	NA	NA	NA	NA	NA	NA	NA	NA	NA	NA
TBXA2R	-0.126249	0.00886388	0.136361	0.145225	-3.46568	0.344113	5.29379	3.9866	0.00332509	0.735395	8.13372e-05	0.00112723	0.0532442	0.808004	0.000598788	0.00349811
Dummy plate	NA	NA	NA	NA	NA	NA	NA	NA	NA	NA	NA	NA	NA	NA	NA	NA
MRGX3	-0.0505517	-0.00785428	0.0180385	0.0101842	-0.701483	-0.154136	0.353994	0.141321	0.493421	0.879496	0.728122	0.88944	0.719066	0.91484	0.81685	0.915401
PDCL	-0.0309967	0.03996	0.168049	0.208009	-0.932629	1.70033	7.15064	6.25858	0.365341	0.109081	2.79596e-06	1.33133e-05	0.615635	0.194193	3.70939e-05	8.6228e-05
MRGX4	-0.079758	-0.0110742	0.0368901	0.0258159	-2.23824	-0.439499	1.46405	0.72447	0.0403017	0.666378	0.163204	0.479592	0.196382	0.753214	0.277071	0.564568
PIK3CB	-0.0820287	0.055612	0.0813747	0.136987	-2.42223	2.32238	3.39824	4.04509	0.0281231	0.0342211	0.00382586	0.000998935	0.16296	0.0793167	0.0141294	0.00315446
MS4A2	0.0352104	0.130268	0.0724739	0.202742	1.0793	5.64711	3.14173	6.21465	0.296995	4.13214e-05	0.00651589	1.44173e-05	0.552673	0.000412063	0.0216213	9.19066e-05
PIK3CG	-0.0159161	0.0934247	0.124312	0.217737	-0.489	4.05927	5.40132	6.68965	0.631702	0.000970124	6.60738e-05	6.17842e-06	0.812557	0.00498176	0.000504171	4.52007e-05
MTNR1A	-0.0319527	0.0344414	0.0621246	0.0965661	-0.792633	1.20826	2.17943	2.39546	0.43998	0.245094	0.045134	0.0296487	0.676412	0.358617	0.102254	0.0552213
PNR	-0.0593582	0.0302749	0.026426	0.0567009	-1.61658	1.16604	1.0178	1.54421	0.126175	0.261261	0.324427	0.142746	0.354711	0.376795	0.461893	0.208358
MTNR1B	-0.0205264	0.0434524	0.0229558	0.0664082	-0.597372	1.78839	0.944802	1.93266	0.558903	0.0933138	0.359285	0.0718004	0.766482	0.171681	0.497697	0.116465
PPYR1	-0.0378808	0.0612728	0.0639023	0.125175	-0.924475	2.11475	2.2055	3.05488	0.369437	0.0510648	0.042929	0.00779749	0.618799	0.107658	0.0983089	0.0178256
NMBR	-0.0211218	0.0389904	0.0365871	0.0755775	-0.623766	1.62841	1.52804	2.23195	0.541871	0.123629	0.146691	0.040795	0.754685	0.213366	0.255317	0.0723634
PRB4	-0.0904518	0.0347638	0.0404749	0.0752387	-2.45946	1.3368	1.55641	2.0458	0.0261242	0.200618	0.139831	0.0581688	0.156524	0.308807	0.246134	0.0975686
NMUR2	-0.0596164	0.063696	0.082702	0.146398	-1.52056	2.29754	2.9831	3.73398	0.148546	0.0359202	0.00904116	0.00190305	0.386755	0.0821339	0.0281608	0.00542653
PTAFR	-0.0391314	0.076801	0.106041	0.182842	-0.900001	2.49804	3.4491	4.20527	0.381917	0.0241953	0.00344177	0.000718311	0.629014	0.0605342	0.0129717	0.0023847
NPR1	-0.0490648	0.0383163	0.0297328	0.0680491	-1.00558	1.11057	0.861783	1.39466	0.330089	0.28372	0.401969	0.182824	0.583855	0.401692	0.540316	0.256233
PTGDR	-0.0823666	0.0124936	0.094256	0.10675	-2.14818	0.46081	3.47651	2.78411	0.0479152	0.651347	0.00325096	0.0135915	0.21652	0.741742	0.0123674	0.0284675
NPR2	-0.0120027	0.0618564	0.0389244	0.100781	-0.423508	3.08662	1.94232	3.55599	0.677755	0.00730274	0.0705325	0.00275543	0.839478	0.0236711	0.145126	0.00745262
PTGER1	-0.0989156	0.0282924	0.0733994	0.101692	-2.82385	1.14225	2.96335	2.9031	0.0125333	0.270723	0.00941605	0.0106566	0.108312	0.38721	0.0291138	0.0231824
NPR3	-0.0732137	-0.0409172	0.0382993	-0.00261787	-2.29255	-1.81195	1.69602	-0.0819738	0.0362712	0.0894495	0.109908	0.935719	0.186188	0.16625	0.204563	0.952174
PTGER2	-0.110851	0.048477	0.0825131	0.13099	-3.20234	1.98053	3.37107	3.78415	0.00574693	0.0657149	0.00404825	0.00171473	0.0713254	0.13078	0.0147776	0.00497964
OXER1	-0.0430362	0.0714691	0.0746117	0.146081	-1.12552	2.64334	2.75957	3.82043	0.27753	0.0180812	0.0142878	0.00159035	0.534534	0.0481034	0.0408186	0.00467953
Dummy plate	NA	NA	NA	NA	NA	NA	NA	NA	NA	NA	NA	NA	NA	NA	NA	NA
TRHDE	-0.0687208	0.0322616	0.0510877	0.0833493	-2.11723	1.40566	2.22594	2.56793	0.0508243	0.179591	0.0412711	0.0210419	0.223144	0.283811	0.0952352	0.041223
Dummy plate	NA	NA	NA	NA	NA	NA	NA	NA	NA	NA	NA	NA	NA	NA	NA	NA
TRHR	-0.017634	0.197613	0.0935282	0.291142	-0.412297	6.53419	3.09256	6.80714	0.685779	8.12526e-06	0.0072136	5.03412e-06	0.844666	0.000108205	0.023494	3.81615e-05
Dummy plate	NA	NA	NA	NA	NA	NA	NA	NA	NA	NA	NA	NA	NA	NA	NA	NA
TSHB	-0.0595621	0.0489097	0.0333296	0.0822394	-1.56909	1.82217	1.24172	2.1665	0.136852	0.0878182	0.232837	0.0462661	0.369198	0.163925	0.362505	0.08046
Dummy plate	NA	NA	NA	NA	NA	NA	NA	NA	NA	NA	NA	NA	NA	NA	NA	NA
TSHR	0.00848424	0.0839617	0.0579331	0.141895	0.249295	3.48896	2.40736	4.16933	0.806413	0.00316784	0.0289609	0.000773352	0.909855	0.0124665	0.0716592	0.00254109
Dummy plate	NA	NA	NA	NA	NA	NA	NA	NA	NA	NA	NA	NA	NA	NA	NA	NA
VIP	0.00919157	0.104931	0.041615	0.146546	0.286984	4.63325	1.83752	4.57553	0.777933	0.000300587	0.0854175	0.000337732	0.895444	0.00197573	0.168652	0.00127152
Dummy plate	NA	NA	NA	NA	NA	NA	NA	NA	NA	NA	NA	NA	NA	NA	NA	NA
VIPR1	-0.0479772	0.0542783	0.0485603	0.102839	-1.3696	2.1913	1.96045	2.93573	0.190366	0.0441178	0.0682076	0.00996621	0.440676	0.0963712	0.141414	0.0219267
Dummy plate	NA	NA	NA	NA	NA	NA	NA	NA	NA	NA	NA	NA	NA	NA	NA	NA
VIPR2	-0.0343064	0.0792426	0.0640646	0.143307	-0.86606	2.82909	2.28721	3.61777	0.399691	0.0123997	0.0366501	0.00242311	0.644565	0.0358918	0.0865384	0.00667953
Dummy plate	NA	NA	NA	NA	NA	NA	NA	NA	NA	NA	NA	NA	NA	NA	NA	NA
VN1R1	-0.0585874	0.0616438	0.10028	0.161924	-1.38783	2.06508	3.3594	3.83569	0.184855	0.0560964	0.00414766	0.00154079	0.434436	0.11584	0.0150468	0.00455084
Dummy plate	NA	NA	NA	NA	NA	NA	NA	NA	NA	NA	NA	NA	NA	NA	NA	NA
VN1R2	-0.0302641	0.0345314	0.0265468	0.0610783	-0.888819	1.43422	1.10259	1.79379	0.387713	0.171416	0.287064	0.0924141	0.633717	0.274299	0.422809	0.143976
Dummy plate	NA	NA	NA	NA	NA	NA	NA	NA	NA	NA	NA	NA	NA	NA	NA	NA
NPY	-0.0508497	-0.0183023	-0.026806	-0.0451083	-1.42926	-0.727517	-1.06554	-1.26788	0.172814	0.477777	0.302982	0.223592	0.419636	0.592863	0.43951	0.30284
PTGER3	-0.0225747	0.065896	0.0629351	0.128831	-0.796268	3.28709	3.13939	4.54421	0.437926	0.0048201	0.00654753	0.000359822	0.674986	0.0171997	0.0216892	0.00134059
NPY1R	0.00752605	0.0705859	0.0547635	0.125349	0.242458	3.2159	2.49503	4.03824	0.811611	0.00558764	0.024341	0.00101316	0.912295	0.0192366	0.0624901	0.00319057
PTGER4	-0.00562001	0.129833	0.0820828	0.211916	-0.16405	5.35969	3.3885	6.1859	0.871816	7.15972e-05	0.00390414	1.51911e-05	0.942342	0.000638061	0.0143607	9.60798e-05
NPY2R	0.000161506	0.113251	0.0376434	0.150894	0.00555292	5.50668	1.83037	5.18808	0.99564	5.39788e-05	0.0865298	9.99152e-05	0.99824	0.000512629	0.170516	0.000462078
PTGFR	0.0166159	0.116733	0.113571	0.230304	0.575381	5.71661	5.56179	7.97503	0.573309	3.62377e-05	4.85905e-05	7.26621e-07	0.775896	0.000371182	0.000390517	7.70043e-06
NPY5R	-0.00589553	0.090799	0.333244	0.424043	-0.0995855	2.16905	7.96067	7.16279	0.921953	0.0460413	7.43315e-07	2.73917e-06	0.96686	0.0995942	1.22271e-05	2.29579e-05
PTGIR	0.00942466	0.111816	0.0484345	0.160251	0.317293	5.32371	2.30603	5.39504	0.755264	7.67559e-05	0.0353311	6.68788e-05	0.882983	0.000672681	0.0840441	0.000329495
NTSR1	-0.0263505	0.0845768	0.0751779	0.159755	-0.871512	3.95595	3.51633	5.2837	0.396799	0.00120098	0.00299249	8.29442e-05	0.642002	0.00585546	0.0115526	0.000395723
PTH	-0.0665791	0.065309	0.028917	0.094226	-1.9854	2.75422	1.21949	2.80984	0.0651216	0.0144439	0.240925	0.0128968	0.25307	0.0405241	0.372436	0.027242
NTSR2	0.0126158	0.139998	0.143175	0.283173	0.42982	6.74542	6.89852	9.64772	0.673254	5.6047e-06	4.29835e-06	6.09412e-08	0.837099	7.98225e-05	5.27209e-05	9.73629e-07
PTHR1	0.0221114	0.120112	0.0568513	0.176963	0.656662	5.0446	2.38771	5.25544	0.521048	0.000132388	0.0301051	8.76256e-05	0.740206	0.00103103	0.0738587	0.000413943
OPN1LW	-0.0183837	0.0658001	0.0253607	0.0911607	-0.579666	2.93417	1.13089	2.87443	0.570486	0.00999811	0.275331	0.0113014	0.774124	0.0303405	0.409554	0.0243718
PTHR2	-0.00268041	0.0674327	0.0144315	0.0818642	-0.0776234	2.7617	0.59104	2.37075	0.939123	0.0142258	0.563031	0.0311263	0.974464	0.0400243	0.685699	0.0574064
OPN1MW	-0.0387991	0.0564834	0.0368344	0.0933178	-1.28195	2.63928	1.72115	3.08329	0.218741	0.0182297	0.105158	0.00735315	0.471735	0.0484132	0.198024	0.0169604
PTPN6	-0.0299405	0.112038	0.0734969	0.185534	-0.793376	4.19854	2.75425	4.91637	0.439559	0.000728301	0.0144431	0.000170602	0.676129	0.00397353	0.0411799	0.000717785
OPN1SW	-0.147501	0.381009	0.373724	0.754733	-2.92139	10.672	10.468	14.9482	0.010264	1.55124e-08	2.02061e-08	1.31321e-10	0.0979017	4.7691e-07	6.21398e-07	4.7575e-09
RAMP1	0.01985	0.100898	0.216458	0.317356	0.563671	4.05195	8.69266	9.0118	0.581058	0.00098489	2.41099e-07	1.50547e-07	0.78075	0.00504124	4.8131e-06	2.07824e-06
OPN3	-0.0405621	0.000702573	0.00891615	0.00961873	-1.22919	0.0301095	0.382111	0.291484	0.237373	0.976365	0.707578	0.774554	0.491299	0.983677	0.80137	0.822171
RASD1	-0.0722773	0.00821802	-0.00238222	0.0058358	-1.91596	0.308082	-0.0893059	0.154698	0.0740397	0.76213	0.929985	0.87906	0.270318	0.828839	0.956291	0.907326
VN1R3	0.0552451	0.124937	0.0389635	0.1639	1.61325	5.15957	1.6091	4.78617	0.1269	0.00010564	0.12781	0.000221125	0.355849	0.000865818	0.230075	0.000889934
Dummy plate	NA	NA	NA	NA	NA	NA	NA	NA	NA	NA	NA	NA	NA	NA	NA	NA
VN1R4	-0.0105965	0.0602264	0.00921349	0.0694399	-0.354225	2.84722	0.43557	2.32128	0.727953	0.0119487	0.669166	0.0342946	0.867552	0.0348263	0.771279	0.0623352
Dummy plate	NA	NA	NA	NA	NA	NA	NA	NA	NA	NA	NA	NA	NA	NA	NA	NA
VN1R5	0.0342568	0.0795416	-0.00274478	0.0767968	1.12663	3.69951	-0.127661	2.52568	0.277073	0.00204436	0.900062	0.0228979	0.534239	0.00891942	0.937572	0.0443087
Dummy plate	NA	NA	NA	NA	NA	NA	NA	NA	NA	NA	NA	NA	NA	NA	NA	NA
WDR5B	0.0485486	0.114344	0.0200245	0.134369	1.56473	5.21186	0.912726	4.33074	0.13787	9.53844e-05	0.375393	0.0005555	0.370667	0.000799133	0.513981	0.0019234
Dummy plate	NA	NA	NA	NA	NA	NA	NA	NA	NA	NA	NA	NA	NA	NA	NA	NA
XCR1	-0.0176418	0.0887489	0.0565573	0.145306	-0.611418	4.34985	2.77204	5.03594	0.549803	0.000534228	0.0139296	0.000134667	0.759739	0.00311436	0.0399738	0.000590717
Dummy plate	NA	NA	NA	NA	NA	NA	NA	NA	NA	NA	NA	NA	NA	NA	NA	NA
XPR1	-0.0203315	0.0581615	0.0342963	0.0924579	-0.629472	2.54658	1.50165	2.86253	0.538227	0.0219611	0.153324	0.0115803	0.751922	0.0560647	0.264312	0.0248969
Dummy plate	NA	NA	NA	NA	NA	NA	NA	NA	NA	NA	NA	NA	NA	NA	NA	NA
No siRNA	NA	NA	NA	NA	NA	NA	NA	NA	NA	NA	NA	NA	NA	NA	NA	NA
Dummy plate	NA	NA	NA	NA	NA	NA	NA	NA	NA	NA	NA	NA	NA	NA	NA	NA
No siRNA	NA	NA	NA	NA	NA	NA	NA	NA	NA	NA	NA	NA	NA	NA	NA	NA
Dummy plate	NA	NA	NA	NA	NA	NA	NA	NA	NA	NA	NA	NA	NA	NA	NA	NA
No siRNA	NA	NA	NA	NA	NA	NA	NA	NA	NA	NA	NA	NA	NA	NA	NA	NA
Dummy plate	NA	NA	NA	NA	NA	NA	NA	NA	NA	NA	NA	NA	NA	NA	NA	NA
No siRNA	NA	NA	NA	NA	NA	NA	NA	NA	NA	NA	NA	NA	NA	NA	NA	NA
Dummy plate	NA	NA	NA	NA	NA	NA	NA	NA	NA	NA	NA	NA	NA	NA	NA	NA
OPN4	0.0642698	0.155699	0.0909097	0.246609	1.88819	6.46904	3.77714	7.24515	0.077903	9.12263e-06	0.00173985	2.38492e-06	0.27704	0.000119825	0.00740428	2.05348e-05
RDS	-0.0300291	0.135092	0.253062	0.388154	-0.75673	4.8144	9.01863	9.78143	0.460582	0.000208999	1.49056e-07	5.06679e-08	0.692825	0.00148279	3.26239e-06	8.32807e-07
OPRD1	-0.00791488	0.0803348	0.0365996	0.116934	-0.268058	3.84772	1.75298	3.96029	0.792196	0.00150283	0.0993963	0.00119025	0.902581	0.00700225	0.18964	0.0036673
RGR	0.00586054	0.0571811	0.0285735	0.0857545	0.175512	2.4218	1.21018	2.56819	0.862954	0.0281472	0.24438	0.0210308	0.93837	0.0682702	0.376146	0.0412128
OPRK1	-0.0666457	0.0347577	0.0534419	0.0881995	-1.80348	1.33017	2.0452	2.38675	0.0908215	0.202743	0.0582345	0.030162	0.30074	0.311292	0.124921	0.0560144
RGS1	0.00620797	0.153936	0.151279	0.305216	0.189807	6.65607	6.5412	9.33188	0.851929	6.55316e-06	8.02498e-06	9.49693e-08	0.933519	9.04636e-05	8.85094e-05	1.40761e-06
OPRL1	0.0207253	0.0700027	0.0292795	0.0992822	0.556572	2.65858	1.11198	2.66619	0.585782	0.0175334	0.28313	0.0172659	0.783999	0.0470191	0.418239	0.0348602
RGS11	0.0161325	0.152701	0.150115	0.302816	0.343973	4.60447	4.52649	6.45656	0.735498	0.000318558	0.000372969	9.32781e-06	0.871693	0.0020696	0.0021001	6.34093e-05
OPRM1	-0.00368841	0.0862843	0.0345086	0.120793	-0.115374	3.81694	1.52655	3.77842	0.909633	0.0016019	0.147059	0.00173526	0.96081	0.00734876	0.255872	0.00502748
RGS12	0.0149558	0.0902725	0.0982161	0.188489	0.424186	3.6209	3.93953	5.34603	0.67727	0.00240738	0.0012425	7.35118e-05	0.839478	0.0101106	0.00563755	0.00035676
OR10H1	-0.0109415	0.0576565	0.0482646	0.105921	-0.328417	2.44743	2.04876	3.17929	0.747	0.0267548	0.0578466	0.00602825	0.878082	0.0655554	0.124253	0.0142931
RGS14	0.0154059	0.102268	0.0608481	0.163116	0.378609	3.55436	2.11479	4.00869	0.710124	0.00276483	0.0510612	0.00107691	0.858107	0.0112373	0.112363	0.0033642
OR10H2	0.0190105	0.075534	0.0487593	0.124293	0.596055	3.34926	2.16204	3.89708	0.55976	0.00423597	0.0466627	0.00135665	0.766972	0.015584	0.104858	0.00408661
RGS16	0.00359855	0.0861524	0.0633397	0.149492	0.113486	3.84234	2.82491	4.71446	0.911105	0.00151967	0.0125061	0.00025529	0.961416	0.00705725	0.0366101	0.0010069
OR10J1	-0.0168974	0.049962	0.0511768	0.101139	-0.49052	2.05113	2.101	2.936	0.630651	0.05759	0.0524145	0.00996075	0.812169	0.118369	0.114661	0.021917
RGS19	-0.0329661	0.0626638	0.062608	0.125272	-0.856456	2.30234	2.30029	3.25455	0.404818	0.0355859	0.0357283	0.00515699	0.649237	0.0815284	0.0847789	0.0125572
OR11A1	-0.0955934	-0.0272898	0.0352356	0.00794588	-2.98661	-1.20577	1.55685	0.248252	0.00897608	0.246026	0.139726	0.807205	0.0914539	0.359631	0.24599	0.849295
RGS19IP1	-0.0491909	0.0163417	0.0417677	0.0581094	-1.17668	0.552823	1.41296	1.39002	0.257113	0.588285	0.177473	0.184204	0.511489	0.691055	0.295034	0.257773
OR12D2	-0.0365642	0.0357849	0.0449562	0.0807412	-0.901613	1.2479	1.56772	1.99094	0.381087	0.230629	0.137172	0.0644542	0.628724	0.34277	0.242709	0.106429
RGS2	-0.0295872	0.0523723	0.0471822	0.0995545	-0.912845	2.28512	2.05866	3.07152	0.375332	0.0367993	0.0567788	0.00753409	0.624184	0.0837456	0.122345	0.0173059
No siRNA	NA	NA	NA	NA	NA	NA	NA	NA	NA	NA	NA	NA	NA	NA	NA	NA
Dummy plate	NA	NA	NA	NA	NA	NA	NA	NA	NA	NA	NA	NA	NA	NA	NA	NA
No siRNA	NA	NA	NA	NA	NA	NA	NA	NA	NA	NA	NA	NA	NA	NA	NA	NA
Dummy plate	NA	NA	NA	NA	NA	NA	NA	NA	NA	NA	NA	NA	NA	NA	NA	NA
No siRNA	NA	NA	NA	NA	NA	NA	NA	NA	NA	NA	NA	NA	NA	NA	NA	NA
Dummy plate	NA	NA	NA	NA	NA	NA	NA	NA	NA	NA	NA	NA	NA	NA	NA	NA
No siRNA	NA	NA	NA	NA	NA	NA	NA	NA	NA	NA	NA	NA	NA	NA	NA	NA
Dummy plate	NA	NA	NA	NA	NA	NA	NA	NA	NA	NA	NA	NA	NA	NA	NA	NA
No siRNA	NA	NA	NA	NA	NA	NA	NA	NA	NA	NA	NA	NA	NA	NA	NA	NA
Dummy plate	NA	NA	NA	NA	NA	NA	NA	NA	NA	NA	NA	NA	NA	NA	NA	NA
No siRNA	NA	NA	NA	NA	NA	NA	NA	NA	NA	NA	NA	NA	NA	NA	NA	NA
Dummy plate	NA	NA	NA	NA	NA	NA	NA	NA	NA	NA	NA	NA	NA	NA	NA	NA
No siRNA	NA	NA	NA	NA	NA	NA	NA	NA	NA	NA	NA	NA	NA	NA	NA	NA
Dummy plate	NA	NA	NA	NA	NA	NA	NA	NA	NA	NA	NA	NA	NA	NA	NA	NA
No siRNA	NA	NA	NA	NA	NA	NA	NA	NA	NA	NA	NA	NA	NA	NA	NA	NA
Dummy plate	NA	NA	NA	NA	NA	NA	NA	NA	NA	NA	NA	NA	NA	NA	NA	NA
No siRNA	NA	NA	NA	NA	NA	NA	NA	NA	NA	NA	NA	NA	NA	NA	NA	NA
Dummy plate	NA	NA	NA	NA	NA	NA	NA	NA	NA	NA	NA	NA	NA	NA	NA	NA
No siRNA	NA	NA	NA	NA	NA	NA	NA	NA	NA	NA	NA	NA	NA	NA	NA	NA
Dummy plate	NA	NA	NA	NA	NA	NA	NA	NA	NA	NA	NA	NA	NA	NA	NA	NA
OR12D3	0.0426507	0.0904333	0.105939	0.196372	1.05918	3.17605	3.7206	4.87667	0.305777	0.00606885	0.00195669	0.000184606	0.561495	0.0205648	0.0081465	0.000766325
RGS20	0.0200211	0.208133	0.173003	0.381136	0.392276	5.76715	4.79371	7.46765	0.700206	3.29517e-05	0.000217818	1.64788e-06	0.852675	0.000342843	0.00134637	1.50707e-05
OR1A1	0.0783651	0.123957	0.134886	0.258842	2.82128	6.31117	6.86759	9.31879	0.012599	1.21063e-05	4.53391e-06	9.67532e-08	0.108495	0.000150765	5.52572e-05	1.42904e-06
RGS3	0.00185018	0.0759859	0.0738359	0.149822	0.0531869	3.08915	3.00175	4.30691	0.958264	0.00726458	0.00870054	0.000583225	0.98157	0.0235909	0.0273093	0.00200167
OR1A2	0.0975569	0.153273	0.124737	0.27801	3.01546	6.70001	5.45262	8.59321	0.00845812	6.06735e-06	5.98685e-05	2.79886e-07	0.0883567	8.49791e-05	0.000465568	3.4409e-06
RGS4	0.0591684	0.12949	0.071795	0.201285	1.72882	5.35068	2.96667	5.88126	0.103743	7.28537e-05	0.0093521	2.66203e-05	0.320154	0.000647347	0.0289438	0.000153619
OR1C1	0.0313487	0.121188	0.0607898	0.181978	0.961633	5.25732	2.63716	5.58224	0.351026	8.73044e-05	0.0183079	4.67349e-05	0.6036	0.00074175	0.0498646	0.000243966
RGS5	0.0335137	0.12594	0.268239	0.39418	0.96964	5.1531	10.9755	11.4047	0.347144	0.000106987	1.05439e-08	6.19555e-09	0.60056	0.000874482	3.63292e-07	1.40658e-07
OR1D2	0.0382199	0.13464	0.149136	0.283776	1.22424	6.09911	6.75578	9.08978	0.239181	1.78006e-05	5.50435e-06	1.3442e-07	0.492804	0.000206461	6.44442e-05	1.89906e-06
RGS6	0.0868775	0.106009	0.0431949	0.149204	3.15211	5.4394	2.21637	5.41345	0.00637741	6.14074e-05	0.04204	6.45495e-05	0.0754606	0.000565875	0.0966504	0.000319585
OR1D4	0.0451932	0.125586	0.138606	0.264193	1.61384	6.34226	6.99979	9.43426	0.126773	1.1447e-05	3.61271e-06	8.21522e-08	0.35568	0.000143971	4.58851e-05	1.2519e-06
RGS7	0.0616854	0.114591	0.0172574	0.131848	2.093	5.49861	0.828092	4.47365	0.0532146	5.48188e-05	0.420212	0.000415168	0.227473	0.00051874	0.557528	0.0015077
OR1D5	-0.0219103	0.0709483	0.0471799	0.118128	-0.57666	2.64075	1.75607	3.10902	0.572466	0.0181758	0.098851	0.00697217	0.775281	0.0482947	0.188995	0.016218
RGS9	0.00894043	0.0698566	0.0689092	0.138766	0.277748	3.06912	3.0275	4.31096	0.784884	0.00757148	0.0082507	0.000578414	0.899381	0.0243776	0.0261538	0.00198807
OR1E1	0.0409106	0.0573407	0.0927772	0.150118	1.1426	2.26484	3.6645	4.19268	0.270582	0.0382784	0.0021987	0.000737126	0.527551	0.0864857	0.00896846	0.00243835
RHO	0.00888756	0.0715666	0.104303	0.17587	0.252972	2.88081	4.19858	5.00589	0.803621	0.0111547	0.000728248	0.000142893	0.908043	0.0330618	0.00363625	0.000619341
OR1E2	0.0621096	0.0608193	0.00813413	0.0689534	1.5368	2.12822	0.284633	1.70614	0.144542	0.0497738	0.7797	0.107973	0.38105	0.105709	0.85393	0.164124
GRK1	0.0204425	0.0290689	0.0501447	0.0792136	0.509133	1.02386	1.76619	1.97287	0.617844	0.321646	0.0970868	0.0666563	0.803391	0.441766	0.186399	0.109586
OR1F1	-0.0939131	-0.0161846	0.0250711	0.00888649	-2.69578	-0.657013	1.01776	0.255087	0.0162628	0.520828	0.324447	0.802017	0.122005	0.632841	0.461893	0.845068
ROM1	0.022324	0.0741344	0.183564	0.257698	0.566158	2.65889	6.58366	6.53547	0.579408	0.0175225	7.44435e-06	8.10691e-06	0.779756	0.0469959	8.30598e-05	5.63986e-05
No siRNA	NA	NA	NA	NA	NA	NA	NA	NA	NA	NA	NA	NA	NA	NA	NA	NA
Dummy plate	NA	NA	NA	NA	NA	NA	NA	NA	NA	NA	NA	NA	NA	NA	NA	NA
No siRNA	NA	NA	NA	NA	NA	NA	NA	NA	NA	NA	NA	NA	NA	NA	NA	NA
Dummy plate	NA	NA	NA	NA	NA	NA	NA	NA	NA	NA	NA	NA	NA	NA	NA	NA
No siRNA	NA	NA	NA	NA	NA	NA	NA	NA	NA	NA	NA	NA	NA	NA	NA	NA
Dummy plate	NA	NA	NA	NA	NA	NA	NA	NA	NA	NA	NA	NA	NA	NA	NA	NA
No siRNA	NA	NA	NA	NA	NA	NA	NA	NA	NA	NA	NA	NA	NA	NA	NA	NA
Dummy plate	NA	NA	NA	NA	NA	NA	NA	NA	NA	NA	NA	NA	NA	NA	NA	NA
No siRNA	NA	NA	NA	NA	NA	NA	NA	NA	NA	NA	NA	NA	NA	NA	NA	NA
Dummy plate	NA	NA	NA	NA	NA	NA	NA	NA	NA	NA	NA	NA	NA	NA	NA	NA
No siRNA	NA	NA	NA	NA	NA	NA	NA	NA	NA	NA	NA	NA	NA	NA	NA	NA
Dummy plate	NA	NA	NA	NA	NA	NA	NA	NA	NA	NA	NA	NA	NA	NA	NA	NA
No siRNA	NA	NA	NA	NA	NA	NA	NA	NA	NA	NA	NA	NA	NA	NA	NA	NA
Dummy plate	NA	NA	NA	NA	NA	NA	NA	NA	NA	NA	NA	NA	NA	NA	NA	NA
No siRNA	NA	NA	NA	NA	NA	NA	NA	NA	NA	NA	NA	NA	NA	NA	NA	NA
Dummy plate	NA	NA	NA	NA	NA	NA	NA	NA	NA	NA	NA	NA	NA	NA	NA	NA
No siRNA	NA	NA	NA	NA	NA	NA	NA	NA	NA	NA	NA	NA	NA	NA	NA	NA
Dummy plate	NA	NA	NA	NA	NA	NA	NA	NA	NA	NA	NA	NA	NA	NA	NA	NA
No siRNA	NA	NA	NA	NA	NA	NA	NA	NA	NA	NA	NA	NA	NA	NA	NA	NA
Dummy plate	NA	NA	NA	NA	NA	NA	NA	NA	NA	NA	NA	NA	NA	NA	NA	NA
OR1G1	-0.0454864	0.0238787	-0.00990106	0.0139777	-1.16483	0.864778	-0.358571	0.357943	0.261739	0.400373	0.724762	0.725224	0.51675	0.519874	0.814023	0.781104
RRH	-0.147142	0.0172157	0.134876	0.152091	-3.7341	0.617859	4.8406	3.85971	0.00190255	0.545658	0.000198355	0.0014659	0.03875	0.654077	0.00125096	0.00436567
OR2A4	-0.0187173	0.126381	0.068655	0.195036	-0.536103	5.11918	2.78094	5.58623	0.599512	0.000114336	0.0136796	4.63817e-05	0.791913	0.00092312	0.0394169	0.000242397
SALPR	-0.022799	0.128128	-0.00198397	0.126144	-0.631547	5.01938	-0.0777212	3.49428	0.536905	0.000139138	0.939046	0.00313298	0.751357	0.00107292	0.962002	0.00830155
OR2B2	-0.0633387	0.0972866	0.0101843	0.107471	-1.5499	3.36669	0.352436	2.62982	0.14138	0.00408524	0.729267	0.0185806	0.375844	0.0151509	0.817395	0.0371349
SCTR	-0.0349812	0.147566	0.147409	0.294974	-1.0907	6.50687	6.49996	9.19722	0.292102	8.52887e-06	8.6343e-06	1.15123e-07	0.548033	0.000113081	9.42455e-05	1.66086e-06
OR2C1	-0.008837	0.191191	0.0765572	0.267748	-0.215399	6.59053	2.639	6.52626	0.832271	7.35463e-06	0.0182401	8.24033e-06	0.923138	9.95751e-05	0.0497416	5.71949e-05
SMO	-0.0766012	0.0965955	0.0958652	0.192461	-1.94704	3.47225	3.446	4.89194	0.0699203	0.00327991	0.00346402	0.000179082	0.263054	0.0128168	0.0130416	0.000748099
OR2C3	-0.0313899	0.144688	0.0559457	0.200634	-1.02057	6.65271	2.57236	6.52311	0.323157	6.59195e-06	0.0208556	8.28648e-06	0.57803	9.0821e-05	0.0553659	5.74397e-05
SORT1	-0.0672122	0.0808542	0.0837097	0.164564	-1.69293	2.88011	2.98183	4.14502	0.110506	0.0111708	0.00906487	0.000813014	0.33026	0.033096	0.028218	0.00264505
OR2F1	-0.108479	0.158598	0.160104	0.318702	-3.08721	6.38311	6.44371	9.06993	0.00729382	1.06372e-05	9.54426e-06	1.38346e-07	0.0809952	0.00013567	0.000102068	1.94282e-06
SREB3	-0.0549127	0.0925711	0.00690671	0.0994778	-1.22263	2.91483	0.217475	2.21487	0.239771	0.0104033	0.830681	0.0421614	0.493442	0.0313583	0.889787	0.0744496
OR2H1	-0.0658214	0.0949767	0.113034	0.20801	-1.83522	3.74501	4.45701	5.79971	0.0857739	0.00185992	0.000429448	3.09998e-05	0.292246	0.00826324	0.00235411	0.000174274
SST	-0.118991	0.0538033	0.0156437	0.069447	-2.94632	1.88404	0.547797	1.71957	0.00975161	0.0784955	0.591649	0.105451	0.0952654	0.1502	0.709569	0.160799
OR2H3	-0.0703748	0.100259	0.0393784	0.139638	-1.9109	3.84999	1.51215	3.7916	0.0747308	0.00149575	0.150656	0.00168839	0.271201	0.00697697	0.260927	0.00491328
SSTR1	-0.10205	0.0947343	0.00434959	0.0990839	-3.10801	4.0803	0.187341	3.01768	0.00698674	0.000928947	0.853828	0.00841953	0.0793077	0.0048148	0.906126	0.0190191
OR2J2	-0.0893356	0.102141	-0.0454192	0.0567222	-1.8106	2.92762	-1.30183	1.14961	0.0896672	0.0101335	0.212029	0.267767	0.298614	0.0306853	0.337804	0.351703
SSTR2	-0.116829	0.104565	-0.0206873	0.0838773	-2.99511	3.79108	-0.750036	2.15035	0.00882023	0.00169021	0.464489	0.0477175	0.0905649	0.00765252	0.600029	0.0824613
OR2S2	-0.136826	0.0102338	-0.028889	-0.0186552	-3.10766	0.328714	-0.927923	-0.423705	0.00699188	0.74678	0.367701	0.677614	0.0793077	0.81724	0.506205	0.741687
SSTR3	-0.163325	0.105088	0.111052	0.21614	-4.27313	3.88832	4.10898	5.65495	0.000624979	0.00138149	0.000875624	4.07127e-05	0.0214289	0.00654227	0.0042437	0.000217694
No siRNA	NA	NA	NA	NA	NA	NA	NA	NA	NA	NA	NA	NA	NA	NA	NA	NA
Dummy plate	NA	NA	NA	NA	NA	NA	NA	NA	NA	NA	NA	NA	NA	NA	NA	NA
No siRNA	NA	NA	NA	NA	NA	NA	NA	NA	NA	NA	NA	NA	NA	NA	NA	NA
Dummy plate	NA	NA	NA	NA	NA	NA	NA	NA	NA	NA	NA	NA	NA	NA	NA	NA
No siRNA	NA	NA	NA	NA	NA	NA	NA	NA	NA	NA	NA	NA	NA	NA	NA	NA
Dummy plate	NA	NA	NA	NA	NA	NA	NA	NA	NA	NA	NA	NA	NA	NA	NA	NA
No siRNA	NA	NA	NA	NA	NA	NA	NA	NA	NA	NA	NA	NA	NA	NA	NA	NA
Dummy plate	NA	NA	NA	NA	NA	NA	NA	NA	NA	NA	NA	NA	NA	NA	NA	NA
No siRNA	NA	NA	NA	NA	NA	NA	NA	NA	NA	NA	NA	NA	NA	NA	NA	NA
Dummy plate	NA	NA	NA	NA	NA	NA	NA	NA	NA	NA	NA	NA	NA	NA	NA	NA
No siRNA	NA	NA	NA	NA	NA	NA	NA	NA	NA	NA	NA	NA	NA	NA	NA	NA
Dummy plate	NA	NA	NA	NA	NA	NA	NA	NA	NA	NA	NA	NA	NA	NA	NA	NA
No siRNA	NA	NA	NA	NA	NA	NA	NA	NA	NA	NA	NA	NA	NA	NA	NA	NA
Dummy plate	NA	NA	NA	NA	NA	NA	NA	NA	NA	NA	NA	NA	NA	NA	NA	NA
No siRNA	NA	NA	NA	NA	NA	NA	NA	NA	NA	NA	NA	NA	NA	NA	NA	NA
Dummy plate	NA	NA	NA	NA	NA	NA	NA	NA	NA	NA	NA	NA	NA	NA	NA	NA
No siRNA	NA	NA	NA	NA	NA	NA	NA	NA	NA	NA	NA	NA	NA	NA	NA	NA
Dummy plate	NA	NA	NA	NA	NA	NA	NA	NA	NA	NA	NA	NA	NA	NA	NA	NA
No siRNA	NA	NA	NA	NA	NA	NA	NA	NA	NA	NA	NA	NA	NA	NA	NA	NA
Dummy plate	NA	NA	NA	NA	NA	NA	NA	NA	NA	NA	NA	NA	NA	NA	NA	NA
OR2T1	0.0606216	0.072955	0.0396601	0.112615	1.92216	3.27139	1.7784	3.57074	0.0732011	0.00497988	0.0949944	0.00267217	0.269119	0.0175964	0.183346	0.00726276
SSTR4	0.0501841	0.0788574	0.00278082	0.0816383	1.65027	3.6673	0.129323	2.68462	0.11904	0.00218593	0.898768	0.0166342	0.343899	0.0093668	0.936871	0.0337721
OR2W1	0.0446367	0.0423855	0.0828881	0.125274	1.27456	1.7116	3.34716	3.57708	0.221278	0.106942	0.00425451	0.00263714	0.474333	0.191381	0.0153449	0.00718698
SSTR5	0.110882	0.126734	0.187496	0.31423	3.19434	5.16332	7.63886	9.05251	0.00584307	0.000104868	1.24541e-06	1.41889e-07	0.0718762	0.000861163	1.87486e-05	1.98334e-06
OR3A1	0.0206206	0.0745694	0.0394155	0.113985	0.549321	2.80931	1.48493	3.03649	0.590628	0.0129107	0.157654	0.00809912	0.786697	0.0370549	0.270001	0.0184175
TRAR4	0.020968	0.111175	0.0541822	0.165357	0.713634	5.35106	2.60789	5.62783	0.486082	7.28005e-05	0.0194193	4.28586e-05	0.71339	0.000647146	0.052229	0.000227727
OR3A2	0.0738873	0.171428	0.0774124	0.248841	2.53454	8.31624	3.75539	8.53593	0.0224962	4.26685e-07	0.00182026	3.05158e-07	0.144708	8.95827e-06	0.00767534	3.70417e-06
TACR1	-0.00885939	0.0423244	-0.0222834	0.020041	-0.224881	1.51934	-0.799917	0.508709	0.825015	0.14885	0.435871	0.618135	0.919484	0.246018	0.572729	0.690774
OR3A3	-0.000153678	0.10122	0.0702371	0.171457	-0.0036114	3.36391	2.33424	4.0292	0.997165	0.0041089	0.0334364	0.00103223	0.998938	0.0152146	0.0804706	0.00324334
TACR2	-0.0217972	0.0692358	-0.0171728	0.052063	-0.663194	2.9791	-0.738918	1.58405	0.516968	0.00911586	0.471021	0.13341	0.737477	0.0282394	0.605984	0.196551
OR4D1	-0.0410464	0.0247423	0.027961	0.0527033	-1.14689	0.977693	1.10488	1.4726	0.268857	0.34327	0.286102	0.160913	0.525159	0.464339	0.421716	0.230448
TACR3	0.024805	0.0680511	0.0152253	0.0832764	0.775611	3.00923	0.673267	2.60392	0.449675	0.00856737	0.510712	0.0195751	0.684263	0.0269068	0.64203	0.0387643
OR51B2	0.0589941	0.104746	0.0384222	0.143168	1.55249	3.89827	1.42994	3.76761	0.140762	0.00135332	0.172622	0.00177464	0.374859	0.00643918	0.288902	0.00511282
TRAR1	0.0204881	0.0374925	0.0166557	0.0541482	0.5211	1.34858	0.599096	1.37722	0.609677	0.196885	0.557781	0.188048	0.79783	0.304266	0.681252	0.262197
OR51B4	0.0349545	0.0480344	-0.0145905	0.0334439	1.01997	1.98223	-0.602103	0.975895	0.323429	0.0655075	0.555829	0.344132	0.578065	0.130441	0.679724	0.431537
TRAR3	0.00432951	0.0485994	0.010107	0.0587064	0.12417	1.97117	0.409935	1.6837	0.90278	0.0668663	0.687475	0.112308	0.957378	0.132447	0.78602	0.169626
OR51E2	0.00600542	0.0700642	0.114654	0.184718	0.173423	2.86137	4.68237	5.33423	0.864568	0.0116077	0.000272287	7.52084e-05	0.938942	0.0340794	0.00162411	0.000363214
TAS1R1	-0.0710262	0.0268908	0.0789681	0.105859	-1.58068	0.846338	2.48538	2.35588	0.134178	0.410266	0.0248131	0.0320485	0.36577	0.528879	0.0634707	0.0588298
OR52A1	-0.0627565	0.0397436	0.0755911	0.115335	-1.64235	1.47092	2.79765	3.01833	0.120686	0.161361	0.0132216	0.00840815	0.34668	0.261869	0.0383116	0.0190005
OR1J5	-0.0372528	0.103531	0.0524275	0.155958	-0.842018	3.30938	1.67585	3.52509	0.412607	0.004602	0.113857	0.00293841	0.655781	0.0165953	0.210364	0.00786791
No siRNA	NA	NA	NA	NA	NA	NA	NA	NA	NA	NA	NA	NA	NA	NA	NA	NA
Dummy plate	NA	NA	NA	NA	NA	NA	NA	NA	NA	NA	NA	NA	NA	NA	NA	NA
No siRNA	NA	NA	NA	NA	NA	NA	NA	NA	NA	NA	NA	NA	NA	NA	NA	NA
Dummy plate	NA	NA	NA	NA	NA	NA	NA	NA	NA	NA	NA	NA	NA	NA	NA	NA
No siRNA	NA	NA	NA	NA	NA	NA	NA	NA	NA	NA	NA	NA	NA	NA	NA	NA
Dummy plate	NA	NA	NA	NA	NA	NA	NA	NA	NA	NA	NA	NA	NA	NA	NA	NA
No siRNA	NA	NA	NA	NA	NA	NA	NA	NA	NA	NA	NA	NA	NA	NA	NA	NA
Dummy plate	NA	NA	NA	NA	NA	NA	NA	NA	NA	NA	NA	NA	NA	NA	NA	NA
No siRNA	NA	NA	NA	NA	NA	NA	NA	NA	NA	NA	NA	NA	NA	NA	NA	NA
Dummy plate	NA	NA	NA	NA	NA	NA	NA	NA	NA	NA	NA	NA	NA	NA	NA	NA
No siRNA	NA	NA	NA	NA	NA	NA	NA	NA	NA	NA	NA	NA	NA	NA	NA	NA
Dummy plate	NA	NA	NA	NA	NA	NA	NA	NA	NA	NA	NA	NA	NA	NA	NA	NA
No siRNA	NA	NA	NA	NA	NA	NA	NA	NA	NA	NA	NA	NA	NA	NA	NA	NA
Dummy plate	NA	NA	NA	NA	NA	NA	NA	NA	NA	NA	NA	NA	NA	NA	NA	NA
No siRNA	NA	NA	NA	NA	NA	NA	NA	NA	NA	NA	NA	NA	NA	NA	NA	NA
Dummy plate	NA	NA	NA	NA	NA	NA	NA	NA	NA	NA	NA	NA	NA	NA	NA	NA
No siRNA	NA	NA	NA	NA	NA	NA	NA	NA	NA	NA	NA	NA	NA	NA	NA	NA
Dummy plate	NA	NA	NA	NA	NA	NA	NA	NA	NA	NA	NA	NA	NA	NA	NA	NA
No siRNA	NA	NA	NA	NA	NA	NA	NA	NA	NA	NA	NA	NA	NA	NA	NA	NA
Dummy plate	NA	NA	NA	NA	NA	NA	NA	NA	NA	NA	NA	NA	NA	NA	NA	NA
2017-09-11	-0.113915	0.0310771	0.116631	0.147708	-3.23103	1.24657	4.67833	4.18954	0.005415	0.231101	0.000274509	0.000741893	0.0694332	0.343304	0.00163459	0.00245181
CD47	-0.0186969	0.0659108	-0.0123663	0.0535446	-0.406005	2.0241	-0.379764	1.16272	0.6903	0.0605854	0.709284	0.262566	0.847088	0.123041	0.802613	0.34602
AAMP	0.226935	0.476168	0.291243	0.767411	5.10014	15.1341	9.2566	17.2468	0.000118689	1.09726e-10	1.0573e-07	1.61747e-11	0.00849771	5.16154e-09	2.45128e-06	7.45907e-10
CD48	-0.107429	0.022116	-0.00405929	0.0180567	-3.46818	1.00972	-0.185329	0.58293	0.00330783	0.328165	0.855379	0.568341	0.0530886	0.448242	0.907452	0.645686
ABCB4	-0.0505388	0.0202507	0.0172152	0.0374659	-1.07442	0.608842	0.517579	0.7965	0.299109	0.551466	0.612074	0.437795	0.55509	0.658945	0.726311	0.524277
CD58	-0.0930268	0.00887373	0.0557245	0.0645982	-2.60923	0.351986	2.21037	1.81186	0.0193671	0.729598	0.0425284	0.0894643	0.134294	0.803473	0.097582	0.140114
ABCC10	-0.139549	-0.00660903	0.0466229	0.0400138	-3.92993	-0.263214	1.85682	1.12685	0.00126744	0.795859	0.0824821	0.276983	0.0308405	0.853104	0.164071	0.361567
CD81	-0.106948	-0.0183362	0.0910455	0.0727093	-2.93772	-0.712298	3.53681	1.99723	0.00992555	0.486886	0.00286767	0.0637038	0.0962082	0.601622	0.0111535	0.105431
ABCD3	0.00819931	0.148626	0.172067	0.320693	0.232615	5.96308	6.90356	9.09808	0.81911	2.28687e-05	4.26125e-06	1.32814e-07	0.9159	0.000254726	5.23875e-05	1.8814e-06
CD9	-0.0609723	0.0652893	0.19987	0.26516	-1.38034	2.09031	6.39908	6.00291	0.187104	0.0534865	1.0337e-05	2.12456e-05	0.436665	0.111507	0.000108685	0.000127095
ABCG5	-0.0506172	-0.019169	-0.0429935	-0.0621625	-1.66517	-0.891814	-2.00022	-2.04497	0.115998	0.386155	0.06335	0.0582596	0.338959	0.506087	0.133614	0.0976744
CDC37	-0.0855873	-0.0421826	0.0031131	-0.0390695	-2.53807	-1.76906	0.130558	-1.1586	0.0223379	0.0965914	0.897808	0.264195	0.144149	0.176282	0.936471	0.347645
ABCG8	-0.0646035	0.00823257	0.0740965	0.0823291	-1.64409	0.296292	2.66675	2.09519	0.120323	0.770948	0.0172463	0.052995	0.346279	0.834821	0.0475348	0.0901576
CDC42EP3	-0.039818	0.0183404	0.130729	0.149069	-0.613548	0.399663	2.84875	2.29698	0.548431	0.694869	0.0119113	0.0359598	0.75876	0.775622	0.0352548	0.0648819
ABTB1	-0.0137505	-0.0176671	-0.00185684	-0.0195239	-0.382011	-0.694121	-0.0729532	-0.542404	0.70765	0.497899	0.942778	0.595269	0.857026	0.611865	0.964694	0.669686
CDC5L	-0.115429	1.07907	0.689015	1.76808	-2.60001	34.3735	21.9485	39.8257	0.0197294	4.95457e-16	4.46448e-13	5.20456e-17	0.135367	5.05406e-13	1.27425e-10	3.36293e-14
ACYP2	-0.0572029	-0.0311535	0.0425145	0.011361	-1.53209	-1.18002	1.61034	0.304287	0.145694	0.255823	0.127536	0.764964	0.382783	0.370719	0.229622	0.814274
CDC6	0.0353666	0.114611	0.0634342	0.178045	0.781588	3.582	1.98255	3.93473	0.446255	0.0026103	0.0654687	0.0012549	0.681434	0.0107449	0.137071	0.00382755
ADD2	-0.0632517	-0.0469234	0.0147584	-0.032165	-1.5809	-1.65858	0.52166	-0.803924	0.134129	0.117335	0.609296	0.433622	0.365729	0.205254	0.723869	0.520051
CDH1	-0.00683566	0.0768241	0.0794517	0.156276	-0.172622	2.74366	2.83749	3.94647	0.865187	0.0147575	0.0121887	0.00122478	0.939131	0.0411476	0.0358811	0.00375613
DNAH11	-0.0570689	0.0217346	0.109142	0.130877	-1.8546	0.998892	5.016	4.25317	0.0828156	0.333217	0.000140068	0.000651071	0.287003	0.453384	0.000938271	0.00219109
HIP-55	-0.0593444	0.0512798	0.161144	0.212424	-1.61785	1.97706	6.21281	5.79111	0.1259	0.066139	1.44656e-05	3.15029e-05	0.354268	0.131327	0.000143575	0.000176491
DNAH5	-0.0378617	0.0241517	0.0214663	0.045618	-1.05595	0.952592	0.846677	1.27228	0.307202	0.355446	0.410083	0.222068	0.562792	0.476628	0.54813	0.301027
HIST1H1C	0.0257374	0.124332	0.036963	0.161295	0.598747	4.09052	1.21608	3.75233	0.558008	0.000909575	0.242188	0.00183186	0.765579	0.00472948	0.373758	0.0052576
DNCL2A	0.0290131	0.170915	0.117438	0.288352	0.6401	5.33271	3.66417	6.36176	0.531475	7.54299e-05	0.0022002	1.10528e-05	0.747124	0.000664065	0.00897113	7.34569e-05
HIST2H2BE	-0.083073	0.0149915	0.108727	0.123719	-2.2426	0.572337	4.15093	3.33986	0.0399633	0.575318	0.000803178	0.00431962	0.195767	0.679817	0.00395061	0.0108574
DNCL2B	-0.0393093	0.060236	0.182248	0.242484	-0.93372	2.02345	6.12208	5.75976	0.364795	0.0606595	1.70675e-05	3.3412e-05	0.615298	0.123159	0.000164604	0.000184979
HIVEP2	-0.0432495	0.0508483	0.109056	0.159905	-1.13822	1.89251	4.05893	4.2083	0.27235	0.0772906	0.000970795	0.000713845	0.529341	0.148351	0.00461494	0.00237174
DNCLI2	0.116576	0.186049	0.0634238	0.249472	3.15916	7.13021	2.43068	6.76057	0.006285	2.89417e-06	0.0276569	5.45861e-06	0.0747862	4.63089e-05	0.0692357	4.0811e-05
HMG2L1	0.0111166	0.139107	0.15062	0.289727	0.262293	4.6417	5.02589	6.83602	0.796556	0.000295514	0.000137363	4.78836e-06	0.904666	0.00195293	0.000924257	3.66033e-05
DRG1	-0.0473238	0.0034958	-0.000817099	0.0026787	-0.806145	0.084216	-0.0196844	0.0456307	0.432378	0.933965	0.984547	0.964188	0.670625	0.954401	0.990455	0.974021
HMGA2	-0.097515	0.0110786	0.0679364	0.079015	-2.90569	0.466852	2.86283	2.35444	0.0106002	0.647114	0.0115733	0.0321392	0.0994431	0.738395	0.034491	0.0589554
DRG2	-0.016705	0.0495356	0.0377256	0.0872612	-0.37307	1.56451	1.1915	1.94879	0.714159	0.137923	0.251416	0.0696942	0.860159	0.232228	0.383893	0.113599
HMGN2	-0.14179	-0.0199189	0.017765	-0.00215391	-4.21814	-0.838022	0.747404	-0.064077	0.000699582	0.41478	0.46603	0.94973	0.0226624	0.533302	0.601628	0.963136
ARID3B	0.00557762	0.106406	0.0405577	0.146964	0.134781	3.63632	1.38602	3.55133	0.894523	0.00233142	0.185399	0.00278233	0.953097	0.00985826	0.305017	0.0075119
HMMR	-0.175277	0.0222969	0.104632	0.126929	-5.98557	1.07681	5.05312	4.33451	2.1937e-05	0.298073	0.000130186	0.00055123	0.00261769	0.417369	0.000884524	0.00191332
DRPLA	0.186208	0.302385	0.143874	0.446259	3.02955	6.95753	3.31038	7.26051	0.00821592	3.88376e-06	0.00459252	2.32433e-06	0.0870253	5.89711e-05	0.016305	2.00868e-05
HNRPD	-0.0347934	0.10208	0.348269	0.450348	-0.731192	3.03382	10.3506	9.46419	0.475593	0.00814387	2.35677e-08	7.87594e-08	0.704714	0.0258579	7.07065e-07	1.20542e-06
DSC1	-0.0789535	-0.00587137	0.0537297	0.0478584	-2.48641	-0.26149	2.39293	1.50716	0.0247623	0.797164	0.0297967	0.151919	0.151904	0.85416	0.0732638	0.219493
HNT	-0.00715245	0.102217	0.272114	0.374331	-0.154578	3.12416	8.31686	8.09003	0.879153	0.00675718	4.26278e-07	6.06297e-07	0.945977	0.0223214	7.72825e-06	6.62264e-06
NCKIPSD	-0.0704384	-0.00783929	-0.0260977	-0.033937	-1.84204	-0.289923	-0.965178	-0.887491	0.0847222	0.775726	0.349303	0.388406	0.290158	0.838276	0.487971	0.476256
CDH10	-0.0528025	0.0690783	0.01772	0.0867983	-1.43345	2.65207	0.680311	2.35635	0.171631	0.0177653	0.506363	0.0320189	0.418061	0.0474441	0.638196	0.0587857
AGC1	-0.095588	-0.00595924	0.110912	0.104953	-2.54271	-0.224181	4.17241	2.79182	0.0221319	0.825551	0.000768473	0.0133796	0.143565	0.875676	0.00380829	0.0281016
CDH11	-0.0765244	0.0460065	-0.00430217	0.0417043	-1.513	1.28639	-0.120293	0.824555	0.150441	0.217227	0.905799	0.422157	0.389476	0.327368	0.940742	0.509217
AIF1	-0.0457199	0.135034	0.0575291	0.192563	-1.20568	5.03597	2.1455	5.07807	0.246061	0.000134659	0.0481609	0.00012395	0.500438	0.00104564	0.107355	0.000552424
CDH12	-0.0434905	0.128349	0.129151	0.2575	-0.959225	4.00345	4.02844	5.6794	0.352199	0.00108864	0.00103386	3.88729e-05	0.604535	0.0054293	0.00484734	0.000210037
AIM2	-0.102568	0.0202332	-0.0146908	0.00554233	-2.4268	0.677016	-0.491565	0.131133	0.0278704	0.508395	0.629928	0.89736	0.162346	0.621581	0.741169	0.921635
CDH13	-0.0602902	0.0276485	0.0129607	0.0406092	-1.69883	1.10177	0.516474	1.14427	0.109368	0.28741	0.612828	0.269909	0.328512	0.405666	0.727042	0.353952
AKAP2	-0.0044084	0.124725	0.0417342	0.166459	-0.0987568	3.95143	1.32219	3.72901	0.9226	0.00121227	0.205323	0.0019228	0.966974	0.00589691	0.329657	0.00547176
CDH15	-0.140416	-0.0280819	0.0430822	0.0150003	-3.73725	-1.05701	1.62162	0.399243	0.00189014	0.306736	0.125085	0.695172	0.0386463	0.426614	0.226463	0.756374
PDLIM3	-0.136564	-0.0265701	0.103811	0.0772404	-4.38928	-1.20772	4.7186	2.48257	0.000492934	0.245297	0.000253173	0.024952	0.0190334	0.358814	0.00152933	0.0476373
CDH16	0.253558	0.438863	0.286045	0.724908	3.31002	8.1021	5.28085	9.46317	0.0045959	5.94943e-07	8.34043e-05	7.88723e-08	0.0629629	1.18433e-05	0.000611448	1.20627e-06
ALS2CR19	-0.134989	-0.0110072	0.0153003	0.00429311	-3.96167	-0.456849	0.635033	0.125995	0.00118686	0.654129	0.534688	0.901359	0.0299136	0.744003	0.66185	0.924829
CDH18	-0.0883705	0.0151075	0.131882	0.14699	-2.53099	0.611912	5.34176	4.20988	0.0226565	0.549485	7.41215e-05	0.000711537	0.145192	0.657172	0.000554363	0.00236529
ANKRD1	0.00228923	0.184578	0.391799	0.576376	0.038841	4.42889	9.4011	9.77928	0.969514	0.000454727	8.60907e-08	5.08178e-08	0.9871	0.00274565	2.05925e-06	8.34373e-07
CDH19	-0.116843	0.0121983	0.0404643	0.0526626	-2.93935	0.433975	1.43958	1.3248	0.00989241	0.670299	0.169916	0.204475	0.095975	0.75627	0.285437	0.281295
ANKRD5	-0.166808	0.000996923	0.0293502	0.0303471	-4.68672	0.0396121	1.16621	0.852647	0.000269915	0.968909	0.261194	0.406864	0.0136609	0.978639	0.394303	0.493872
CDH2	-0.0945767	-0.0121377	0.0596654	0.0475276	-2.69594	-0.489304	2.40527	1.35479	0.0162573	0.631492	0.0290808	0.194941	0.122005	0.726929	0.0718886	0.270291
ANXA10	-0.114123	-0.0105425	0.0132646	0.00272214	-3.48399	-0.455156	0.572681	0.0831024	0.00320075	0.65532	0.575091	0.934836	0.0522515	0.744781	0.695804	0.951596
CDH20	-0.109795	-0.0108798	0.0352045	0.0243247	-3.12764	-0.438299	1.41824	0.692921	0.00670875	0.667228	0.175953	0.498631	0.0775059	0.753772	0.292968	0.582512
DSC2	-0.0859422	-0.00240908	-0.0244581	-0.0268672	-2.19475	-0.0870051	-0.883318	-0.686122	0.043826	0.931784	0.390586	0.502791	0.206066	0.953036	0.529022	0.586386
HPCAL1	-0.10515	0.0345234	0.12803	0.162554	-3.10064	1.4397	5.33914	4.79336	0.0070941	0.169882	7.44979e-05	0.000217968	0.0799834	0.272257	0.000556784	0.000878903
DSC3	-0.069787	0.049735	0.0593393	0.109074	-1.70255	1.71595	2.04731	2.66102	0.108656	0.106126	0.0580046	0.017447	0.327192	0.190111	0.124516	0.0351755
HPRP8BP	-0.144922	0.0203574	0.132483	0.15284	-3.67123	0.729313	4.74625	3.87181	0.00216816	0.476709	0.000239521	0.00142961	0.0416306	0.591886	0.00146043	0.0042793
DSG1	-0.0604341	-0.0167685	0.0232068	0.00643827	-1.76804	-0.693776	0.960151	0.188356	0.0967677	0.498109	0.351747	0.853046	0.309799	0.612017	0.490341	0.886979
HPS4	-0.0797297	0.0456048	0.0997177	0.145323	-2.32761	1.88285	4.11696	4.24251	0.0338731	0.0786659	0.000861346	0.000665463	0.180119	0.150444	0.004187	0.00223276
DSG2	-0.117389	-0.0145637	-0.0103169	-0.0248805	-2.95867	-0.519105	-0.367732	-0.627089	0.00950722	0.611034	0.718056	0.539747	0.0941509	0.709765	0.809159	0.620239
HRB2	-0.0902689	0.062534	0.213388	0.275922	-2.14202	2.09853	7.16093	6.54743	0.0484822	0.0526602	2.74781e-06	7.93692e-06	0.217947	0.110241	3.6616e-05	5.55357e-05
DSG3	-0.00202438	0.0762091	0.0168043	0.0930134	-0.0496139	2.6414	0.582434	2.27959	0.961065	0.0181521	0.568668	0.0371972	0.98194	0.0482495	0.690714	0.0668063
HSPA1B	-0.0909088	0.0116293	0.0531985	0.0648278	-2.21097	0.399988	1.82975	1.57666	0.0424793	0.694635	0.0866262	0.135101	0.202575	0.775453	0.170628	0.19871
DTNA	-0.0446784	0.0983036	0.0892638	0.187567	-1.15611	3.59737	3.26656	4.85354	0.265181	0.00252816	0.00503001	0.000193307	0.521352	0.0105002	0.0175601	0.000795718
HSPA1L	0.0111627	0.132384	0.0340563	0.16644	0.276436	4.63637	1.19272	4.12179	0.785872	0.000298707	0.250953	0.000852829	0.899692	0.0019691	0.383391	0.00275633
HNRPUL1	-0.0625697	0.0717941	0.133451	0.205245	-1.26023	2.04499	3.80121	4.13389	0.226265	0.0582583	0.00165505	0.000831847	0.479526	0.119405	0.0071095	0.00269718
HSPA2	-0.120201	0.00284081	0.0613235	0.0641643	-3.5094	0.117296	2.53202	1.87335	0.00303597	0.908135	0.0226099	0.0800406	0.0508706	0.936102	0.0589852	0.127626
EFEMP1	-0.0968019	0.00753483	0.0781427	0.0856775	-2.79829	0.308033	3.19457	2.47672	0.0132041	0.762166	0.00584028	0.0252442	0.110406	0.828839	0.019807	0.0481081
HSPA4	-0.141214	-0.0312765	0.0540228	0.0227463	-4.25229	-1.33192	2.30058	0.684943	0.000652244	0.202179	0.0357086	0.503515	0.0217631	0.310698	0.0847512	0.587003
EFS	-0.111767	0.0796866	0.223097	0.302784	-2.53588	2.5569	7.15852	6.86984	0.0224361	0.0215119	2.75898e-06	4.51633e-06	0.144474	0.0550931	3.67418e-05	3.48518e-05
HSPA5	-0.127	0.00299416	0.177938	0.180932	-3.65865	0.121985	7.24936	5.21233	0.00222564	0.904482	2.36814e-06	9.52975e-05	0.0422732	0.933475	3.22485e-05	0.000444224
EGR2	-0.0763604	-0.0520694	-0.0278544	-0.0799239	-2.4087	-2.32281	-1.24258	-2.52111	0.0288845	0.0341926	0.23253	0.0231078	0.165555	0.0792647	0.362347	0.0446574
HSPA6	0.131604	0.260832	0.0773615	0.338194	3.13761	8.79439	2.60837	8.06297	0.00657179	2.07228e-07	0.0194006	6.32588e-07	0.0767474	4.82564e-06	0.0522055	6.85878e-06
ANXA11	0.0149436	0.0737174	0.157592	0.231309	0.35428	2.47159	5.28373	5.48384	0.727912	0.0255026	8.29395e-05	5.63907e-05	0.867552	0.0631244	0.000608846	0.000285071
CDH23	0.0560628	0.0982752	0.0186617	0.116937	1.61969	4.01528	0.762472	3.37838	0.125502	0.00106234	0.457248	0.00398712	0.353639	0.0053233	0.592851	0.0101607
ANXA13	-0.0460625	0.0218035	-0.00878419	0.0130193	-0.930455	0.622858	-0.250937	0.262988	0.36643	0.542452	0.805166	0.79603	0.616535	0.651306	0.872366	0.84006
CDH4	-0.13003	-0.0282105	-0.0330169	-0.0612275	-2.95672	-0.907182	-1.06174	-1.39224	0.00954536	0.378226	0.304648	0.183542	0.0943011	0.498534	0.4412	0.257068
APBB1	-0.0152252	0.0602421	0.136846	0.197088	-0.421999	2.36136	5.36408	5.46271	0.678832	0.0317054	7.09931e-05	5.87207e-05	0.840423	0.0748964	0.000535134	0.000294804
CDH5	0.121274	0.223311	0.12291	0.346221	3.51243	9.14671	5.03432	10.0275	0.00301686	1.23803e-07	0.000135099	3.62472e-08	0.0508127	3.06547e-06	0.000910471	6.24961e-07
APBB3	0.0130785	0.0779352	0.16054	0.238475	0.287791	2.42532	4.99595	5.24763	0.777327	0.027952	0.000145725	8.89661e-05	0.895284	0.0678981	0.000970318	0.000419432
CDH6	-0.00996887	0.0365217	0.052521	0.0890427	-0.274998	1.42479	2.04896	2.45631	0.786956	0.174081	0.0578255	0.0262881	0.900201	0.277367	0.12422	0.0497921
APC	-0.0115765	0.0436749	0.0835265	0.127201	-0.308236	1.64457	3.14518	3.38686	0.762015	0.120223	0.0064696	0.00391746	0.887141	0.209178	0.0215131	0.0100098
CDH7	-0.0353594	0.0928648	0.111501	0.204365	-1.02926	3.82285	4.59001	5.94879	0.319181	0.00158237	0.000327994	2.34818e-05	0.574085	0.00727973	0.00189226	0.000138222
APC2	-0.0177877	0.076168	0.0868769	0.163045	-0.356538	2.1591	2.46266	3.26808	0.726254	0.046926	0.025959	0.00501424	0.86672	0.101001	0.0656936	0.012259
CDH8	-0.0147806	0.0993055	0.0826034	0.181909	-0.345367	3.28153	2.72961	4.25052	0.73447	0.0048761	0.0151844	0.000654621	0.871288	0.0173352	0.0428929	0.00220128
APCS	-0.0197054	0.0246374	0.0290191	0.0536565	-0.618505	1.09362	1.28813	1.68415	0.545243	0.290858	0.216637	0.112218	0.756384	0.409434	0.343836	0.169527
CDH9	-0.109627	-0.00452456	0.0224181	0.0178935	-3.3456	-0.195276	0.967544	0.546076	0.00426839	0.847719	0.348157	0.592803	0.0607123	0.892067	0.486788	0.667729
APG-1	0.0507208	0.144554	0.0742159	0.21877	1.26283	5.08983	2.61319	5.44686	0.225355	0.000121117	0.0192135	6.05349e-05	0.478894	0.000965689	0.0518142	0.000302546
CDK5RAP2	-0.0275457	0.0547589	0.0573237	0.112083	-0.690383	1.94091	2.03182	2.80914	0.500181	0.0707162	0.0597157	0.0129151	0.724229	0.138411	0.127593	0.027262
APLP1	-0.0126762	0.00827798	0.0397779	0.0480559	-0.426746	0.394113	1.89382	1.61781	0.675444	0.698877	0.0771054	0.125909	0.838312	0.778985	0.155622	0.187131
CDY1	0.235948	0.31364	0.164647	0.478287	3.48564	6.55259	3.43981	7.06569	0.00318982	7.86475e-06	0.00350894	3.22883e-06	0.0521456	0.0001052	0.0131685	2.63102e-05
APOL4	0.0444138	0.0652688	0.00029594	0.0655648	1.48739	3.09121	0.014016	2.19572	0.15701	0.0072338	0.988996	0.0437442	0.398344	0.0235163	0.993323	0.0767887
CDY2	-0.0343137	-0.0102889	0.0673053	0.0570164	-0.971099	-0.411793	2.69377	1.6136	0.34644	0.68614	0.0163292	0.126825	0.599914	0.768805	0.0455298	0.188254
EIF4EBP1	0.013876	0.0234182	0.000899747	0.0243179	0.395288	0.943452	0.0362482	0.692752	0.698028	0.359953	0.971548	0.498734	0.851457	0.480901	0.981994	0.582523
HSPA9B	-0.0333904	0.500328	0.186404	0.686732	-0.812961	17.2274	6.41827	16.72	0.428576	1.64466e-11	9.98804e-06	2.55419e-11	0.667967	9.214e-10	0.000105955	1.11923e-09
EIF4EBP2	0.0392597	0.0884044	-0.00199485	0.0864095	1.04848	3.3389	-0.0753425	2.30768	0.310522	0.00432825	0.940908	0.0352173	0.565586	0.0158106	0.963349	0.0637405
HSPB7	-0.0056533	0.108956	0.233494	0.342451	-0.113148	3.084	6.60903	6.85401	0.911368	0.00734231	7.11847e-06	4.64158e-06	0.961512	0.0237702	7.99304e-05	3.56437e-05
ELAVL1	-0.00607835	0.0393016	0.00771714	0.0470187	-0.186252	1.7031	0.334416	1.44074	0.854668	0.108552	0.742557	0.169592	0.934581	0.193544	0.826652	0.240707
HSPD1	0.00280731	0.194251	0.060353	0.254604	0.0881965	8.63055	2.68148	7.99881	0.930852	2.64605e-07	0.0167401	6.99821e-07	0.97063	5.97086e-06	0.0463757	7.46888e-06
ELAVL2	0.0287287	0.0900081	0.0249865	0.114995	0.698922	3.09678	0.859675	2.79763	0.494976	0.00715096	0.403095	0.0132219	0.720208	0.0232882	0.541416	0.0278259
HSPH1	0.0121596	0.0713324	0.0655345	0.136867	0.279812	2.32139	2.1327	3.14952	0.783329	0.0342875	0.0493506	0.00641173	0.898728	0.0794065	0.10934	0.0150956
ELAVL3	0.0470039	0.127335	0.0959898	0.223324	1.2224	4.68317	3.53036	5.80784	0.239856	0.000271848	0.00290641	3.0531e-05	0.493549	0.0018251	0.0112783	0.000172288
HSU24186	0.0418384	0.161607	0.0378751	0.199482	1.29021	7.0479	1.65179	6.15161	0.215932	3.32805e-06	0.118727	1.6171e-05	0.468821	5.18036e-05	0.217281	0.00010105
ELMO1	0.103627	0.192146	0.0311208	0.223267	2.68291	7.03528	1.13946	5.78042	0.0166917	3.40035e-06	0.271848	3.2141e-05	0.123874	5.26531e-05	0.406003	0.000179296
VG5Q	-0.0544592	0.0540548	0.0619201	0.115975	-1.46113	2.051	2.34943	3.11157	0.163996	0.0576036	0.0324563	0.00693547	0.40774	0.118385	0.0785866	0.016154
ENC1	-0.0350115	0.0487063	0.0528057	0.101512	-0.761668	1.49849	1.62462	2.20837	0.457714	0.154134	0.124441	0.0426926	0.690675	0.252655	0.225607	0.0752366
HSXIAPAF1	-0.0429672	0.0499311	0.0452964	0.0952276	-1.2012	1.97408	1.79084	2.6622	0.247744	0.0665068	0.0929047	0.0174057	0.50188	0.131891	0.180254	0.035109
ENG	-0.0459551	0.042495	0.0130211	0.0555161	-0.910027	1.19007	0.364654	1.09936	0.37677	0.251962	0.720307	0.288428	0.62507	0.366467	0.810959	0.373277
HYOU1	-0.0733059	-0.00152261	0.068919	0.0673964	-2.34848	-0.0689843	3.1225	2.15916	0.032517	0.945886	0.00678054	0.0469207	0.176055	0.962195	0.0223419	0.0813907
EPS15	0.0418634	0.107899	0.0981774	0.206076	0.883655	3.22091	2.93073	4.34987	0.39041	0.00552981	0.0100692	0.00053421	0.63652	0.0190686	0.0307461	0.00186466
IBSP	0.0288746	0.0890368	0.0628224	0.151859	0.735767	3.20855	2.26388	3.86959	0.472883	0.0056735	0.0383495	0.00143619	0.702403	0.0194592	0.0896889	0.00429559
ERAF	0.186467	0.875961	0.527271	1.40323	3.02094	20.0697	12.0806	22.7337	0.00836303	1.70496e-12	2.7676e-09	2.63228e-13	0.0878418	1.1924e-10	1.19052e-07	1.84705e-11
ICAM5	-0.0821576	0.0529612	0.106168	0.159129	-1.81289	1.65271	3.31308	3.51135	0.0892985	0.118537	0.00456677	0.00302367	0.298241	0.206876	0.0162348	0.00805842
APRIN	0.0119833	0.0236877	-0.0416728	-0.0179851	0.28227	0.789093	-1.38822	-0.423645	0.781478	0.441985	0.18474	0.677656	0.897433	0.559313	0.304138	0.741687
CEBPG	-0.0561761	0.0340599	-0.0363963	-0.00233638	-1.3375	1.14684	-1.22551	-0.0556271	0.200393	0.268878	0.238716	0.956351	0.450649	0.385119	0.369669	0.967992
ARFIP2	-0.0398016	0.00267485	0.104357	0.107032	-1.29915	0.123473	4.81722	3.49359	0.212924	0.903323	0.000207826	0.00313745	0.465652	0.932597	0.00129711	0.00831027
CENPA	0.0647433	0.150735	0.0434372	0.194172	2.03411	6.69744	1.93	6.10052	0.0594595	6.09471e-06	0.0721521	1.77546e-05	0.240814	8.53057e-05	0.147667	0.00010936
ARHGEF17	-0.0200956	0.0351153	0.0162027	0.051318	-0.535712	1.32386	0.610847	1.36804	0.599776	0.204782	0.550172	0.190844	0.791989	0.313716	0.675631	0.265535
CENPB	0.0316761	0.0822364	-0.0131713	0.069065	0.919822	3.37716	-0.5409	2.00554	0.371787	0.00399727	0.59628	0.0627242	0.621146	0.0149242	0.712902	0.10411
ARHGEF5	0.00659901	0.0496953	0.0209889	0.0706843	0.146024	1.55517	0.656828	1.56412	0.885788	0.140125	0.520944	0.138014	0.949248	0.234819	0.651095	0.202445
CENPC1	0.0107538	0.173727	0.0727133	0.24644	0.318189	7.26953	3.04267	7.29183	0.754597	2.28948e-06	0.00799657	2.20574e-06	0.882591	3.81358e-05	0.0255014	1.91482e-05
RHOU	0.0740895	0.0890524	0.0289924	0.118045	2.24142	3.81002	1.24041	3.5712	0.0400548	0.00162507	0.233308	0.00266965	0.195767	0.00742601	0.362961	0.00725728
CEP2	0.0308803	0.178002	0.179595	0.357597	0.823997	6.71714	6.77724	9.54196	0.422465	5.88833e-06	5.30255e-06	7.06169e-08	0.663214	8.29116e-05	6.23954e-05	1.104e-06
ATF7IP	0.0224004	0.11559	0.0327925	0.148383	0.628873	4.58927	1.30196	4.16573	0.538608	0.000328485	0.211984	0.000779103	0.752216	0.0021191	0.337757	0.00255638
CETN1	0.0359677	0.129553	0.0479458	0.177499	1.04544	5.32533	1.97083	5.15916	0.311884	7.65154e-05	0.0669083	0.000105724	0.566844	0.000671302	0.139229	0.00048393
AVEN	0.00524533	0.0886996	0.0682667	0.156966	0.108413	2.59266	1.99541	3.24426	0.915062	0.0200229	0.0639195	0.00526833	0.963657	0.0520167	0.134574	0.0127752
CETN3	0.0172021	0.0852777	0.0824169	0.167695	0.497472	3.4877	3.3707	4.84962	0.625853	0.00317617	0.00405137	0.000194821	0.809162	0.0124877	0.0147864	0.000801017
BACH2	0.0610575	0.125297	0.0257103	0.151007	1.50804	4.37653	0.898044	3.72969	0.151694	0.000505918	0.382928	0.0019201	0.391534	0.00298311	0.521559	0.00546619
CFL1	0.032469	0.240795	0.225825	0.46662	1.00391	10.529	9.87439	14.4274	0.33087	1.86622e-08	4.46133e-08	2.19556e-10	0.584452	5.64704e-07	1.17785e-06	7.47941e-09
BAD	-0.0279115	0.00465797	-0.0187665	-0.0141086	-0.979781	0.231237	-0.931632	-0.495254	0.34227	0.820162	0.36584	0.627382	0.595575	0.871623	0.5044	0.699215
CGGBP1	-0.0643436	0.0123775	0.0211465	0.033524	-1.81464	0.493664	0.843408	0.945453	0.0890185	0.628479	0.411853	0.358963	0.297798	0.72449	0.549673	0.446794
BAG2	-0.00290263	-0.0193056	-0.0213616	-0.0406672	-0.0832373	-0.782931	-0.866312	-1.16619	0.93473	0.445489	0.399557	0.261203	0.972726	0.562749	0.538016	0.344696
CGREF1	-0.00238499	0.0147983	-0.0299385	-0.0151402	-0.0604754	0.530664	-1.07359	-0.383905	0.952551	0.603187	0.29947	0.706274	0.980176	0.703256	0.435943	0.765771
ERAL1	-0.00265487	0.0243021	0.0162978	0.0405999	-0.0693502	0.897766	0.602072	1.06055	0.945599	0.383071	0.555849	0.305175	0.977037	0.503201	0.679724	0.390809
IFI35	0.0543213	0.119746	0.0811165	0.200862	1.81871	5.6698	3.84076	6.72499	0.088368	3.95847e-05	0.00152465	5.80814e-06	0.296963	0.000398128	0.00666681	4.2953e-05
EVL	0.027556	0.0571522	0.025603	0.0827552	0.860305	2.52339	1.13043	2.58364	0.402758	0.0230029	0.275519	0.0203891	0.647288	0.0581849	0.409723	0.0401304
IGFALS	0.0623286	0.122303	0.105634	0.227936	2.07086	5.74665	4.96343	7.57317	0.0554883	3.42456e-05	0.000155405	1.38605e-06	0.232712	0.000354039	0.00102252	1.29764e-05
EWSR1	0.038061	0.134214	0.0874256	0.221639	1.27408	6.35373	4.13877	7.41931	0.221444	1.12134e-05	0.000823537	1.78468e-06	0.474545	0.000141565	0.00403197	1.60606e-05
IGFBP1	0.0561064	0.0938611	0.0934159	0.187277	1.59755	3.77958	3.76165	5.33246	0.130365	0.00173106	0.00179672	7.54665e-05	0.360587	0.00781631	0.00758668	0.000363994
F5	0.0154584	0.071037	0.0115791	0.0826161	0.403816	2.62433	0.42777	2.15816	0.691875	0.0187873	0.674714	0.0470103	0.847853	0.0495155	0.775672	0.0814992
IGFBP2	-0.0464397	0.144383	0.0736354	0.218018	-1.52941	6.72456	3.42953	7.18003	0.146354	5.81244e-06	0.00358475	2.66071e-06	0.383859	8.21942e-05	0.0134006	2.24518e-05
F8	0.042271	0.170319	0.0422931	0.212612	1.11858	6.37386	1.58274	5.62617	0.280389	1.08152e-05	0.133709	4.29943e-05	0.537396	0.00013769	0.238357	0.000228276
IGFBP4	0.0116444	0.135412	0.117296	0.252708	0.328146	5.3966	4.67463	7.12144	0.747201	6.66775e-05	0.000276558	2.93746e-06	0.87816	0.000603382	0.00164494	2.43112e-05
FALZ	0.145593	0.287461	0.087822	0.375283	3.27176	9.13557	2.791	8.43336	0.00497604	1.25809e-07	0.0134019	3.566e-07	0.0663085	3.10461e-06	0.0387224	4.23243e-06
IGFBP5	0.0130884	0.105243	0.0645859	0.169829	0.428058	4.86769	2.98722	5.55426	0.674509	0.000187936	0.00896469	4.92923e-05	0.837821	0.00135632	0.0279597	0.000254922
FANCG	0.0225592	0.070887	0.0664337	0.137321	0.728025	3.23522	3.03198	4.43158	0.477475	0.00536811	0.00817488	0.000452245	0.706759	0.0186419	0.0259563	0.00162309
IGFBP6	-0.0153389	0.103187	0.0484451	0.151632	-0.458154	4.35869	2.04636	4.52906	0.653212	0.000524675	0.058108	0.000371037	0.824557	0.00306934	0.1247	0.00137534
FCN2	0.049202	0.180217	0.0232313	0.203449	1.42641	7.38879	0.952468	5.89816	0.17362	1.87715e-06	0.355506	2.57958e-05	0.420821	3.22336e-05	0.494153	0.000149761
IGFBP7	-0.0112326	0.0385781	0.0573128	0.0958909	-0.353903	1.71893	2.5537	3.0212	0.728189	0.105569	0.0216505	0.0083585	0.867723	0.18928	0.0569962	0.0189136
FIBP	-0.0120648	-0.00803833	0.0127635	0.00472519	-0.390889	-0.368309	0.584813	0.153091	0.701211	0.717634	0.567106	0.880305	0.853077	0.793948	0.689251	0.908257
IMP-1	0.0408718	0.0538065	0.137155	0.190962	0.874979	1.62901	4.15242	4.08809	0.394968	0.123501	0.000800717	0.00091414	0.640519	0.213198	0.00394034	0.00292982
FLJ10511	0.00736043	-0.00195437	0.015114	0.0131597	0.193154	-0.0725306	0.560913	0.345338	0.849352	0.943109	0.582892	0.734491	0.932013	0.96011	0.702056	0.788673
IMP-2	0.0470409	0.0522745	0.167771	0.220046	1.2348	1.94055	6.22807	5.77608	0.235334	0.0707632	1.40703e-05	3.24034e-05	0.489221	0.138471	0.000140456	0.000180198
BAG3	0.0268303	0.0700675	0.00918833	0.0792559	0.842972	3.1133	0.408263	2.49012	0.412089	0.00691082	0.688676	0.0245802	0.655352	0.0226969	0.786755	0.0470721
CHAF1A	0.234275	0.502883	0.22452	0.727403	4.37472	13.2803	5.9292	13.5831	0.000507787	7.22564e-10	2.43506e-05	5.23199e-10	0.0191517	2.86866e-08	0.000220639	1.62269e-08
BAG5	0.0614425	0.0853489	-0.00126124	0.0840877	1.2281	2.41255	-0.0356513	1.68072	0.23777	0.0286658	0.972016	0.112892	0.491658	0.0692259	0.982248	0.1704
CHGA	0.0662576	0.14928	0.107577	0.256857	1.60822	5.12422	3.69271	6.23451	0.128002	0.000113211	0.00207347	1.39067e-05	0.357661	0.000916562	0.0085468	8.93051e-05
BAIAP1	0.0970752	0.199644	0.121014	0.320657	2.29915	6.68697	4.05329	7.59451	0.035808	6.20743e-06	0.000982167	1.33861e-06	0.18505	8.6607e-05	0.00465851	1.26274e-05
CIDEA	0.0498357	0.0875843	0.0273172	0.114902	1.16597	2.89793	0.903854	2.68827	0.26129	0.0107702	0.379934	0.0165119	0.516056	0.0321522	0.51845	0.0335722
BAIAP3	0.0359022	0.144689	0.184766	0.329455	0.884561	5.04146	6.43787	8.11711	0.389936	0.00013321	9.64418e-06	5.81128e-07	0.63603	0.00103667	0.00010287	6.38938e-06
CIDEB	0.0601516	0.146665	0.0625192	0.209184	1.78014	6.13833	2.61659	6.19066	0.0946994	1.6568e-05	0.0190823	1.506e-05	0.306301	0.000194877	0.0515591	9.5463e-05
BCAS2	0.348344	0.780196	0.231382	1.01158	5.14596	16.2996	4.83396	14.9437	0.000108491	3.71243e-11	0.000200997	1.319e-10	0.00806846	1.94567e-09	0.0012652	4.7703e-09
CIRBP	0.0284508	0.148019	0.0486427	0.196662	0.680473	5.00667	1.64532	4.70366	0.506263	0.000142672	0.120068	0.000260882	0.728709	0.00109259	0.219297	0.00102532
BCL11A	0.0734238	0.153499	0.0771208	0.23062	1.70873	5.05192	2.53818	5.36701	0.107483	0.000130492	0.0223331	7.05922e-05	0.325439	0.00101965	0.0584581	0.000344735
CIZ1	0.00122742	0.101506	0.0861924	0.187698	0.0315823	3.69365	3.13642	4.82958	0.975209	0.00206944	0.00658796	0.00020276	0.989878	0.00900095	0.0217821	0.000828014
BCL2	0.0740498	0.147058	0.0571505	0.204208	2.28594	6.42013	2.49503	6.30397	0.0367408	9.95488e-06	0.024341	1.22647e-05	0.187228	0.000128676	0.0624901	8.02235e-05
CLASP1	-0.0061268	0.126116	0.0175979	0.143714	-0.165647	4.8221	0.672863	3.88553	0.87058	0.000205811	0.510962	0.00138953	0.941839	0.00146559	0.64223	0.00417175
BCL6B	0.0355007	0.14043	0.0976195	0.23805	0.818307	4.57778	3.18222	5.48715	0.425608	0.000336197	0.00599168	5.60339e-05	0.665653	0.0021583	0.0202351	0.000283675
CLGN	-0.0219137	0.0533164	0.0329188	0.0862352	-0.463808	1.59588	0.985331	1.82519	0.649245	0.13074	0.339624	0.0873419	0.822055	0.222798	0.477671	0.13736
BCL7A	-0.037104	0.0180462	0.044615	0.0626611	-0.877227	0.60338	1.49172	1.48146	0.393783	0.555001	0.155884	0.158567	0.639629	0.662158	0.267721	0.227581
CLSPN	0.0919623	0.182801	0.151823	0.334625	2.69566	7.57792	6.29374	9.80874	0.0162666	1.37535e-06	1.24932e-05	4.88038e-08	0.122005	2.45137e-05	0.000127411	8.07193e-07
BCL7B	0.0344477	0.0738683	0.0470019	0.12087	0.927473	2.81264	1.78966	3.25432	0.367927	0.0128233	0.0931004	0.00515948	0.617693	0.0368692	0.180583	0.0125618
CLSTN2	-0.0384343	-0.0360113	0.0460912	0.0100798	-1.04653	-1.38671	1.77487	0.274465	0.311394	0.185189	0.0955963	0.787359	0.566441	0.290257	0.184308	0.832739
FLJ21019	0.0972085	0.166568	0.0332013	0.199769	2.77425	6.72278	1.34002	5.70127	0.013867	5.83052e-06	0.19959	3.73011e-05	0.11311	8.22622e-05	0.322561	0.000203086
ING1	-0.0253468	0.0736759	0.0656473	0.139323	-0.687826	2.82745	2.51934	3.78076	0.501747	0.0124412	0.0231895	0.00172685	0.725306	0.0359912	0.0601332	0.00500799
ZNF547	-0.0126001	0.0710065	-0.0118084	0.0591981	-0.294527	2.34729	-0.390355	1.38376	0.772271	0.0325931	0.701597	0.186075	0.893271	0.0765142	0.796624	0.259959
ING1L	0.00876086	0.127478	0.0514354	0.178913	0.237798	4.8934	1.97441	4.85628	0.815159	0.000178565	0.066465	0.000192253	0.914182	0.0013032	0.138593	0.000791845
FLNB	-0.0270204	0.0480424	0.0800521	0.128094	-0.816516	2.05311	3.42106	3.87082	0.426601	0.0573754	0.00364848	0.00143252	0.666488	0.118043	0.0135884	0.00428619
ING3	0.0605174	0.203182	0.244663	0.447845	1.4841	7.04664	8.48526	10.9827	0.157873	3.3352e-06	3.29518e-07	1.04492e-08	0.399631	5.18724e-05	6.26408e-06	2.20919e-07
FMOD	0.0833872	0.132231	0.0506273	0.182859	2.58154	5.78933	2.21655	5.66102	0.0204754	3.16083e-05	0.0420248	4.02478e-05	0.13816	0.000330494	0.0966365	0.000215865
ING4	-0.02384	0.0959115	0.113622	0.209533	-0.70337	4.00187	4.74082	6.18201	0.492277	0.0010922	0.000242142	1.52991e-05	0.71825	0.00544194	0.00147385	9.64851e-05
FMR1	0.13056	0.250635	0.0892974	0.339932	2.52934	6.86679	2.44653	6.58552	0.0227312	4.54016e-06	0.0268026	7.41998e-06	0.145378	6.70579e-05	0.0674969	5.2453e-05
INSM1	0.0220728	0.159894	0.166871	0.326766	0.668655	6.85006	7.14895	9.89879	0.513571	4.67344e-06	2.80396e-06	4.31543e-08	0.734303	6.86702e-05	3.71301e-05	7.22236e-07
FOSB	0.0865864	0.158804	0.0702511	0.229055	1.93674	5.02339	2.22224	5.12343	0.0712621	0.00013804	0.041567	0.000113387	0.265361	0.00106601	0.0957713	0.000512157
INSM2	0.0363147	0.121903	0.068396	0.190299	1.12241	5.32843	2.98961	5.88174	0.278809	7.60579e-05	0.00892078	2.65964e-05	0.535678	0.000668506	0.0278433	0.000153523
FSCN2	0.0531211	0.135779	0.142831	0.278609	1.37183	4.95885	5.2164	7.19499	0.189685	0.000156821	9.45434e-05	2.59453e-06	0.439918	0.00117705	0.000675982	2.20342e-05
IRLB	-0.00710831	0.0553298	0.0171515	0.0724812	-0.189555	2.08662	0.646824	1.93284	0.852122	0.0538612	0.527228	0.0717764	0.933538	0.11209	0.655921	0.116435
FSCN3	0.0544337	0.0818748	0.0110495	0.0929243	1.21334	2.58096	0.348317	2.07131	0.243201	0.0204991	0.732297	0.0554416	0.497256	0.0530072	0.819436	0.0936262
ITGAV	0.0372171	0.15319	0.092715	0.245905	1.05934	6.16652	3.73215	6.99941	0.305706	1.57372e-05	0.0019103	3.61505e-06	0.561413	0.000187154	0.00798485	2.89108e-05
FSTL1	0.0774087	0.214199	0.106705	0.320904	1.69382	6.62842	3.30199	7.02185	0.110335	6.8796e-06	0.00467326	3.47913e-06	0.330222	9.41088e-05	0.0165362	2.80254e-05
ITGB1BP2	0.00753298	0.0320741	0.0812826	0.113357	0.268605	1.6174	4.09884	4.04199	0.791783	0.125998	0.00089412	0.00100534	0.902349	0.21641	0.00431651	0.00317112
FTH1	-0.0898467	0.00526418	0.0383144	0.0435786	-2.47137	0.204777	1.49044	1.1987	0.0255137	0.840416	0.156217	0.248688	0.154459	0.886768	0.268162	0.330754
IVNS1ABP	0.0137181	0.0294146	-0.00618548	0.0232291	0.389674	1.18163	-0.248482	0.659839	0.70209	0.255198	0.80703	0.519062	0.853312	0.370068	0.873622	0.601747
BCS1L	0.00718202	0.148403	0.193908	0.342311	0.110919	3.2413	4.23517	5.28667	0.913107	0.00530076	0.000675551	8.2468e-05	0.962361	0.0184809	0.00342047	0.000393629
CLSTN3	-0.0565695	0.0918772	0.31089	0.402768	-1.09485	2.51474	8.50928	7.79516	0.290339	0.0234033	3.17727e-07	9.67688e-07	0.546332	0.0589859	6.07855e-06	9.71875e-06
BDP1	0.216615	0.207021	0.353797	0.560818	4.04935	5.47301	9.3533	10.4838	0.000990194	5.75732e-05	9.21228e-08	1.97934e-08	0.0275545	0.00053888	2.18145e-06	3.79361e-07
CLTA	0.104768	0.14433	-0.0173276	0.127003	2.57514	5.017	-0.602316	3.12165	0.0207397	0.000139794	0.555691	0.00679241	0.138902	0.0010768	0.679721	0.0158733
BIRC7	0.00979537	0.0899903	0.138647	0.228638	0.239904	3.11693	4.80223	5.59969	0.813555	0.00685906	0.000214141	4.52101e-05	0.913518	0.0225479	0.00132889	0.000237947
CLTB	0.0645071	0.159201	0.12345	0.282651	1.45013	5.06128	3.92467	6.35403	0.166996	0.000128112	0.0012813	1.12075e-05	0.411612	0.00100477	0.00577267	7.42744e-05
BNIP3	0.0724862	0.0702941	-0.00185626	0.0684379	1.87863	2.57644	-0.0680362	1.77371	0.0792732	0.0206856	0.946628	0.0957935	0.279336	0.0533783	0.967096	0.148485
CNTN1	0.0627439	0.119607	0.0479812	0.167588	1.81001	4.87958	1.95748	4.83453	0.0897619	0.000183539	0.0685843	0.000200769	0.298717	0.00133122	0.141989	0.000821473
BRPF1	0.0814255	0.113115	0.113666	0.22678	2.40784	4.73045	4.75347	6.70614	0.0289337	0.00024723	0.000236079	6.00261e-06	0.165702	0.00169703	0.00144277	4.41285e-05
CNTN2	0.0591689	0.135019	0.120213	0.255232	1.39209	4.49247	3.99981	6.00495	0.183586	0.000399607	0.00109685	2.11656e-05	0.432893	0.00247583	0.0050893	0.000126732
BTBD14B	0.092923	0.13117	0.0588458	0.190015	2.37145	4.73411	2.12384	4.8493	0.0310836	0.000245419	0.0501904	0.000194944	0.171773	0.00168752	0.110828	0.000801364
CORO1C	0.0732964	0.116679	0.215963	0.332642	2.11347	4.75795	8.80658	9.59157	0.0511893	0.000233973	2.03518e-07	6.58913e-08	0.223515	0.00162664	4.23498e-06	1.03935e-06
CABP1	0.0785211	0.0959073	0.0343634	0.130271	2.25733	3.89919	1.39707	3.74502	0.03884	0.00135074	0.182112	0.00185988	0.192779	0.00642833	0.300828	0.00532572
CORO2A	0.0684494	0.130745	0.0723548	0.2031	1.88294	5.08635	2.81481	5.58696	0.0786535	0.000121948	0.0127668	4.63174e-05	0.27815	0.000970119	0.0372184	0.000242359
CALM2	0.0770733	0.0764012	0.0345396	0.110941	1.9737	2.76689	1.25086	2.84098	0.0665532	0.0140764	0.229575	0.0121021	0.256132	0.0396711	0.359174	0.0258034
CORO2B	0.0322514	0.0775037	0.0815455	0.159049	0.813498	2.76468	2.90886	4.0118	0.428277	0.0141399	0.0105314	0.00107001	0.667876	0.0398144	0.031936	0.00334563
CALML5	0.075424	0.0698409	0.0450766	0.114918	1.60361	2.09997	1.35536	2.44329	0.129019	0.0525166	0.194763	0.0269752	0.3589	0.110051	0.316552	0.0509153
CRADD	0.0630949	0.128966	0.205513	0.334479	1.25369	3.62398	5.77499	6.64608	0.228571	0.00239203	3.24698e-05	6.6692e-06	0.48192	0.0100621	0.000280604	4.81409e-05
CANX	-0.0288693	0.0531497	0.0466257	0.0997754	-0.696002	1.81213	1.5897	2.40545	0.496753	0.0894212	0.132129	0.0290702	0.721689	0.166212	0.2362	0.054278
CREBL1	0.179417	0.220673	0.272947	0.49362	3.62924	6.3127	7.8081	9.98491	0.00236601	1.20731e-05	9.47817e-07	3.83936e-08	0.0439899	0.00015044	1.50744e-05	6.56078e-07
FUBP1	0.303732	0.32346	0.225652	0.549111	6.14631	9.25675	6.45769	11.1118	1.63283e-05	1.05706e-07	9.30901e-06	8.89035e-09	0.00216899	2.66106e-06	9.98049e-05	1.91801e-07
JJAZ1	0.075739	0.0561527	0.0477967	0.103949	1.85404	1.94395	1.65467	2.54461	0.0829004	0.0703212	0.118135	0.0220479	0.287074	0.137791	0.21644	0.0429065
FUSIP1	0.0631129	0.0506765	0.155497	0.206173	1.57262	1.78577	5.4795	5.13732	0.136034	0.0937509	5.68617e-05	0.000110342	0.368215	0.172259	0.00044646	0.000501298
JARID2	0.104594	0.103424	0.0630894	0.166514	2.81755	3.94005	2.40345	4.48554	0.0126955	0.00124115	0.0291851	0.000405272	0.108828	0.0060027	0.0720457	0.00147888
FXR1	0.0803785	0.059607	0.0678704	0.127477	2.59866	2.72535	3.10317	4.12138	0.019783	0.0153165	0.00705709	0.000853543	0.135486	0.0423319	0.0230972	0.00275779
KHDRBS1	0.0361322	0.0610327	0.0710885	0.132121	1.18375	2.82776	3.29366	4.3285	0.254384	0.0124335	0.00475477	0.000558045	0.508668	0.0359736	0.0167683	0.00192968
FXR2	0.153207	0.19096	0.0745263	0.265486	3.49843	6.16667	2.40668	6.06227	0.00310607	1.57327e-05	0.0290001	1.90454e-05	0.0513133	0.000187154	0.0717227	0.000115758
KHSRP	0.0862376	0.251674	0.336915	0.588589	2.16529	8.93662	11.9634	14.7786	0.0463735	1.68034e-07	3.17411e-09	1.54982e-10	0.212167	4.02385e-06	1.32867e-07	5.48304e-09
GAB2	0.156262	0.189393	0.125745	0.315138	4.83619	8.28951	5.50369	9.75327	0.000200105	4.44627e-07	5.42885e-05	5.26689e-08	0.0112368	9.29799e-06	0.000429932	8.56367e-07
KIAA0494	0.107774	0.109695	0.0521753	0.16187	3.09248	4.45138	2.11726	4.64473	0.00721478	0.000434388	0.0508221	0.000293715	0.0804558	0.00264706	0.111942	0.00113268
GABPB2	0.158578	0.161367	0.118716	0.280084	4.60976	6.63386	4.88046	8.14185	0.00031517	6.81407e-06	0.000183219	5.59101e-07	0.0149232	9.33938e-05	0.00117266	6.20861e-06
KIAA0663	0.0495696	0.0897827	0.130268	0.22005	1.63799	4.19569	6.08763	7.27141	0.1216	0.000732573	1.81792e-05	2.28232e-06	0.348159	0.00399192	0.000173582	1.97642e-05
GAN	0.149118	0.135342	0.00510812	0.14045	4.16688	5.34846	0.201863	3.92467	0.000777254	7.31678e-05	0.842655	0.00128131	0.0237196	0.000649046	0.898508	0.00389577
KIAA0882	0.147804	0.137383	0.347864	0.485247	3.79326	4.98625	12.6256	12.4534	0.0016826	0.000148545	1.48403e-09	1.80248e-09	0.0361895	0.00112735	7.17257e-08	4.78871e-08
GCM2	0.0404162	0.0445118	0.0570263	0.101538	1.01862	1.58653	2.03258	2.5591	0.324049	0.132846	0.0596302	0.0214174	0.578518	0.225622	0.127449	0.0418462
KIAA1365	0.0213342	0.0191688	0.0188225	0.0379913	0.557314	0.708163	0.695369	0.992447	0.585288	0.489379	0.497138	0.336251	0.783636	0.60396	0.630255	0.423391
GEM	0.0150537	0.0287931	0.0363514	0.0651445	0.347753	0.940657	1.18758	1.50489	0.732712	0.361339	0.252914	0.152495	0.870101	0.482204	0.385494	0.220184
TSPYL5	0.126457	0.0773651	0.0830503	0.160415	3.52876	3.05309	3.27745	4.47637	0.00291607	0.00782633	0.00491761	0.000412886	0.0498507	0.0250151	0.0172388	0.00150251
GIPC2	0.0571742	0.0100872	0.117675	0.127762	1.46727	0.366097	4.2708	3.27878	0.162339	0.719251	0.000627976	0.00490402	0.405291	0.795219	0.00322007	0.0120188
KIFAP3	0.090208	0.0641198	0.108083	0.172202	2.7124	2.72656	4.59599	5.17783	0.0157241	0.0152787	0.000324056	0.000101936	0.120069	0.0422496	0.00187517	0.000469469
CAPG	0.0442707	0.185376	0.225337	0.410713	0.653006	3.86696	4.70054	6.05814	0.52334	0.00144403	0.000262527	1.91907e-05	0.741585	0.00678064	0.00157613	0.000116454
CRHBP	-0.0583787	0.0264899	0.0614567	0.0879465	-1.17306	0.752768	1.74643	1.7672	0.258518	0.462892	0.100558	0.0969125	0.5132	0.579568	0.191342	0.149889
CAPS	-0.0234683	0.0621904	-0.0904094	-0.028219	-0.522753	1.95909	-2.84803	-0.628576	0.608553	0.0683803	0.011929	0.538798	0.796804	0.134763	0.0353023	0.619596
CSPG2	0.0146035	0.134618	-0.0394026	0.0952156	0.28789	3.75309	-1.09852	1.87706	0.777252	0.00182899	0.28878	0.0795011	0.895258	0.00816358	0.424715	0.126941
CAPZA1	-0.0511642	0.0844314	-0.0289146	0.0555168	-1.11927	2.61209	-0.894545	1.21449	0.280103	0.019256	0.384738	0.242776	0.537082	0.0504098	0.523314	0.324249
CSTF3	-0.0110408	0.142315	-0.0154051	0.12691	-0.221351	4.03504	-0.436779	2.54436	0.827714	0.00101987	0.668307	0.022059	0.921034	0.00516928	0.770571	0.042921
CARD12	0.0581332	0.167142	0.249554	0.416696	1.09501	4.45242	6.64776	7.84901	0.290268	0.000433472	6.64953e-06	8.87754e-07	0.546332	0.002643	7.55485e-05	9.06686e-06
CTGF	-0.0368075	0.181726	0.058307	0.240033	-0.795755	5.55617	1.7827	5.18937	0.438216	4.91133e-05	0.0942671	9.96637e-05	0.675118	0.000473663	0.182244	0.00046131
CARD15	-0.0370785	0.0731248	0.0327766	0.105901	-0.751147	2.09499	0.939036	2.14538	0.463839	0.0530144	0.362145	0.0481717	0.695693	0.110819	0.500711	0.0831102
CTNNBIP1	0.0200385	0.143921	-0.0480125	0.0959087	0.465404	4.7272	-1.57701	2.22752	0.648127	0.000248843	0.135022	0.0411448	0.821692	0.00170422	0.23993	0.0728921
CARD6	-0.0062146	0.109104	0.00562696	0.114731	-0.148634	3.69029	0.190325	2.74401	0.883763	0.00208392	0.85153	0.0147469	0.948088	0.00905087	0.904223	0.0304911
CUGBP2	-0.0118465	0.125022	0.0249231	0.149945	-0.219882	3.28171	0.654209	2.78312	0.828839	0.00487427	0.522585	0.013619	0.921863	0.0173345	0.652413	0.0285138
CASQ1	-0.0129546	0.131535	-0.013903	0.117632	-0.269708	3.87284	-0.409351	2.44906	0.790949	0.00142654	0.687894	0.0266687	0.901845	0.00672394	0.786245	0.0504225
CYBA	-0.0224572	0.17489	0.0280506	0.202941	-0.447955	4.93356	0.79129	4.04808	0.660396	0.000164881	0.440739	0.000992784	0.828898	0.0012232	0.577329	0.00313854
CASQ2	-0.0437149	0.0892946	-2.31562e-05	0.0892715	-0.900371	2.60095	-0.000674486	1.83867	0.381727	0.0196923	0.99947	0.0852404	0.628946	0.051304	0.999622	0.13458
CYR61	-0.148206	0.0443764	0.116349	0.160725	-3.41382	1.44558	3.79011	3.70219	0.00370387	0.16825	0.00169364	0.00203301	0.0561148	0.270425	0.00724983	0.00573976
CBX3	-0.110105	0.0749751	0.0401971	0.115172	-2.18086	2.10016	1.12598	2.28123	0.0450105	0.0524977	0.277339	0.0370789	0.209047	0.110022	0.411846	0.0666222
D1S155E	-0.0119103	0.0789495	0.012674	0.0916235	-0.233247	2.18655	0.351013	1.79433	0.818628	0.0445217	0.730313	0.0923256	0.915779	0.0970526	0.817952	0.143861
CBX5	-0.0767055	0.0288407	-0.0867899	-0.0579491	-1.63454	0.869141	-2.61549	-1.23486	0.122328	0.398055	0.0191247	0.235313	0.349552	0.517565	0.0516538	0.316
DAAM2	-0.110363	0.0548865	-0.0167316	0.0381549	-2.27981	1.60346	-0.488799	0.788184	0.0371811	0.129052	0.631841	0.442501	0.188096	0.220705	0.742799	0.528703
GLI4	-0.0138078	0.0456345	-0.0325977	0.0130367	-0.364956	1.70579	-1.21848	0.344577	0.720086	0.108041	0.241299	0.735053	0.863604	0.192828	0.372849	0.789083
KIFC2	0.164869	0.249832	0.00546669	0.255299	2.20641	4.72839	0.103464	3.41664	0.0428538	0.000248252	0.918924	0.00368223	0.203625	0.00170166	0.948983	0.00949021
GLIS2	-0.0298208	0.0773526	0.000224874	0.0775775	-0.68304	2.50563	0.0072842	1.7769	0.504684	0.0238325	0.994281	0.0952505	0.727678	0.0598677	0.996772	0.147741
KIN	-0.0315574	0.100485	0.22264	0.323125	-0.713588	3.21338	7.11975	7.30663	0.486109	0.00561692	2.94586e-06	2.15193e-06	0.71339	0.0193159	3.86456e-05	1.88046e-05
GP5	-0.0171696	0.0794179	0.0364471	0.115865	-0.375252	2.45468	1.12652	2.53229	0.712569	0.026373	0.277117	0.0225973	0.859075	0.0648079	0.411603	0.0438113
CIB2	0.10498	0.275606	0.0656799	0.341286	1.93697	7.19154	1.71382	6.29704	0.0712313	2.60963e-06	0.106524	1.2419e-05	0.26534	4.25622e-05	0.199819	8.11826e-05
GP9	-0.0543415	0.107517	0.00418707	0.111704	-1.42254	3.98038	0.15501	2.92416	0.174721	0.0011418	0.878818	0.0102058	0.421938	0.00563196	0.922642	0.0223467
CIB3	-0.0178059	0.117598	0.0498768	0.167475	-0.332389	3.10455	1.31673	3.12632	0.744057	0.00703692	0.207105	0.00672714	0.876722	0.0229966	0.331837	0.0157451
GRASP	0.00709113	0.0646517	0.00986157	0.0745133	0.171131	2.20652	0.336568	1.79823	0.866339	0.0428453	0.740965	0.0916816	0.939921	0.0942445	0.825835	0.143035
KLF14	0.0153176	0.152025	-0.007612	0.144413	0.334782	4.69896	-0.23528	3.1563	0.742286	0.000263358	0.817078	0.00632229	0.875563	0.00177769	0.880976	0.0149132
GRSF1	0.0351603	0.210179	0.0320655	0.242244	0.72219	6.10524	0.931433	4.97568	0.480954	1.76019e-05	0.36594	0.000151684	0.709175	0.000204494	0.504449	0.000650767
KLF15	-0.0091946	0.145328	0.197915	0.343242	-0.186965	4.17917	5.69142	6.97956	0.854118	0.000757869	3.80007e-05	3.7399e-06	0.934416	0.00409482	0.000318877	2.97965e-05
GSN	-0.0554688	0.0296281	-0.00406635	0.0255617	-1.53332	1.15825	-0.158966	0.706601	0.145393	0.264332	0.875753	0.490322	0.382468	0.380247	0.921016	0.574668
KLF16	0.0302178	0.545496	0.21815	0.763646	0.404393	10.324	4.12869	10.2196	0.69146	2.44078e-08	0.000840795	2.80268e-08	0.847797	7.20513e-07	0.0041022	5.05511e-07
PDLIM7	-0.0437676	0.0714989	-0.00261524	0.0688837	-0.847049	1.95691	-0.0715784	1.33313	0.409882	0.0686568	0.943855	0.201792	0.653762	0.135182	0.96543	0.278256
KPTN	-0.0793915	0.0598463	0.0177105	0.0775567	-1.74366	1.85883	0.55009	1.70337	0.101053	0.0821817	0.590113	0.108501	0.315949	0.155701	0.707775	0.164796
GTF2IRD2	-0.0590015	0.160779	0.268185	0.428964	-0.780621	3.00829	5.01795	5.67541	0.446807	0.00858393	0.000139531	3.91673e-05	0.681984	0.0269367	0.000935865	0.000211357
L1CAM	-0.0576768	0.0442251	0.0362177	0.0804428	-1.28003	1.38805	1.13673	1.78528	0.219397	0.184791	0.272955	0.0938331	0.472273	0.289818	0.407139	0.145864
GTF3C1	-0.0374213	0.0343876	0.0237366	0.0581242	-0.675414	0.877745	0.605878	1.04908	0.509384	0.393511	0.553383	0.310256	0.73096	0.513331	0.677716	0.396282
LAF4	-0.134487	-0.0399481	-0.00903484	-0.0489829	-2.87626	-1.20825	-0.273264	-1.04759	0.0112592	0.245097	0.788265	0.310921	0.102331	0.358617	0.860233	0.397011
CBX6	0.0139746	0.0360335	-0.023675	0.0123584	0.259291	0.945513	-0.62123	0.229303	0.79883	0.358933	0.543495	0.821638	0.905745	0.480116	0.669729	0.861231
DACH1	0.0176184	0.047885	0.0204996	0.0683846	0.331712	1.275	0.545827	1.28752	0.744558	0.221128	0.59297	0.216844	0.87697	0.332178	0.710709	0.295006
CBX8	0.0928011	0.0441038	0.0595907	0.103694	2.10227	1.41295	1.9091	2.34905	0.0522883	0.177475	0.0749769	0.0324807	0.225522	0.281267	0.152239	0.0594837
DACH2	0.081665	0.0583861	0.0489731	0.107359	1.80905	1.82911	1.53422	2.37823	0.0899171	0.086726	0.145172	0.0306715	0.298936	0.162201	0.253341	0.0567511
CCT2	0.353556	0.790931	0.443288	1.23422	6.06439	19.1859	10.753	21.17	1.89715e-05	3.33616e-12	1.39825e-08	7.67408e-13	0.00231617	2.21582e-10	4.63031e-07	4.79539e-11
DATF1	0.0344371	0.103697	0.094117	0.197814	0.749194	3.19044	2.89568	4.30354	0.464982	0.00589051	0.0108199	0.000587266	0.696791	0.0200732	0.0326748	0.0020126
CCT3	0.463229	0.550062	0.315168	0.865231	10.2048	17.1371	9.819	19.0608	2.85826e-08	1.77713e-11	4.8123e-08	3.67704e-12	2.3219e-05	9.92982e-10	1.24866e-06	1.97114e-10
DAXX	-0.0048779	0.0290166	-0.0155704	0.0134463	-0.133138	1.12004	-0.601014	0.367005	0.8958	0.279787	0.556536	0.718588	0.953735	0.397537	0.680282	0.775538
CCT5	0.500762	0.522816	0.252642	0.775459	7.83929	11.5747	5.59328	12.1396	9.01663e-07	5.04083e-09	4.5764e-05	2.58425e-09	0.000247325	1.72557e-07	0.000371762	6.56032e-08
DAZ	0.0553788	0.0395782	0.0280646	0.0676428	1.45717	1.47278	1.04434	1.77987	0.16507	0.160865	0.312376	0.0947459	0.409015	0.261216	0.449129	0.147088
CCT6A	0.370523	0.947099	0.54446	1.49156	5.2128	18.8437	10.8327	20.9844	9.52105e-05	4.35976e-12	1.26312e-08	8.75586e-13	0.00739316	2.78035e-10	4.25493e-07	5.42324e-11
DDB2	0.0674817	0.0505978	0.0321012	0.082699	1.68933	1.79132	1.13648	2.07027	0.111206	0.0928242	0.273054	0.0555502	0.33144	0.171017	0.407171	0.093787
CCT7	0.0693789	0.945003	0.506757	1.45176	1.62491	31.3004	16.7848	34.0014	0.124378	2.06907e-15	2.41289e-11	5.85109e-16	0.352428	6.4364e-13	2.53546e-09	1.15496e-13
DEDD	0.101799	0.0668621	-0.0227533	0.0441089	3.26497	3.03272	-1.03204	1.4147	0.00504667	0.00816233	0.317921	0.176971	0.0667304	0.0259009	0.455179	0.249254
CD151	-0.00197348	0.00745867	-0.0247997	-0.017341	-0.05358	0.286383	-0.952208	-0.47081	0.957956	0.778385	0.355634	0.644347	0.98157	0.840032	0.494298	0.713273
DIRAS1	-0.026552	0.012485	0.0192492	0.0317342	-0.839171	0.558032	0.860364	1.00296	0.414154	0.584809	0.402727	0.331313	0.656609	0.688044	0.541059	0.418371
CD22	0.0945918	0.18418	0.0215276	0.205708	2.22844	6.13628	0.71723	4.84617	0.0410723	1.66301e-05	0.483922	0.000196166	0.198435	0.000195244	0.618401	0.000805604
DLK1	-0.00769259	0.0495866	0.0264962	0.0760827	-0.181026	1.65024	0.881791	1.79042	0.858698	0.119047	0.391386	0.0929753	0.936331	0.207561	0.529803	0.144743
CD34	0.100292	0.0085276	0.00663368	0.0151613	2.24551	0.270016	0.210048	0.339457	0.0397391	0.790717	0.836372	0.738831	0.195252	0.848987	0.893684	0.792285
DLL1	-0.0173907	0.0522466	0.0346609	0.0869075	-0.603267	2.5631	1.70039	3.01474	0.555074	0.0212464	0.10907	0.00847059	0.763754	0.054552	0.203432	0.019114
H1F0	0.149427	0.0533894	-0.0353872	0.0180023	3.78404	1.91204	-1.26732	0.455884	0.0017151	0.074574	0.223786	0.654808	0.0365461	0.144281	0.352389	0.722392
LAG3	0.497473	0.49712	0.0483269	0.545446	7.01439	9.91279	0.96366	7.69081	3.52374e-06	4.23395e-08	0.35004	1.14482e-06	0.00068912	1.17356e-06	0.488698	1.11037e-05
H2AFJ	0.116923	0.0418192	-0.00675475	0.0350644	2.90572	1.46976	-0.237399	0.871408	0.0105994	0.161673	0.815463	0.396855	0.0994431	0.262277	0.879934	0.484395
LBP	0.0640696	0.0841321	0.30001	0.384143	1.41474	2.62725	9.36862	8.48236	0.176959	0.0186772	9.01424e-08	3.30973e-07	0.424428	0.0492979	2.14162e-06	3.97639e-06
H2AFZ	0.111245	0.0751741	0.0566066	0.131781	2.57107	2.45706	1.85018	3.04568	0.0209097	0.026249	0.0834823	0.00794703	0.139391	0.0646235	0.165593	0.0181218
LEF1	0.22439	0.0962193	0.0290451	0.125264	6.71563	4.0725	1.22934	3.74897	5.90381e-06	0.00094401	0.237316	0.00184471	0.00103053	0.00487373	0.368042	0.00528873
H3F3B	0.118426	0.0569521	-0.0299598	0.0269923	2.6083	1.77392	-0.933176	0.594497	0.0194034	0.0957577	0.365067	0.560775	0.134294	0.175047	0.503663	0.638946
LGALS12	0.185994	0.129525	0.0228965	0.152422	3.74322	3.68651	0.651675	3.06756	0.00186686	0.00210036	0.524176	0.00759597	0.0383934	0.00909982	0.653671	0.0174309
HBP17	0.141816	0.157836	-0.0411555	0.11668	3.72102	5.85676	-1.52714	3.0615	0.00195498	2.7864e-05	0.146912	0.00769164	0.0393624	0.000299042	0.255638	0.0176237
LGALS2	0.128303	0.0353853	0.0134491	0.0488344	2.92497	1.14083	0.433605	1.1133	0.010189	0.271294	0.670562	0.282582	0.0975528	0.387896	0.772392	0.367332
HES1	0.0372545	0.0369644	0.0381726	0.075137	0.880716	1.23582	1.27622	1.77628	0.39195	0.234964	0.220708	0.0953556	0.637752	0.34755	0.348503	0.147871
LGALS4	0.153515	0.0786179	0.099428	0.178046	3.44062	2.49186	3.15145	3.99042	0.00350303	0.0244951	0.00638606	0.00111834	0.0546572	0.0611467	0.0213215	0.00347666
HES4	0.340585	0.719908	0.12149	0.841398	4.88456	14.6013	2.46407	12.0671	0.00018173	1.84598e-10	0.0258861	2.8117e-09	0.0105721	8.31319e-09	0.0655721	7.07817e-08
LGALS8	0.09662	0.1003	0.0393725	0.139672	2.13507	3.13444	1.23042	3.08642	0.0491282	0.00661496	0.236923	0.00730565	0.219513	0.0219573	0.367594	0.0168674
HES7	0.102692	0.168211	0.159574	0.327785	2.2925	5.31059	5.03792	7.3175	0.036275	7.87304e-05	0.000134142	2.11326e-06	0.186188	0.00068685	0.000904891	1.85204e-05
LHFP	-0.0338851	0.0983599	0.169797	0.268156	-0.773126	3.17376	5.4788	6.11829	0.451101	0.00609764	5.69378e-05	1.71864e-05	0.685548	0.0206392	0.000446891	0.000106462
HIG1	-0.0419467	-0.0173999	-0.037166	-0.0545659	-1.36826	-0.80266	-1.71447	-1.77988	0.190779	0.434331	0.106402	0.0947441	0.441099	0.552088	0.199656	0.147088
LIMD1	0.0475826	0.0576759	0.047209	0.104885	0.928234	1.59118	1.30242	2.04608	0.367544	0.131795	0.211833	0.0581389	0.617504	0.224126	0.337593	0.0975261
HIP-55	0.0756003	0.0553317	0.0853198	0.140652	1.73754	1.79845	2.77316	3.23262	0.102156	0.0916452	0.0138979	0.00539713	0.317953	0.169451	0.0399044	0.0130382
LIN7A	0.0133045	0.0152339	0.0770769	0.0923108	0.313318	0.507356	2.567	2.1739	0.758224	0.619062	0.0210812	0.0456156	0.884776	0.71688	0.0558106	0.079515
LMAN1	-0.0523879	0.0345809	0.11701	0.15159	-1.51882	1.41783	4.79745	4.39487	0.148981	0.176068	0.000216195	0.000487349	0.387325	0.279694	0.00133829	0.0017259
NRCAM	-0.0688519	0.0395626	0.0179402	0.0575028	-1.90631	1.5491	0.702458	1.59209	0.0753613	0.141573	0.49283	0.13159	0.272015	0.236619	0.626636	0.19414
LMOD1	-0.0613764	-0.0115527	0.00302268	-0.00853005	-1.85456	-0.493672	0.129165	-0.257745	0.082822	0.628473	0.898891	0.800001	0.287003	0.72449	0.936907	0.843491
NRGN	0.00523414	0.072145	-0.0199035	0.0522415	0.159627	3.11158	-0.85843	1.59322	0.875241	0.00693538	0.403761	0.131336	0.944269	0.0227669	0.541988	0.193874
LRPPRC	-0.0602512	-0.0279671	0.0570778	0.0291107	-1.89237	-1.24223	2.53526	0.91431	0.0773094	0.232654	0.0224637	0.374586	0.276053	0.34498	0.0586763	0.462804
NUBP1	-0.0955306	0.0070725	0.0610212	0.0680937	-2.95075	0.308942	2.66554	2.10328	0.00966331	0.761487	0.0172886	0.0521889	0.0948631	0.828357	0.0476338	0.0890301
LTBP2	-0.0568236	0.12401	0.120924	0.244935	-1.40718	4.34303	4.23495	6.06555	0.17915	0.000541726	0.000675852	1.89312e-05	0.427792	0.00314767	0.00342057	0.000115229
NUBP2	-0.0992899	0.0119192	0.0259142	0.0378334	-3.1179	0.529323	1.15083	1.18805	0.00684527	0.604095	0.267283	0.252737	0.0785314	0.703989	0.401285	0.335305
M17S2	-0.136749	0.0295076	0.0811309	0.110639	-3.36945	1.02822	2.82707	2.7261	0.00406188	0.319658	0.0124509	0.015293	0.0592279	0.43978	0.0364889	0.0314482
NUCB1	-0.0893075	-0.0232475	0.0803065	0.057059	-2.50755	-0.923111	3.18881	1.60209	0.0237412	0.370124	0.00591049	0.129356	0.148223	0.490765	0.0200121	0.1915
M96	0.344234	0.57919	0.527724	1.10691	5.8651	13.9559	12.7158	18.8597	2.7434e-05	3.54604e-10	1.34145e-09	4.30511e-12	0.0031663	1.49792e-08	6.65089e-08	2.2789e-10
NUCB2	-0.0838695	-0.0348521	-0.0534791	-0.0883313	-2.52238	-1.48235	-2.2746	-2.65657	0.0230495	0.158332	0.0375596	0.0176048	0.146414	0.258061	0.0882519	0.0354304
MACF1	-0.0144641	0.0860108	0.0589869	0.144998	-0.30166	2.53686	1.7398	3.02405	0.766929	0.0223923	0.101747	0.00830961	0.889968	0.0569278	0.193166	0.0188154
OLIG2	-0.0991482	0.138074	0.13104	0.269114	-2.90845	5.72803	5.4362	7.89431	0.0105402	3.54663e-05	6.17863e-05	8.25902e-07	0.0993842	0.000364163	0.000477714	8.58036e-06
MADCAM1	-0.0313106	0.062038	0.0472651	0.109303	-0.953993	2.67317	2.03662	3.33033	0.354758	0.0170239	0.0591809	0.00440603	0.606799	0.0459503	0.126617	0.0110417
ORC6L	-0.100375	-0.0145238	0.0457608	0.031237	-3.0127	-0.616484	1.94239	0.937556	0.00850639	0.546541	0.0705235	0.362881	0.0885408	0.654783	0.145125	0.450901
SMAD2	-0.0877883	0.0293455	0.0886695	0.118015	-1.77589	0.839529	2.5367	2.38735	0.0954222	0.413959	0.0223995	0.0301261	0.307368	0.532572	0.0585656	0.0559625
OSBP	-0.0840637	0.0320099	0.0770789	0.109089	-2.47399	1.33226	3.20805	3.21048	0.0253811	0.202069	0.00567935	0.00565074	0.154088	0.310551	0.0193692	0.0135516
MAFB	-0.0136513	0.0216394	0.0626005	0.0842399	-0.3489	0.782144	2.26266	2.153	0.731868	0.445938	0.0384404	0.0474761	0.869719	0.563249	0.0898219	0.0821652
OSBPL1A	-0.0273676	0.0883829	0.0821058	0.170489	-0.633507	2.89333	2.68784	3.94648	0.535657	0.0108723	0.0165262	0.00122475	0.75029	0.0324194	0.0459579	0.00375613
PLAGL1	0.0455117	0.144554	0.0749434	0.219497	1.26095	5.66396	2.93646	6.08142	0.226013	4.00243e-05	0.00995127	1.83876e-05	0.479526	0.000401021	0.0304702	0.000112506
SALL4	-0.0567799	0.0647896	0.0267226	0.0915122	-1.4459	2.33326	0.96236	2.33036	0.168161	0.0335004	0.350672	0.0336914	0.413088	0.0780962	0.489236	0.0614186
PLEKHA1	-0.0629617	-0.00210797	-0.00351807	-0.00562603	-1.52981	-0.0724335	-0.120887	-0.136698	0.146254	0.943185	0.905337	0.893032	0.383859	0.960141	0.940742	0.918204
SCA1	-0.0629572	0.00196228	0.063654	0.0656162	-1.84126	0.0811605	2.63275	1.91902	0.0848426	0.936355	0.0184713	0.0736239	0.290384	0.955996	0.0502166	0.118976
PLTP	-0.0342438	0.0394785	0.0170436	0.0565221	-0.977815	1.59423	0.68826	1.61396	0.343211	0.131109	0.501481	0.126745	0.596426	0.223265	0.633896	0.188189
SCA7	-0.0915611	-0.0168314	0.0684961	0.0516647	-2.93124	-0.762034	3.10113	1.65399	0.0100586	0.457502	0.00708682	0.118274	0.0969479	0.574489	0.0231596	0.177368
PMS1	-0.0989131	0.00637799	0.0695181	0.0758961	-2.77104	0.252689	2.75424	2.12622	0.0139582	0.803835	0.0144435	0.0499635	0.113285	0.85946	0.0411799	0.0857254
SCG2	-0.0705311	0.0167818	0.0703276	0.0871093	-2.11189	0.710631	2.97805	2.60829	0.0513425	0.48789	0.00913563	0.0194038	0.223773	0.602544	0.0284079	0.0384742
PMS2	-0.0683299	-0.00409461	0.0524428	0.0483482	-2.14597	-0.181861	2.32924	1.51842	0.0481179	0.858053	0.0337653	0.149079	0.216972	0.899312	0.0810957	0.216123
SCGB2A2	-0.0646325	0.0042176	0.10102	0.105238	-2.09336	0.193185	4.62717	3.40851	0.0531786	0.849328	0.000304294	0.003745	0.227411	0.89327	0.00178019	0.00962616
PNRC1	-0.0551764	0.0280889	0.033574	0.0616629	-1.39658	1.00545	1.20179	1.56076	0.182258	0.330149	0.24752	0.138803	0.431265	0.450224	0.379602	0.203461
SCO2	-0.0487437	0.121113	0.118479	0.239592	-1.2774	4.48863	4.391	6.27885	0.220301	0.00040273	0.000491209	1.28339e-05	0.473497	0.00249079	0.00262521	8.34817e-05
POT1	0.0218065	0.152019	0.0943611	0.24638	0.562742	5.548	3.44376	6.35813	0.581675	4.98844e-05	0.00348024	1.11251e-05	0.781127	0.000480442	0.013077	7.38677e-05
SCP2	-0.06668	-0.0254814	0.0168761	-0.00860529	-2.02184	-1.09267	0.723668	-0.260926	0.0608424	0.291263	0.480071	0.797592	0.243418	0.409844	0.61493	0.841389
PPP1R10	-0.0165953	0.158386	0.201567	0.359952	-0.443449	5.98534	7.61713	9.6184	0.66358	2.19463e-05	1.2902e-06	6.34752e-08	0.830999	0.000246426	1.93264e-05	1.00801e-06
SCUBE2	-0.103801	0.0701202	0.156506	0.226626	-3.00383	2.86966	6.40498	6.55816	0.00866327	0.0114125	1.02284e-05	7.78755e-06	0.0894007	0.0336418	0.000107855	5.46993e-05
PPP1R16B	-0.0327674	0.096213	0.05321	0.149423	-0.819035	3.40102	1.88091	3.73489	0.425205	0.00380381	0.0789445	0.00189946	0.665439	0.0143927	0.158678	0.00541775
SDC4	-0.0126968	0.215156	0.126457	0.341613	-0.249237	5.9729	3.51054	6.7058	0.806457	2.24569e-05	0.00302876	6.00618e-06	0.909855	0.000250958	0.0116692	4.41394e-05
PPP1R9A	-0.0970968	-0.0195993	0.0827729	0.0631735	-3.28993	-0.939158	3.96629	2.14051	0.00479176	0.362084	0.00117556	0.0486217	0.0648761	0.482893	0.00539641	0.083763
SDPR	-0.0554774	0.0228632	0.0284865	0.0513497	-1.63952	0.955544	1.19057	1.51753	0.12128	0.353998	0.251774	0.149303	0.347749	0.4752	0.384262	0.216388
MAFF	-0.0647562	0.0454665	0.0574158	0.102882	-1.71037	1.69831	2.14465	2.71738	0.107173	0.109469	0.0482395	0.0155661	0.324763	0.194655	0.107475	0.0319103
POSTN	-0.0159961	0.0341393	0.00423144	0.0383708	-0.313922	0.947499	0.117439	0.753024	0.757774	0.357952	0.908024	0.462742	0.884691	0.479004	0.941942	0.547939
MAPRE1	-0.102922	0.224803	0.0918093	0.316612	-2.70088	8.34283	3.4072	8.30853	0.0160954	4.09592e-07	0.00375517	4.31781e-07	0.121519	8.65966e-06	0.013917	4.99433e-06
OSTF1	0.0384469	0.242324	0.0930559	0.33538	0.909365	8.10566	3.11269	7.93257	0.377109	5.91636e-07	0.00691946	7.77173e-07	0.625435	1.17886e-05	0.0227217	8.1422e-06
MAPRE2	-0.0823142	0.0115794	0.168962	0.180541	-2.39683	0.47683	6.9577	5.25701	0.0295688	0.640149	3.88265e-06	8.73585e-05	0.167764	0.73338	4.86391e-05	0.000412774
PACSIN3	-0.0697092	0.0804394	0.0644672	0.144907	-1.77169	2.89123	2.31714	3.68288	0.0961389	0.0109191	0.0345729	0.00211629	0.308641	0.0325096	0.0826501	0.00594786
MAZ	-0.0497462	0.0866374	0.0128779	0.0995153	-1.21345	2.98871	0.444246	2.42746	0.243161	0.00893739	0.663017	0.0278335	0.497256	0.0277738	0.766694	0.0522972
PAP	-0.0499931	0.094306	0.0647739	0.15908	-1.04419	2.78564	1.91331	3.32266	0.312441	0.0135492	0.0744005	0.0044768	0.567334	0.0385003	0.15133	0.0111819
MBD3	-0.129938	-0.00157595	0.0258003	0.0242243	-3.00421	-0.051529	0.843592	0.560073	0.00865656	0.959563	0.411753	0.58345	0.0894007	0.972549	0.549601	0.659127
PARD3	-0.116948	0.0387127	-0.000152374	0.0385603	-2.45011	1.147	-0.00451461	0.807858	0.026613	0.268814	0.996456	0.431421	0.158306	0.385054	0.998324	0.518171
MBL2	-0.0926692	0.0595275	0.151404	0.210932	-2.1091	1.916	4.87321	4.80069	0.0516154	0.0740345	0.000185881	0.000214799	0.224206	0.143418	0.00118682	0.000868987
PARVA	-0.0976551	0.00218307	0.00667656	0.00885963	-2.11661	0.0669157	0.204651	0.192026	0.0508848	0.947506	0.840513	0.85022	0.223173	0.963518	0.89727	0.884736
MCAM	-0.068956	0.0515741	0.0429809	0.094555	-1.75424	1.85551	1.54635	2.40547	0.0991742	0.0826796	0.142232	0.0290691	0.313961	0.156462	0.249426	0.054278
PAX1	-0.170545	-0.00447375	0.131182	0.126709	-5.17907	-0.192132	5.63383	3.84786	0.000101689	0.850138	4.2374e-05	0.00150237	0.00772525	0.893811	0.000348784	0.00445407
MCM3AP	0.099767	0.323177	0.231917	0.555094	2.24029	10.263	7.36488	12.4648	0.0401422	2.64587e-08	1.9531e-06	1.77944e-09	0.195988	7.70807e-07	2.72286e-05	4.73344e-08
PAX5	-0.0874079	0.0397951	0.0685136	0.108309	-2.10179	1.35326	2.32986	2.60436	0.0523363	0.195418	0.033724	0.0195576	0.225591	0.302508	0.0810059	0.0387428
MEFV	-0.0805125	0.0190821	0.0485209	0.067603	-2.32172	0.778194	1.97875	1.94945	0.0342651	0.448195	0.0659321	0.0696095	0.181336	0.565322	0.13774	0.113496
PAX9	0.203979	0.476473	0.14324	0.619712	3.50921	11.5925	3.48499	10.6614	0.00303716	4.93398e-09	0.00319413	1.57259e-08	0.0508706	1.69949e-07	0.0121819	3.13346e-07
MEN1	-0.148239	-0.000747609	0.123306	0.122558	-2.48938	-0.0177548	2.92837	2.05812	0.0246164	0.986061	0.010118	0.0568375	0.151228	0.990517	0.0308773	0.0956545
ZNF395	-0.135089	0.0259596	0.0293898	0.0553495	-3.45157	0.938017	1.06196	1.4142	0.00342416	0.362652	0.304552	0.177115	0.0541811	0.483354	0.441092	0.249418
PRDM12	-0.0468448	0.0610982	0.138676	0.199774	-1.21717	2.24509	5.09574	5.19075	0.241782	0.039771	0.000119719	9.93945e-05	0.495505	0.0891062	0.000824989	0.000460375
SEC22L1	0.128948	0.267652	0.119394	0.387047	3.36708	9.88379	4.40896	10.1065	0.00408193	4.40454e-08	0.000473556	3.25944e-08	0.0594173	1.21765e-06	0.00255022	5.74168e-07
PRDM14	0.00920833	0.163675	0.0288803	0.192556	0.19766	4.96864	0.87671	4.13329	0.845885	0.000153812	0.394056	0.000832879	0.930686	0.00115982	0.532492	0.00270011
SELE	-0.100293	0.0291793	0.107783	0.136963	-2.10626	0.866626	3.20117	2.87637	0.0518949	0.39939	0.00576088	0.0112567	0.224838	0.518885	0.0195872	0.0242903
PRDM5	-0.122708	-0.0195529	0.0429299	0.023377	-3.21196	-0.723807	1.58918	0.611908	0.0056335	0.479988	0.132247	0.549488	0.0706293	0.594664	0.23633	0.629037
SELENBP1	0.114386	0.257108	0.0605986	0.317707	2.60792	8.28993	1.95388	7.24346	0.0194182	4.44341e-07	0.0690425	2.39165e-06	0.134294	9.29799e-06	0.142769	2.05753e-05
PRDM7	-0.0326279	0.0605948	0.0392509	0.0998456	-0.785382	2.06273	1.33615	2.40337	0.444093	0.0563462	0.200824	0.0291901	0.680067	0.11631	0.324183	0.0544872
SELP	0.00155894	0.186504	0.194661	0.381164	0.0376685	6.37311	6.65184	9.21003	0.970434	1.08298e-05	6.60198e-06	1.13023e-07	0.9874	0.00013771	7.51701e-05	1.63514e-06
PRDM9	-0.119152	0.00782092	0.0430363	0.0508572	-3.23695	0.300474	1.65342	1.38161	0.00534887	0.767816	0.118391	0.186721	0.0690125	0.832724	0.216824	0.260656
SEPN1	-0.0670156	0.0857858	0.0784126	0.164198	-1.44387	2.61386	2.3892	3.5377	0.168724	0.0191876	0.0300166	0.00286236	0.414036	0.0503215	0.0736502	0.0076955
PREB	-0.0791149	-0.0163908	0.033325	0.0169342	-1.86944	-0.547733	1.11362	0.400146	0.0806118	0.591692	0.282445	0.69452	0.282543	0.69363	0.417544	0.755781
2017-09-01	-0.113246	-0.00901439	0.0663572	0.0573428	-2.30994	-0.260034	1.91417	1.16965	0.0350623	0.798267	0.0742826	0.259847	0.183486	0.855067	0.151163	0.343143
PRF1	-0.071111	0.0142549	0.102886	0.117141	-1.80225	0.510925	3.68765	2.96884	0.0910229	0.616618	0.00209539	0.00931039	0.300855	0.714776	0.00861531	0.0206995
2017-09-02	-0.139193	0.00534643	0.0821369	0.0874833	-3.18848	0.173199	2.66084	2.00397	0.00591452	0.864741	0.0174534	0.062908	0.0724598	0.904067	0.0479865	0.104374
PRG3	-0.0863487	0.0143092	0.115002	0.129311	-2.63121	0.616638	4.95587	3.94036	0.0185289	0.546442	0.000157749	0.00124036	0.131105	0.654783	0.0010373	0.00379511
2017-09-03	0.00594957	0.174175	0.0845408	0.258716	0.115584	4.78537	2.32271	5.02617	0.909469	0.000221479	0.0341989	0.000137285	0.960726	0.00155256	0.0819416	0.000599712
PRKRIR	-0.0864221	0.0271229	0.0143916	0.0415145	-2.09481	0.929762	0.493338	1.00628	0.0530327	0.366777	0.628704	0.329761	0.227052	0.48755	0.740049	0.416837
SF3A1	-0.0920529	0.992993	0.735575	1.72857	-2.0056	30.5962	22.6646	37.6611	0.0627173	2.92656e-15	2.7556e-13	1.22521e-16	0.247877	7.37144e-13	1.01898e-10	4.38605e-14
PRPF18	-0.0217739	0.974007	0.659839	1.63385	-0.553062	34.9877	23.7023	41.5001	0.588125	3.77972e-16	1.40407e-13	2.76775e-17	0.784997	4.98947e-13	6.73987e-11	2.92288e-14
[truncated: 19,761 more rows]

## Sheet: VU1131 vs VU1131+FANCC
	coef comp2	t comp2	p comp2	FDR comp2
AAK1	-0.154917	-2.97366	0.00921861	0.0928499
AXL	-0.121997	-3.28432	0.00484789	0.0654682
AATK	0.020043	0.634409	0.535084	0.749935
AZU1	-0.0980422	-2.71909	0.0155122	0.11953
CERK	-0.108582	-1.75505	0.0990316	0.313825
BCKDK	-0.0900903	-1.9128	0.0744709	0.270816
RAPGEF4	-0.0841656	-1.95006	0.0695316	0.262299
BCR	-0.0978879	-2.61535	0.0191299	0.133656
CHEK1	0.15552	2.4378	0.0272702	0.160858
BDKRB2	-0.14646	-2.90498	0.0106155	0.099472
CHEK2	-0.112838	-2.04139	0.0586536	0.239092
BLK	-0.132559	-2.59425	0.0199593	0.136075
CHKA	0.000268047	0.00589915	0.995369	0.998189
BLNK	-0.128428	-2.10649	0.051872	0.224828
CHKB	-0.0720225	-1.72202	0.104997	0.321956
BMP2K	-0.0634549	-1.24498	0.231671	0.48543
CHRM1	-0.141047	-3.2973	0.004719	0.0641983
BMPR1A	-0.0952534	-1.93344	0.0716964	0.266099
CHUK	-0.0955635	-2.06659	0.0559374	0.233746
BMPR1B	-0.130388	-2.74932	0.0145885	0.115576
PLK3	-0.117462	-2.18934	0.0442842	0.207206
ERBB2	-0.101566	-1.59692	0.130506	0.360881
CNKSR1	0.294795	3.98994	0.00111945	0.029011
ERBB3	-0.128086	-3.72826	0.0019258	0.0390279
COL4A3BP	-0.197629	-3.12602	0.00673125	0.0776465
ERBB4	-0.00459418	-0.123855	0.903025	0.957465
COPB2	-0.255837	-4.99611	0.000145678	0.00936463
ERK8	-0.0186105	-0.369308	0.716905	0.861765
CRK7	-0.0306319	-0.607841	0.552113	0.761182
ERN1	0.0158752	0.265686	0.793989	0.903694
CRKL	-0.0131858	-0.330844	0.745202	0.877295
EVI1	-0.0872947	-1.90015	0.0762169	0.274098
CSF1R	0.0920639	1.91404	0.0743009	0.27057
FASTK	-0.135461	-2.30802	0.0351941	0.18388
CSK	-0.0233295	-0.520924	0.609796	0.797888
FER	-0.170061	-3.99451	0.00110893	0.0289158
CSNK1A1	-0.0320913	-0.752305	0.463163	0.695221
FES	-0.155986	-3.65711	0.00223277	0.0422944
CSNK1D	-0.0503963	-0.967319	0.348266	0.601509
FGFR1	-0.139309	-3.41352	0.00370615	0.0561148
CINP	-0.105351	-1.97006	0.067004	0.25684
BMPR2	-0.174323	-3.76424	0.00178712	0.037335
CIT	0.359846	5.85114	2.81577e-05	0.0032181
BMX	0.000489909	0.0148171	0.988367	0.995293
CKB	-0.0635638	-1.41891	0.17576	0.422748
BRAF	-0.026319	-0.562829	0.581618	0.781121
CKM	-0.127058	-3.57554	0.00264562	0.0468881
BRD2	-0.00981884	-0.282397	0.781383	0.897373
CKMT1	-0.0759119	-1.59002	0.132056	0.363466
BRDT	-0.0401668	-1.12955	0.275877	0.532777
CKMT2	-0.0692262	-1.97704	0.066142	0.255064
BTK	-0.0880464	-2.0626	0.0563591	0.234429
CKS1B	-0.00205128	-0.0510691	0.959924	0.981671
BUB1	-0.0607608	-1.66566	0.115899	0.338905
CKS2	-0.104474	-3.12353	0.006766	0.0779622
BUB1B	-0.294544	-5.00505	0.00014313	0.00935059
CLK1	-0.129457	-2.73437	0.0150386	0.11738
C14ORF20	-0.101576	-1.90185	0.0759797	0.273478
CLK2	-0.133502	-2.66186	0.0174176	0.126723
TP53RK	-0.216588	-4.95224	0.000158887	0.00978381
CSNK1E	-0.17226	-2.30085	0.0356897	0.184794
FGFR2	-0.00944372	-0.234639	0.817567	0.915323
CSNK1G1	-0.040542	-1.00634	0.329737	0.583732
FGFR3	-0.042992	-1.26647	0.224083	0.477344
CSNK1G2	-0.00714054	-0.203676	0.841262	0.92843
FGFR4	-0.0659542	-1.49353	0.155413	0.396305
CSNK1G3	-0.0485423	-1.41561	0.176708	0.424024
FGR	0.186873	3.1712	0.00613016	0.0741624
CSNK2A1	-0.0595326	-1.91439	0.0742535	0.270563
FLJ10074	-0.0930347	-2.29798	0.0358894	0.185245
CSNK2A2	-0.0584106	-1.29714	0.213595	0.466315
FLJ10761	-0.0592067	-1.43923	0.170013	0.41595
CSNK2B	-0.0232116	-0.721714	0.481238	0.709472
FLJ10842	-0.131675	-3.57798	0.00263222	0.0468875
CXCL10	-0.0456024	-1.2325	0.236166	0.490034
RFK	-0.149457	-3.9663	0.00117553	0.0297346
DAPK1	-0.0734288	-1.61786	0.125898	0.354268
FLJ12476	-0.0624928	-1.547	0.142076	0.377076
DAPK2	-0.153641	-4.10761	0.000878106	0.025441
FLJ13052	-0.140762	-3.19802	0.00579866	0.0716219
CLK3	-0.00172907	-0.036548	0.971313	0.987727
TRIB3	0.177222	2.9663	0.00935916	0.0934632
CLK4	0.038712	1.08414	0.294911	0.550882
C6ORF199	0.0508148	1.44978	0.167093	0.411722
ABL1	0.0261286	0.632572	0.536252	0.750651
C7ORF16	0.0591501	1.53961	0.143859	0.379985
ABL2	0.023567	0.694724	0.497531	0.722103
TRIB1	0.0091337	0.224922	0.824984	0.919484
ACK1	0.0980865	3.19311	0.00585796	0.0720174
C9ORF12	0.0118146	0.298754	0.769104	0.891199
ACVR1	0.107375	2.54402	0.022074	0.143366
CALM3	0.0143119	0.485749	0.633954	0.813843
ACVR1B	0.0463465	0.981236	0.341575	0.595199
CAMK1	0.121922	2.24227	0.039989	0.195767
ACVR2	-0.00699812	-0.129563	0.898582	0.95529
CAMK1D	-0.0347252	-0.732788	0.474646	0.703617
ACVR2B	0.0376837	1.01037	0.32786	0.582106
CAMK1G	-0.032931	-0.762807	0.457054	0.690172
ACVRL1	-0.0370389	-0.981306	0.341541	0.595189
CAMK2A	-0.0855225	-1.5459	0.142339	0.37757
DAPK3	-0.125251	-1.69791	0.109545	0.32879
MASTL	0.0771172	1.50411	0.152695	0.392679
DCAMKL1	-0.0204639	-0.433231	0.670827	0.836001
FLJ20574	0.017794	0.496461	0.62655	0.809702
DCK	0.166714	2.5517	0.0217372	0.142405
THNSL1	-0.011472	-0.381082	0.708325	0.857197
DDR1	0.0708005	1.96638	0.0674628	0.25791
FLJ23074	0.0338057	1.13281	0.274549	0.531361
DDR2	0.0845612	2.02876	0.0600588	0.241804
LRRK1	0.0124641	0.354716	0.727592	0.867552
DGKA	0.12147	3.48145	0.00321776	0.0523996
FLJ23356	0.0206058	0.419219	0.68082	0.841603
DGKB	0.0646526	1.8146	0.089025	0.297798
FLJ25006	-0.0609313	-1.29742	0.213504	0.466234
DGKD	0.0462584	0.963245	0.350242	0.603283
FLJ32685	0.00849033	0.166528	0.869899	0.941391
DGKE	0.0597785	1.27607	0.220759	0.473858
C9ORF98	-0.0432188	-0.985318	0.33963	0.593326
DGKG	-0.0876681	-2.24874	0.039491	0.194517
FLJ34389	-0.131949	-2.97386	0.00921464	0.0928499
ADAM9	-0.0138073	-0.282776	0.781097	0.89724
CAMK2B	0.0450114	1.38346	0.186166	0.435933
ADCK1	0.0615677	1.84831	0.0837654	0.288286
CAMK2D	0.0455532	1.35192	0.195838	0.446098
ADCK2	0.161114	2.77073	0.0139668	0.113285
CAMK2G	0.0360948	0.951128	0.356165	0.607835
ADCK4	0.075992	1.9117	0.0746202	0.270965
CAMK4	0.0491961	1.02901	0.319297	0.574085
ADCK5	0.0528443	1.34127	0.199195	0.44934
CAMKK1	0.0745346	2.13439	0.0491925	0.219661
ADK	0.0302571	0.87568	0.394598	0.640362
CAMKK2	0.032352	0.942898	0.360227	0.611049
ADRA1A	0.0150862	0.36241	0.721949	0.864024
CARD10	0.0116864	0.300693	0.767652	0.890259
ADRA1B	0.0544591	1.53303	0.145464	0.382511
CARD14	-0.0247456	-0.433811	0.670415	0.835783
ADRB2	0.0490731	0.755319	0.461404	0.693642
TNNI3K	-0.0187698	-0.371666	0.715183	0.86092
ADRBK1	-0.0800206	-1.55761	0.139546	0.373178
CARKL	0.17433	2.9039	0.0106392	0.0996053
DGKI	0.0530527	1.51046	0.151082	0.390434
FLJ35107	0.0310044	0.905482	0.379097	0.626984
DGKQ	0.0248218	0.660947	0.518369	0.738485
FLT1	0.0256068	0.769791	0.45302	0.687523
DGKZ	0.0144697	0.373303	0.713989	0.860004
FLT3	0.0880525	2.35086	0.0323655	0.175616
DGUOK	0.0610043	1.82328	0.0876424	0.295797
FLT4	0.0315534	0.787961	0.442627	0.678674
DKFZP434C131	0.0920981	2.0697	0.0556098	0.232827
FN3K	0.00408377	0.102729	0.919498	0.965807
DKFZp434C1418	0.0554994	1.38153	0.186746	0.436416
FN3KRP	0.0428702	1.02776	0.319864	0.574673
DKFZP586B1621	0.0597404	1.89196	0.0773678	0.276121
FRAP1	0.0888807	2.42517	0.0279598	0.162598
DKFZP761P0423	-0.0081855	-0.213673	0.833593	0.92378
FRDA	-0.0336352	-0.692014	0.499185	0.723381
STYK1	0.1234	1.61148	0.127288	0.356512
FRK	0.189315	2.13242	0.0493767	0.220204
DLG1	-0.00789644	-0.173662	0.864383	0.938916
FUK	-0.0672003	-1.52981	0.146254	0.383859
ADRBK2	0.0301391	0.931148	0.366082	0.616245
CASK	0.0405662	1.13343	0.274295	0.531163
AGTR2	0.0330106	0.986248	0.339187	0.592948
CCL2	0.0769354	2.35556	0.0320687	0.174748
AK1	0.0270094	0.826435	0.421122	0.661935
CCL4	0.0152804	0.500063	0.624069	0.808209
AK2	0.0253513	0.721543	0.48134	0.709472
CCRK	0.0621044	1.56706	0.137326	0.369957
AK3	0.0514968	1.50098	0.153495	0.393839
CD3E	0.0312323	0.783038	0.445428	0.680849
AK3L1	0.0209336	0.568747	0.577692	0.778723
CD4	0.000928117	0.0216281	0.983021	0.993264
AK5	-0.00143375	-0.0378247	0.970311	0.987327
CD7	-0.0557156	-1.58527	0.133133	0.364803
AK7	0.0155431	0.451496	0.657898	0.827554
CDADC1	0.0485543	1.1032	0.286806	0.543188
AKAP1	0.0941373	1.88854	0.0778534	0.276918
CDC2	-0.376263	-6.32371	1.18358e-05	0.00168907
AKAP11	-0.162925	-3.41674	0.00368145	0.0560606
CDC2L1	0.396933	8.34004	4.11353e-07	0.000134333
DLG2	0.0420771	1.05444	0.307875	0.563387
FYB	-0.0672373	-1.91459	0.0742262	0.270557
DLG3	0.0545867	1.60346	0.129052	0.3589
FYN	0.00209116	0.056668	0.955535	0.981082
DLG4	-0.012377	-0.376779	0.711456	0.858814
GAK	0.0474601	1.0324	0.317757	0.572836
DMPK	-0.00622521	-0.174635	0.863632	0.938497
GALK1	0.00107168	0.0213481	0.983241	0.993264
DNAJC3	-0.013452	-0.283974	0.780196	0.896839
GALK2	0.0774409	1.73317	0.102948	0.318962
DOK1	0.0365191	0.855124	0.405533	0.650016
GAP43	-0.0674456	-1.71596	0.106123	0.323319
DTYMK	-0.0311295	-0.76485	0.455872	0.689357
GCK	-0.0714347	-2.04929	0.0577892	0.237439
DUSP1	-0.0358261	-0.539002	0.597558	0.790833
GFRA2	-0.0315893	-0.701002	0.493713	0.719152
DUSP10	-0.028089	-0.814191	0.427892	0.667427
GK	-0.110304	-2.27156	0.037782	0.189794
DUSP2	-0.0742101	-1.93638	0.071309	0.265446
GK2	-0.186036	-4.99924	0.000144782	0.00936463
AKAP13	0.0642638	1.86843	0.0807597	0.282873
CDC2L2	0.0982703	1.68972	0.11113	0.331334
AKAP3	0.181669	5.0981	0.000119165	0.008503
CDC2L5	0.0316701	1.05354	0.308271	0.563625
AKAP4	0.101701	3.35057	0.00422446	0.0605539
CDC42BPA	0.0210802	0.562804	0.581634	0.781121
AKAP5	0.100005	2.25133	0.0392938	0.193907
CDC42BPB	0.0625002	1.8588	0.0821865	0.285974
AKAP6	0.135335	3.70621	0.0020161	0.0399082
CDC7	0.142347	3.78976	0.00169486	0.0364124
AKAP7	0.0523392	1.32405	0.204718	0.455405
CDK10	0.0244012	0.481623	0.636817	0.815171
AKAP8	0.0765685	1.7624	0.0977449	0.311102
CDK11	0.0707953	1.57503	0.135477	0.367461
AKT1	0.00840632	0.11852	0.907181	0.959641
CDK2	0.0400021	1.07862	0.29729	0.553027
AKT2	0.0739821	1.71926	0.105507	0.322819
CDK3	0.0558507	1.15467	0.265751	0.522076
AKT3	0.0424338	0.928487	0.367417	0.61741
CDK4	-0.0473206	-1.19007	0.251962	0.506248
DUSP22	0.166256	4.9369	0.000163792	0.00986204
GMFB	0.0583792	1.71809	0.105725	0.322982
DUSP4	0.116723	3.42927	0.00358675	0.0554987
GMFG	0.0279509	0.729778	0.476433	0.705711
DUSP5	0.0284815	0.852054	0.407183	0.651738
GNE	-0.00977992	-0.152558	0.880719	0.946734
DUSP6	0.0093554	0.152633	0.880661	0.946732
GRK4	0.0516365	1.4652	0.162895	0.406055
DUSP7	0.0478623	1.28104	0.219053	0.471788
GRK5	0.0914767	2.13654	0.0489909	0.219261
DUSP8	0.0473703	1.23669	0.234648	0.488372
GRK6	0.0915491	2.19438	0.0438572	0.206075
DYRK1A	0.0646928	1.50066	0.153577	0.393843
GRK7	0.0248427	0.629734	0.53806	0.751922
DYRK1B	-0.0075492	-0.191714	0.85046	0.93283
GSG2	0.00505205	0.0873742	0.931495	0.970916
DYRK2	-0.0127533	-0.347777	0.732695	0.870101
GSK3A	0.00377923	0.0849302	0.933406	0.971922
DYRK3	0.00929711	0.17275	0.865088	0.939126
GSK3B	-0.0993616	-2.42427	0.0280096	0.162749
ALK	-0.0511511	-1.11904	0.280198	0.53709
CDK5	-0.0768573	-2.14522	0.0481866	0.21705
ACVR1C	0.0124204	0.253045	0.803565	0.908036
CDK5R1	-0.0185164	-0.483813	0.635296	0.814344
ALS2CR2	-0.116113	-3.30661	0.00462863	0.0632759
CDK5R2	-0.0112574	-0.318111	0.754655	0.882598
ALS2CR7	-0.156836	-3.52386	0.00294596	0.0500187
CDK5RAP1	0.0575558	1.50091	0.153513	0.393839
AMHR2	-0.0587331	-1.31141	0.208851	0.46031
CDK5RAP3	0.0677173	0.974407	0.344846	0.598045
ANGPT4	-0.0564872	-1.30401	0.211302	0.463535
CDK6	-0.0506428	-1.18861	0.25252	0.506888
ANKK1	-0.102449	-2.17931	0.0451446	0.20933
CDK7	-0.057068	-1.17409	0.258117	0.513027
ANKRD3	-0.124597	-2.39722	0.0295463	0.167754
CDK8	-0.0962	-1.97207	0.0667542	0.256488
APEG1	-0.0665567	-1.6793	0.113173	0.334447
CDK9	-0.171929	-3.74445	0.00186207	0.0383322
APPL	-0.219549	-5.84317	2.85796e-05	0.0032181
CDKL1	-0.14213	-2.69311	0.016351	0.122464
DYRK4	-0.0266763	-0.647159	0.527016	0.744108
GTF2H1	-0.077088	-1.71088	0.107077	0.324698
EDN2	-0.126743	-3.09888	0.00711993	0.0800965
GUCY2C	-0.100391	-2.99079	0.00889909	0.0910477
EEF2K	0.0814119	1.59579	0.130759	0.361346
GUCY2D	0.227972	3.57969	0.00262288	0.046866
EGFR	-0.107861	-2.85479	0.0117651	0.105248
GUCY2F	-0.0688538	-1.91914	0.0736077	0.269459
EIF2AK3	-0.0560495	-1.1326	0.274631	0.531472
GUK1	-0.104557	-2.78557	0.013551	0.111733
EIF2AK4	-0.0357017	-0.938502	0.36241	0.613339
HSPB8	-0.113072	-2.14655	0.0480651	0.216966
EKI1	-0.0657822	-1.49726	0.15445	0.395266
HAK	-0.145346	-3.31883	0.00451252	0.0624567
RAPGEF3	-0.0838438	-1.93766	0.0711416	0.265274
HCK	-0.0732504	-1.7036	0.108457	0.326869
EPHA1	-0.188836	-4.5588	0.00034935	0.0157597
HIPK1	-0.143931	-3.36486	0.00410084	0.0594876
EPHA2	-0.173516	-3.97976	0.00114326	0.0294547
HIPK2	-0.239969	-6.33731	1.15494e-05	0.00165942
ARAF1	0.0328212	0.755371	0.461374	0.693642
CDKL2	-0.14156	-2.40083	0.0293365	0.166832
ARK5	-0.0716856	-1.75072	0.0997958	0.314548
CDKL3	-0.0631467	-1.52316	0.147898	0.385782
ASK	-0.0124744	-0.272894	0.788544	0.900737
CDKL5	-0.0645184	-1.37421	0.188961	0.438905
ASP	0.0116034	0.278009	0.784687	0.899381
CDKN1A	-0.0653975	-1.92074	0.0733915	0.269119
ATM	-0.0756961	-1.93829	0.0710582	0.265244
CDKN1B	-0.0172395	-0.375688	0.712251	0.859075
ATR	-0.0989015	-1.86465	0.0813175	0.284214
CDKN1C	-0.0261633	-0.623231	0.542213	0.754721
AURKB	0.392909	6.38511	1.05992e-05	0.0015439
CDKN2B	-0.0394573	-0.92769	0.367818	0.617678
AURKC	-0.032476	-0.765282	0.455622	0.68934
CDKN2C	-0.0339214	-0.873726	0.395629	0.641137
AVPR1A	0.0690876	1.41477	0.17695	0.424428
CDKN2D	0.0284506	0.574947	0.573595	0.776149
AVPR1B	-0.052167	-0.981475	0.341461	0.59511
CDKN3	-0.0843365	-1.85397	0.0829106	0.287074
EPHA3	-0.0705172	-1.29633	0.21387	0.466454
HIPK3	0.00538679	0.142716	0.888357	0.950602
EPHA4	-0.0152475	-0.362641	0.72178	0.863968
HIPK4	-0.00261298	-0.0712376	0.944122	0.976692
EPHA5	-0.0518183	-1.1155	0.281664	0.538551
HK1	0.0115614	0.279819	0.783324	0.898728
EPHA7	-0.0377286	-1.03299	0.317491	0.57265
HK2	-0.0775046	-1.68313	0.112418	0.333329
EPHA8	-0.0418781	-0.826564	0.421051	0.661935
HK3	-0.081398	-1.6699	0.115046	0.337374
EPHB1	-0.0257911	-0.589314	0.564159	0.769279
HRI	-0.120824	-2.7016	0.0160722	0.121496
EPHB2	-0.0510481	-1.17109	0.259288	0.514034
STK32B	-0.11351	-2.77076	0.0139661	0.113285
EPHB3	-0.0668772	-1.18268	0.254794	0.50909
HSMDPKIN	-0.0900235	-1.6993	0.109278	0.328363
EPHB4	-0.0565487	-1.20147	0.247642	0.50188
HUNK	-0.067484	-1.43165	0.172137	0.418813
EPHB6	0.046315	1.12129	0.279272	0.535935
ITGB1BP1	-0.0661884	-1.26009	0.226315	0.479526
ICK	0.158576	2.31877	0.0344632	0.18214
MAP3K4	-0.00444255	-0.12977	0.898421	0.955254
IGF1R	-0.0712108	-1.95383	0.0690489	0.261546
MAP3K5	-0.0576876	-1.52025	0.148624	0.386755
IHPK1	-0.0970812	-2.51557	0.0233649	0.147443
MAP3K6	-0.131072	-3.67759	0.00213966	0.0413465
IHPK2	-0.0614537	-1.62182	0.125043	0.353079
MAP3K7	-0.0734736	-1.79744	0.0918116	0.302331
IHPK3	0.0359274	1.0219	0.322543	0.577422
MAP3K8	-0.0308166	-0.886336	0.389008	0.6351
IKBKAP	-0.0488108	-1.3594	0.193507	0.444429
MAP3K9	-0.0982985	-2.40856	0.0288924	0.165555
IKBKB	-0.040532	-1.03873	0.314893	0.569825
MAP4K1	-0.159234	-4.52693	0.000372637	0.0163897
IKBKE	-0.101152	-2.98916	0.00892904	0.0911825
MAP4K2	-0.0929305	-2.55971	0.0213914	0.141058
IL2	-0.0957109	-2.72844	0.0152208	0.118053
MAP4K3	-0.0432799	-1.37214	0.189592	0.439787
ILK	-0.0669323	-1.88411	0.0784856	0.278018
MAP4K4	-0.0941869	-2.74289	0.0147806	0.11619
NEK9	0.0156405	0.440525	0.665651	0.832695
PIP5K2B	-0.114806	-2.29667	0.0359814	0.185447
NLK	-0.0558389	-1.34935	0.196643	0.446688
PIP5K2C	-0.136707	-2.66043	0.0174679	0.126974
NME1	-0.0918723	-2.01833	0.0612427	0.244107
PITPNM3	-0.0741101	-2.2833	0.0369302	0.187637
NME2	-0.0571371	-1.67347	0.114332	0.336184
STK32C	-0.107892	-1.93754	0.0711573	0.265274
NME3	-0.0428394	-1.13122	0.275198	0.531911
PKIA	-0.106013	-2.38591	0.0302116	0.169853
NME4	-0.0687625	-1.84394	0.0844322	0.289543
PKIB	-0.120579	-2.95692	0.0095414	0.0943011
NME5	-0.0629613	-1.99912	0.06348	0.249537
PKLR	-0.0707619	-1.74445	0.100911	0.315743
NME6	-0.0912485	-2.04259	0.0585213	0.239031
PKM2	-0.0697105	-1.65225	0.118631	0.343423
NME7	-0.0792886	-1.66984	0.115056	0.337374
PKMYT1	-0.0162727	-0.258965	0.799077	0.905872
NPR1	0.00886443	0.159406	0.875412	0.944405
PKN3	0.338154	8.91454	1.73565e-07	8.14635e-05
ILKAP	-0.00918829	-0.234634	0.81757	0.915323
MAP4K5	-0.0427286	-0.866326	0.39955	0.644456
IMPK	-0.06264	-1.43066	0.172418	0.418944
MAPK1	-0.0130586	-0.340333	0.738183	0.873239
INSR	0.162518	3.21159	0.00563785	0.0706293
MAPK10	-0.111172	-2.53732	0.0223715	0.144322
INSRR	0.00514261	0.12047	0.905662	0.958821
MAPK11	-0.118836	-3.08489	0.00732878	0.0812126
IRAK1	-0.145473	-2.95723	0.00953541	0.0943011
MAPK12	-0.088312	-1.73454	0.102699	0.31872
IRAK2	-0.0632667	-1.61616	0.126268	0.354815
MAPK13	-0.0840148	-2.1999	0.0433941	0.205315
IRAK3	-0.128462	-3.05547	0.00778796	0.0844401
MAPK14	-0.0554638	-1.60503	0.128705	0.358731
IRS1	-0.0104051	-0.27717	0.785319	0.899448
MAPK3	-0.111151	-2.14527	0.0481818	0.21705
ITK	-0.026239	-0.78478	0.444436	0.680113
MAPK4	-0.131427	-4.08892	0.000912574	0.0261161
ITPK1	-0.109381	-2.66207	0.01741	0.126712
MAPK6	0.0278565	0.614616	0.547743	0.758069
NPR2	-0.023218	-0.666553	0.514877	0.735705
PLK1	-0.155238	-3.26248	0.0050728	0.0669224
NRBP	-0.0117215	-0.29423	0.772494	0.89348
EXOSC10	-0.0468687	-1.24117	0.233035	0.487174
NRG3	0.0606969	1.51696	0.149445	0.387936
PMVK	0.0735542	1.35656	0.194389	0.445303
NTRK1	-0.0122253	-0.34207	0.736901	0.872524
PNKP	-0.0285729	-0.766775	0.454759	0.688824
NTRK2	-0.0736066	-2.14503	0.0482039	0.217082
PPP1R1B	-0.0267991	-0.724445	0.479607	0.708286
NTRK3	0.00745951	0.184813	0.855777	0.935207
PPP2CA	0.0474881	1.10697	0.285225	0.541505
NYD-SP25	-0.0242789	-0.657556	0.520489	0.739879
PPP2CB	-0.0179241	-0.431328	0.67218	0.836552
OSR1	-0.00264294	-0.0564094	0.955738	0.981082
PPP4C	-0.0270136	-0.58514	0.566892	0.771726
P15RS	-0.103522	-2.99893	0.00875115	0.0899868
PRKAA1	-0.124894	-3.90578	0.00133242	0.0315354
PACE-1	-0.0295589	-0.738665	0.47117	0.701013
PRKAA2	0.134619	1.95695	0.0686507	0.260552
ITPKA	0.00324277	0.0384859	0.969793	0.987159
MAPK7	0.00682137	0.194812	0.848075	0.931617
ITPKB	0.158646	4.31192	0.000577279	0.0205265
MAPK8	0.0862077	1.46305	0.163476	0.406974
ITPKC	-0.00966157	-0.253813	0.802982	0.907766
MAPK8IP1	0.0856349	2.24135	0.0400599	0.195767
JAK1	-0.0129545	-0.322968	0.751044	0.8805
MAPK8IP2	-0.00840841	-0.215812	0.831954	0.922932
JAK2	0.0318641	0.759774	0.458813	0.69174
MAPK8IP3	0.0656191	1.86534	0.081215	0.284044
JAK3	0.0236258	0.670493	0.51243	0.733218
MAPK9	0.0170435	0.385151	0.70537	0.854945
JIK	-0.000993798	-0.0248283	0.980509	0.992202
MAPKAPK2	0.0632103	1.82964	0.0866431	0.293833
KDR	0.0661932	1.84737	0.0839088	0.288383
MAPKAPK3	-0.0232383	-0.525134	0.606935	0.795821
KHK	0.0211271	0.484526	0.634802	0.814142
MAPKAPK5	-0.0148785	-0.399318	0.695118	0.849513
TNIK	0.0132132	0.301882	0.766763	0.889957
MARK1	0.0523039	1.49633	0.15469	0.395498
PACSIN1	-0.000408212	-0.0117381	0.990785	0.996218
PRKACA	0.0742512	2.31885	0.0344579	0.18214
PAG	0.114021	3.13267	0.00663927	0.0771613
PRKACB	0.0673889	1.82932	0.0866936	0.293891
PAK1	0.0691418	2.00181	0.0631626	0.248708
PRKACG	0.00883421	0.253089	0.803532	0.908036
PAK2	0.0400415	1.0953	0.290145	0.54629
PRKAG1	-0.0361149	-0.96347	0.350133	0.603194
PAK3	0.0746458	2.45389	0.0264146	0.157659
PRKAG3	-0.022461	-0.505426	0.620385	0.805604
PAK4	0.0433067	1.38676	0.185176	0.434664
PRKAR1A	0.0233946	0.63342	0.535713	0.750305
PAK6	0.026886	0.717374	0.483836	0.711637
PRKAR2A	-0.0362374	-0.818276	0.425626	0.665653
PAK7	0.058049	1.23851	0.233992	0.488161
PRKAR2B	0.112228	2.42806	0.0278005	0.162186
PANK1	0.0798754	1.99528	0.0639351	0.250208
PRKCA	-0.0501288	-1.44709	0.167832	0.412616
PANK3	-0.0458466	-1.59213	0.131581	0.362729
PRKCABP	-0.0951739	-2.47169	0.0254977	0.154441
MAST3	0.0265297	0.511714	0.616078	0.80204
MARK2	0.0536757	1.26881	0.223269	0.476167
KIAA0999	0.0534622	1.37997	0.187216	0.436829
MARK3	0.0921754	2.29123	0.0363647	0.186409
KIAA1361	0.0754404	2.36766	0.0313158	0.172649
MARK4	0.0336609	1.03734	0.315522	0.570608
KIAA1399	0.0879736	2.41143	0.0287294	0.165126
MAST2	0.0807739	2.10441	0.0520772	0.224979
KIAA1639	0.0708902	2.1747	0.0455451	0.210011
MATK	0.0537982	1.76486	0.0973174	0.310391
KIAA1765	0.0662021	1.94963	0.0695863	0.262405
MBIP	0.0391772	1.36606	0.191451	0.442122
KIAA1804	0.00399183	0.124969	0.902158	0.957223
MELK	-0.000679982	-0.0172354	0.986469	0.994426
KIAA1811	0.0751786	1.73252	0.103066	0.319046
MERTK	0.123848	2.74817	0.0146228	0.115795
LMTK3	0.0600255	1.79112	0.0928587	0.303696
MET	-0.019912	-0.544423	0.593912	0.788901
KIF13B	-0.0445016	-1.32513	0.204368	0.455079
MGC16169	-0.0179365	-0.420878	0.679633	0.84102
PANK4	0.0768811	2.31121	0.0349754	0.183248
PRKCB1	-0.0318651	-0.88265	0.390936	0.637013
PAPSS1	0.202494	2.2633	0.0383923	0.191291
PRKCD	0.0392073	1.19317	0.250782	0.504887
PAPSS2	0.074443	2.05542	0.0571266	0.236073
PRKCE	0.0664574	1.97812	0.0660098	0.254833
PASK	0.0823633	2.07046	0.0555309	0.232712
PRKCG	0.0528179	1.75025	0.099878	0.31476
PCK1	0.0831935	2.7994	0.0131744	0.110352
PRKCH	0.043572	1.13401	0.274057	0.530896
PCK2	0.0684172	2.35163	0.0323167	0.175466
PRKCI	0.125983	2.53679	0.0223951	0.144341
PCTK1	0.100203	3.27746	0.00491748	0.0659442
PRKCL1	0.0310222	0.849659	0.408472	0.652736
PCTK2	-0.0038956	-0.128105	0.899717	0.955641
PRKCL2	0.025663	0.70355	0.492168	0.71814
PCTK3	0.568268	16.8337	2.31183e-11	1.62761e-07
PRKCM	-0.0855055	-2.79336	0.0133377	0.110672
PDGFRA	0.0454398	1.03171	0.318072	0.573109
PRKCN	-0.083082	-2.40264	0.0292321	0.166643
KIS	0.0900988	2.50611	0.0238095	0.148562
STK32A	0.0337025	0.925487	0.368926	0.618469
KIT	0.00649778	0.149299	0.883247	0.947807
MGC26597	0.18063	4.08829	0.000913775	0.0261161
LMTK2	0.0828147	2.13	0.0496051	0.220797
CSNK1A1L	0.0714945	1.60253	0.129258	0.359076
KSR2	0.0367527	0.953828	0.354839	0.606799
MGC42105	0.0614359	1.49176	0.155874	0.396844
LAK	0.0879146	2.655	0.0176605	0.127393
C9ORF96	0.0565122	1.24565	0.231432	0.485221
LATS1	0.00978992	0.279474	0.783583	0.898868
MGC45428	0.0263667	0.616055	0.546817	0.757382
LATS2	0.030794	0.832276	0.417917	0.659506
PIP5KL1	-0.0147597	-0.499999	0.624113	0.808209
LCK	0.0891718	2.64914	0.0178705	0.128295
MGC4796	-0.00513823	-0.149368	0.883193	0.947807
LCP2	0.0541989	1.23003	0.237064	0.49103
MGC5601	-0.0504295	-1.49452	0.155158	0.396024
LIM	-0.0184487	-0.49792	0.625544	0.808966
MGC8407	-0.0370982	-1.06802	0.301896	0.558055
PDGFRB	-0.0532605	-1.37443	0.188895	0.438858
PRKCQ	0.00776601	0.189578	0.852105	0.933538
PDK1	0.104781	2.79391	0.0133226	0.110611
PRKCSH	0.00808557	0.21985	0.828863	0.921863
PDK2	-0.000310486	-0.00859253	0.993254	0.997649
PRKCZ	0.0185969	0.566211	0.579373	0.779756
PDK3	-0.0359606	-1.06739	0.30217	0.558341
PRKD2	-0.0124749	-0.326525	0.748403	0.878856
PDK4	0.0726398	1.85983	0.0820328	0.285627
PRKDC	0.0809045	2.20647	0.0428495	0.203625
PDPK1	0.0832618	2.04327	0.0584467	0.238772
PRKG1	-0.0300711	-0.896748	0.383597	0.630553
PDXK	-0.0992658	-2.86567	0.011506	0.104045
PRKG2	0.0783847	1.867	0.0809713	0.283474
PFKFB1	0.0472393	1.1324	0.274713	0.531486
PRKR	-0.033079	-0.952868	0.35531	0.60716
PFKFB2	0.0773654	1.80352	0.0908155	0.30074
PRKRA	-0.0618055	-1.32851	0.203277	0.453828
PFKFB3	-0.0072223	-0.21072	0.835857	0.925272
PRKWNK1	-0.114774	-3.40005	0.00381149	0.0571026
LIMK1	0.0471082	1.05553	0.307388	0.562984
MIDORI	0.0683465	2.35342	0.0322036	0.175122
LIMK2	0.0369777	0.970334	0.346809	0.600208
MINK	0.0575514	1.65627	0.117807	0.341738
LOC115704	0.080984	2.76252	0.0142022	0.114115
MKNK1	-0.0533785	-1.1227	0.27869	0.535597
LOC149420	0.0277915	0.792598	0.439999	0.676412
MKNK2	0.119277	2.91822	0.0103311	0.0982401
PRPS1L1	0.163858	3.75006	0.00184052	0.038074
MOS	0.11097	3.3564	0.00417355	0.0601814
LOC340371	0.122394	4.00641	0.00108199	0.0286735
MPP1	0.100708	2.65397	0.0176972	0.127571
LOC91807	0.0155928	0.491376	0.63006	0.811999
MPP2	-0.0141061	-0.365653	0.719576	0.863394
LTK	0.0187106	0.530663	0.603188	0.79368
MPP3	0.186427	4.07243	0.000944143	0.0267219
LYK5	-0.0190268	-0.581824	0.569068	0.773041
MPZL1	-0.0502003	-1.53981	0.14381	0.379985
LYN	0.0525276	1.69267	0.110557	0.330291
MRC2	0.0766267	1.62845	0.123621	0.351509
PFKFB4	-0.0414783	-0.933947	0.364682	0.615298
PRKWNK2	0.12424	3.28157	0.00487574	0.0656345
PFKL	0.0459476	1.14604	0.2692	0.525681
PRKWNK3	-0.0523078	-1.68557	0.111941	0.332584
PFKM	0.0954701	3.09989	0.00710503	0.0800348
PRKWNK4	0.0677754	1.80413	0.090716	0.30074
PFKP	-0.00681989	-0.165485	0.870706	0.941927
PRKX	0.0303857	0.74771	0.465851	0.697471
PFTK1	0.15536	3.91412	0.0013096	0.0313414
PRKY	0.0699342	1.73696	0.102259	0.318142
PGK1	0.0310612	0.788553	0.442291	0.678503
PRPF4B	0.0968833	2.32459	0.0340738	0.180731
PGK2	0.0451981	1.34428	0.19824	0.44845
PRPS1	0.0344125	0.890796	0.386684	0.632573
PHKA1	-0.00068619	-0.0177549	0.986061	0.994184
PRPS2	0.000698991	0.0196787	0.984551	0.99369
PHKA2	0.116627	3.23091	0.00541635	0.0694332
PRPSAP1	0.131483	2.91593	0.0103797	0.0983978
PHKG1	0.080173	1.76032	0.0981073	0.311832
PRPSAP2	0.0693692	1.685	0.112051	0.332767
SMAD7	-0.0533312	-1.6519	0.118704	0.343491
MST1R	0.33389	8.84873	1.91223e-07	8.46891e-05
MAGI-3	-0.0651506	-1.69344	0.110408	0.330222
MST4	-0.133759	-3.90546	0.00133332	0.0315354
MAK	-0.095948	-1.87986	0.0790968	0.279182
MUSK	-0.105369	-2.82448	0.012517	0.108312
MALT1	-0.0526589	-1.26186	0.225695	0.479326
MVD	-0.198293	-6.63417	6.81033e-06	0.00115073
MAP2K1	0.0611419	1.73656	0.102332	0.318174
MVK	-0.134749	-4.12841	0.000841273	0.0249208
MAP2K1IP1	-0.0350714	-1.08498	0.294551	0.550355
MYLK	-0.062851	-1.53721	0.144444	0.380992
MAP2K2	-0.0875865	-2.24321	0.0399159	0.195767
MYLK2	-0.0842376	-1.35539	0.194753	0.445461
MAP2K3	0.020101	0.563617	0.581094	0.78075
MYO3A	-0.00581257	-0.162088	0.873335	0.943053
MAP2K4	-0.110067	-3.01509	0.00846457	0.0883738
MYO3B	-0.168312	-4.817	0.000207915	0.0114657
MAP2K5	-0.17907	-5.11056	0.000116285	0.00841115
NAGK	0.00948687	0.123171	0.903558	0.957804
PHKG2	-0.0327606	-1.04729	0.311056	0.566021
TAO1	-0.0553308	-1.65406	0.11826	0.342724
PI4K2B	0.0436328	1.12663	0.277072	0.534239
PSKH1	0.0261008	0.651601	0.524222	0.742215
PI4KII	-0.0137049	-0.361832	0.722372	0.864362
PSKH2	-0.0611161	-1.26948	0.223036	0.476008
PIK3C2A	-0.0436855	-1.13527	0.273548	0.530397
PTK2	-0.099405	-2.51021	0.0236156	0.147832
PIK3C2B	0.0196074	0.530648	0.603198	0.79368
PTK2B	-0.0801121	-2.52316	0.0230135	0.146274
PIK3C2G	-0.0514255	-1.26674	0.22399	0.477289
PTK6	-0.150663	-4.1092	0.000875227	0.025441
PIK3CA	-0.0384962	-1.22269	0.239748	0.493442
PTK7	-0.0718343	-2.08137	0.0543981	0.230249
PIK3CB	-0.0732907	-1.95173	0.0693176	0.261813
PTK9	-0.097975	-2.04401	0.0583649	0.238615
PIK3CG	-0.0618305	-1.54585	0.142351	0.37757
PTK9L	-0.0874098	-2.35976	0.0318053	0.174361
PIK3R1	-0.209018	-5.92102	2.47233e-05	0.00291721
PTPN5	-0.170627	-4.65321	0.000288744	0.014153
MAP2K6	0.0435692	1.21107	0.244045	0.498017
NBEA	-0.0599784	-1.88811	0.0779138	0.27704
MAP2K7	0.106936	2.84264	0.0120612	0.106454
COASY	0.088545	2.23467	0.040581	0.197278
MAP3K1	0.0302477	0.625734	0.540613	0.753705
NEK1	-0.0590778	-1.70943	0.107351	0.325163
MAP3K10	-0.0190026	-0.640175	0.531427	0.747124
NEK11	0.0227868	0.728077	0.477444	0.706759
MAP3K11	-0.0713323	-2.24221	0.0399932	0.195767
NEK2	-0.0202013	-0.55477	0.586985	0.784444
MAP3K12	0.0251779	0.80255	0.434393	0.672245
NEK3	0.0858209	2.1049	0.0520282	0.224979
MAP3K13	0.115265	2.55058	0.0217858	0.142458
NEK4	0.00412429	0.110409	0.913505	0.962637
MAP3K14	-0.0293445	-0.609583	0.550988	0.760665
NEK6	-0.0120183	-0.317899	0.754813	0.882649
MAP3K2	0.0273832	0.521798	0.609202	0.797506
NEK7	0.144441	3.33601	0.0043543	0.0614754
MAP3K3	-0.0597196	-1.44004	0.169788	0.415701
NEK8	-0.0582674	-1.60599	0.128493	0.358602
PIK3R2	0.0558499	1.75101	0.0997449	0.31448
PTPRG	0.0330421	0.863014	0.401312	0.645939
PIK3R3	-0.0075031	-0.197444	0.846051	0.930752
PTPRJ	-0.00867168	-0.208803	0.837327	0.926217
PIK3R4	-0.015609	-0.323056	0.750979	0.8805
PTPRR	0.0440302	1.33612	0.200833	0.451206
PIK4CA	0.00574683	0.13812	0.891928	0.951867
PTPRT	0.133192	3.52893	0.00291503	0.0498507
PIK4CB	0.072466	1.7057	0.108058	0.326222
PXK	0.00417814	0.103025	0.919267	0.965722
PIM1	0.0394059	1.05149	0.309182	0.564262
PYCS	-0.124638	-3.0124	0.00851164	0.0885408
PIM2	0.0392137	1.15891	0.264073	0.520032
RAC1	-0.00461111	-0.148699	0.883712	0.948082
PINK1	-0.0700877	-1.56146	0.138638	0.371809
RAF1	-0.0437376	-1.10722	0.285121	0.541405
PIP5K1A	0.116779	2.74243	0.0147942	0.11619
RAGE	-0.102224	-2.42843	0.0277802	0.162186
PIP5K2A	-0.0906174	-2.73667	0.0149684	0.116915
RASGRF2	0.0869807	2.07436	0.055123	0.232015
RBKS	-0.0372665	-1.24088	0.233139	0.487199
SYK	-0.154738	-4.83502	0.000200572	0.0112368
RET	-0.086938	-2.89835	0.0107608	0.100433
TAF1	-0.0332674	-0.777542	0.448568	0.683614
RFP	-0.0854265	-2.7387	0.0149068	0.116653
TAF1L	-0.0744759	-1.74036	0.101645	0.316878
GRK1	0.0360233	0.879667	0.392501	0.63838
TAO1	-0.125839	-4.46251	0.000424677	0.017393
RIOK1	0.386753	5.23919	9.0439e-05	0.00720816
TBK1	-0.0725643	-2.49077	0.0245482	0.151228
RIOK3	-0.0218408	-0.571957	0.575569	0.777226
TEC	-0.055455	-1.81814	0.0884588	0.296963
RIPK1	-0.0150234	-0.415188	0.683706	0.843309
TEK	-0.115863	-3.74246	0.00186981	0.0384166
RIPK2	-0.0197476	-0.423565	0.677713	0.839478
TESK1	0.0169848	0.326519	0.748407	0.878856
RIPK3	0.0630842	1.41938	0.175624	0.422573
TESK2	-0.0579387	-1.53955	0.143875	0.379985
RNASEL	-0.00685753	-0.224174	0.825556	0.919654
TEX14	-0.0607913	-1.53269	0.145546	0.382585
Dummy plate	NA	NA	NA	NA
Dummy plate	NA	NA	NA	NA
Dummy plate	NA	NA	NA	NA
Dummy plate	NA	NA	NA	NA
Dummy plate	NA	NA	NA	NA
Dummy plate	NA	NA	NA	NA
Dummy plate	NA	NA	NA	NA
Dummy plate	NA	NA	NA	NA
Dummy plate	NA	NA	NA	NA
Dummy plate	NA	NA	NA	NA
Dummy plate	NA	NA	NA	NA
Dummy plate	NA	NA	NA	NA
Dummy plate	NA	NA	NA	NA
Dummy plate	NA	NA	NA	NA
Dummy plate	NA	NA	NA	NA
Dummy plate	NA	NA	NA	NA
Dummy plate	NA	NA	NA	NA
Dummy plate	NA	NA	NA	NA
Dummy plate	NA	NA	NA	NA
Dummy plate	NA	NA	NA	NA
ROCK1	-0.112581	-3.04376	0.00797853	0.0856708
TGFBR1	-0.0584277	-1.753	0.0993929	0.314041
ROCK2	-0.159174	-4.00935	0.00107545	0.0286346
TGFBR2	-0.0944714	-2.36699	0.0313571	0.172737
ROR1	-0.0709909	-2.12834	0.0497626	0.221066
TIE	-0.0419727	-1.02921	0.319208	0.574085
ROR2	-0.110653	-2.92124	0.0102671	0.0979017
TJP2	-0.0833393	-1.7871	0.0935288	0.304708
ROS1	-0.0688993	-1.65012	0.119071	0.343917
TK1	-0.0704097	-1.70686	0.107837	0.326027
RP2	-0.0630619	-1.94064	0.0707516	0.26466
TK2	-0.0755636	-1.78043	0.0946511	0.306239
RPS6KA1	-0.114608	-3.25303	0.00517337	0.0676993
TLK1	-0.156664	-3.97316	0.00115897	0.0294924
RPS6KA2	0.0489679	1.11938	0.280059	0.537082
TLK2	-0.166627	-4.46302	0.000424237	0.017393
RPS6KA3	-0.165683	-4.38292	0.000499363	0.0191293
TLR1	-0.176036	-5.03324	0.000135386	0.00907772
RPS6KA4	-0.136869	-3.17028	0.00614187	0.0742001
TLR3	-0.148366	-4.15795	0.000791661	0.0239701
Dummy plate	NA	NA	NA	NA
Dummy plate	NA	NA	NA	NA
Dummy plate	NA	NA	NA	NA
Dummy plate	NA	NA	NA	NA
Dummy plate	NA	NA	NA	NA
Dummy plate	NA	NA	NA	NA
Dummy plate	NA	NA	NA	NA
Dummy plate	NA	NA	NA	NA
Dummy plate	NA	NA	NA	NA
Dummy plate	NA	NA	NA	NA
Dummy plate	NA	NA	NA	NA
Dummy plate	NA	NA	NA	NA
Dummy plate	NA	NA	NA	NA
Dummy plate	NA	NA	NA	NA
Dummy plate	NA	NA	NA	NA
Dummy plate	NA	NA	NA	NA
Dummy plate	NA	NA	NA	NA
Dummy plate	NA	NA	NA	NA
Dummy plate	NA	NA	NA	NA
Dummy plate	NA	NA	NA	NA
RPS6KA5	0.00719269	0.234511	0.817664	0.915328
TLR4	0.00263825	0.0880456	0.93097	0.97063
RPS6KA6	0.099295	3.19585	0.00582487	0.0718484
TLR6	-0.0309968	-0.956313	0.353622	0.605844
RPS6KB1	-0.0124942	-0.344887	0.734824	0.871468
TNFRSF10A	-0.0124076	-0.321874	0.751857	0.880801
RPS6KB2	-0.0588604	-1.84489	0.084286	0.289395
TNK1	0.150381	3.71907	0.00196292	0.0394096
RPS6KC1	0.025716	0.677287	0.508227	0.730034
TOPK	-0.0243408	-0.687068	0.502211	0.725725
RPS6KL1	0.0180212	0.446239	0.661608	0.82978
TPK1	0.114364	2.70699	0.0158976	0.120782
RYK	-0.00558843	-0.116901	0.908443	0.960129
KALRN	-0.103066	-2.85516	0.0117563	0.105214
SAST	-0.0158128	-0.378543	0.710172	0.858107
TRIB2	0.0157338	0.352482	0.729233	0.868208
SCAP1	0.0391649	0.933274	0.365018	0.615415
TRIM	0.00368904	0.0686854	0.94612	0.977306
SCYL1	-0.0819975	-2.4607	0.0260598	0.156322
TRIO	0.0221843	0.463259	0.64963	0.822247
Dummy plate	NA	NA	NA	NA
Dummy plate	NA	NA	NA	NA
Dummy plate	NA	NA	NA	NA
Dummy plate	NA	NA	NA	NA
Dummy plate	NA	NA	NA	NA
Dummy plate	NA	NA	NA	NA
Dummy plate	NA	NA	NA	NA
Dummy plate	NA	NA	NA	NA
Dummy plate	NA	NA	NA	NA
Dummy plate	NA	NA	NA	NA
Dummy plate	NA	NA	NA	NA
Dummy plate	NA	NA	NA	NA
Dummy plate	NA	NA	NA	NA
Dummy plate	NA	NA	NA	NA
Dummy plate	NA	NA	NA	NA
Dummy plate	NA	NA	NA	NA
Dummy plate	NA	NA	NA	NA
Dummy plate	NA	NA	NA	NA
Dummy plate	NA	NA	NA	NA
Dummy plate	NA	NA	NA	NA
SEPHS1	0.0258366	0.74304	0.468593	0.699099
TRPM6	0.0396537	1.13573	0.27336	0.530361
SGK	0.138303	2.70976	0.0158085	0.120451
TRPM7	0.160489	3.16713	0.00618203	0.0744081
SGK2	0.0448097	1.174	0.258153	0.513027
TSKS	-0.0372825	-1.14058	0.271398	0.52841
SGKL	0.0550845	1.59489	0.130961	0.361809
TTBK1	0.0583539	1.75606	0.0988526	0.313352
SHC1	0.0441658	1.36854	0.190691	0.441061
TTBK2	0.0662578	2.01028	0.062172	0.246459
SIK2	0.04351	1.20747	0.245388	0.499407
TTK	0.218241	3.75898	0.00180672	0.0376701
SLK	0.0265333	0.577699	0.571781	0.774985
TTN	0.0157795	0.359221	0.724286	0.865321
SMG1	0.0963818	2.49709	0.0242412	0.150102
TXK	0.048126	1.1841	0.254251	0.50866
SNARK	-0.0118221	-0.306692	0.763168	0.887787
TXNDC3	-0.0349513	-0.86276	0.401448	0.646018
SNF1LK	-0.0651235	-2.02541	0.0604371	0.242445
TYK2	-0.0320392	-1.01423	0.326074	0.58035
Dummy plate	NA	NA	NA	NA
Dummy plate	NA	NA	NA	NA
Dummy plate	NA	NA	NA	NA
Dummy plate	NA	NA	NA	NA
Dummy plate	NA	NA	NA	NA
Dummy plate	NA	NA	NA	NA
Dummy plate	NA	NA	NA	NA
Dummy plate	NA	NA	NA	NA
Dummy plate	NA	NA	NA	NA
Dummy plate	NA	NA	NA	NA
Dummy plate	NA	NA	NA	NA
Dummy plate	NA	NA	NA	NA
Dummy plate	NA	NA	NA	NA
Dummy plate	NA	NA	NA	NA
Dummy plate	NA	NA	NA	NA
Dummy plate	NA	NA	NA	NA
Dummy plate	NA	NA	NA	NA
Dummy plate	NA	NA	NA	NA
Dummy plate	NA	NA	NA	NA
Dummy plate	NA	NA	NA	NA
PLK2	0.0240406	0.610095	0.550657	0.760328
TYRO3	-0.10984	-1.95783	0.0685399	0.260459
SNRK	0.0867239	2.64693	0.0179506	0.12852
UCK1	0.0331675	0.850818	0.407848	0.652341
SOCS1	0.0559576	1.60312	0.129126	0.3589
UGP2	0.0186653	0.64668	0.527319	0.744241
SOCS5	0.0364277	1.16868	0.260228	0.514941
ULK1	0.0176171	0.462336	0.650277	0.822769
SPA17	0.046254	1.19382	0.250536	0.504754
ULK2	0.0082246	0.260681	0.797777	0.905331
SPEC2	0.0309067	0.870403	0.397387	0.642242
UMP-CMPK	0.000537416	0.0146288	0.988515	0.995293
SPHK1	0.0168019	0.474113	0.642042	0.817443
UMPK	-0.000424212	-0.0134009	0.989479	0.995688
SPHK2	-0.0364664	-0.738934	0.471012	0.700975
URKL1	-0.00246349	-0.0559584	0.956091	0.981082
SEPHS2	-0.0193061	-0.485762	0.633945	0.813843
VRK1	0.255473	5.23241	9.16407e-05	0.00726122
SQSTM1	0.00091957	0.0283621	0.977736	0.991073
VRK2	-0.0367731	-1.02008	0.323381	0.578065
Dummy plate	NA	NA	NA	NA
Dummy plate	NA	NA	NA	NA
Dummy plate	NA	NA	NA	NA
Dummy plate	NA	NA	NA	NA
Dummy plate	NA	NA	NA	NA
Dummy plate	NA	NA	NA	NA
Dummy plate	NA	NA	NA	NA
Dummy plate	NA	NA	NA	NA
Dummy plate	NA	NA	NA	NA
Dummy plate	NA	NA	NA	NA
Dummy plate	NA	NA	NA	NA
Dummy plate	NA	NA	NA	NA
Dummy plate	NA	NA	NA	NA
Dummy plate	NA	NA	NA	NA
Dummy plate	NA	NA	NA	NA
Dummy plate	NA	NA	NA	NA
Dummy plate	NA	NA	NA	NA
Dummy plate	NA	NA	NA	NA
Dummy plate	NA	NA	NA	NA
Dummy plate	NA	NA	NA	NA
SRC	0.00188461	0.0541289	0.957525	0.98157
VRK3	-0.0544202	-1.58336	0.133568	0.365156
SRMS	-0.097498	-1.42022	0.175386	0.422478
WEE1	0.360872	3.51291	0.00301386	0.0508027
SRPK1	0.068478	1.43196	0.17205	0.418682
WIF1	0.0861219	2.5034	0.0239388	0.148982
SRPK2	0.0262975	0.679391	0.506929	0.72935
XYLB	0.032028	0.791032	0.440885	0.677228
ABI1	0.0333093	0.733992	0.473933	0.702945
YES1	0.0618789	1.55873	0.139281	0.372752
SSTK	0.101376	2.16098	0.0467575	0.212975
YWHAH	0.0573134	1.51815	0.149149	0.387475
STK10	0.0292246	0.859094	0.403406	0.647934
YWHAQ	0.0386658	0.853981	0.406146	0.650703
STK11	-0.0151717	-0.361381	0.722703	0.864485
ZAK	-0.0732575	-1.83192	0.0862865	0.292999
STK16	-0.000496285	-0.0144788	0.988633	0.995293
ZAP70	0.0183627	0.586187	0.566206	0.77104
STK17A	0.0790121	1.73147	0.103259	0.319523
No siRNA	NA	NA	NA	NA
Dummy plate	NA	NA	NA	NA
Dummy plate	NA	NA	NA	NA
Dummy plate	NA	NA	NA	NA
Dummy plate	NA	NA	NA	NA
Dummy plate	NA	NA	NA	NA
Dummy plate	NA	NA	NA	NA
Dummy plate	NA	NA	NA	NA
Dummy plate	NA	NA	NA	NA
Dummy plate	NA	NA	NA	NA
Dummy plate	NA	NA	NA	NA
Dummy plate	NA	NA	NA	NA
Dummy plate	NA	NA	NA	NA
Dummy plate	NA	NA	NA	NA
Dummy plate	NA	NA	NA	NA
Dummy plate	NA	NA	NA	NA
Dummy plate	NA	NA	NA	NA
Dummy plate	NA	NA	NA	NA
Dummy plate	NA	NA	NA	NA
Dummy plate	NA	NA	NA	NA
Dummy plate	NA	NA	NA	NA
STK17B	-0.078441	-1.86517	0.0812409	0.284088
No siRNA	NA	NA	NA	NA
PLK4	-0.0815388	-1.96878	0.0671628	0.257216
No siRNA	NA	NA	NA	NA
STK19	-0.14853	-3.80373	0.00164642	0.0357058
No siRNA	NA	NA	NA	NA
STK22B	-0.0963282	-2.94683	0.00974156	0.0952553
No siRNA	NA	NA	NA	NA
STK22C	-0.0850901	-1.75698	0.0986916	0.312936
No siRNA	NA	NA	NA	NA
STK22D	-0.087151	-1.99557	0.0639016	0.250182
No siRNA	NA	NA	NA	NA
STK23	-0.0662953	-1.44649	0.167998	0.412928
No siRNA	NA	NA	NA	NA
STK24	-0.0413633	-1.01695	0.324818	0.579054
No siRNA	NA	NA	NA	NA
STK25	-0.123948	-2.71026	0.0157925	0.120373
No siRNA	NA	NA	NA	NA
STK29	-0.142312	-3.40006	0.00381141	0.0571026
No siRNA	NA	NA	NA	NA
Dummy plate	NA	NA	NA	NA
Dummy plate	NA	NA	NA	NA
Dummy plate	NA	NA	NA	NA
Dummy plate	NA	NA	NA	NA
Dummy plate	NA	NA	NA	NA
Dummy plate	NA	NA	NA	NA
Dummy plate	NA	NA	NA	NA
Dummy plate	NA	NA	NA	NA
Dummy plate	NA	NA	NA	NA
Dummy plate	NA	NA	NA	NA
Dummy plate	NA	NA	NA	NA
Dummy plate	NA	NA	NA	NA
Dummy plate	NA	NA	NA	NA
Dummy plate	NA	NA	NA	NA
Dummy plate	NA	NA	NA	NA
Dummy plate	NA	NA	NA	NA
Dummy plate	NA	NA	NA	NA
Dummy plate	NA	NA	NA	NA
Dummy plate	NA	NA	NA	NA
Dummy plate	NA	NA	NA	NA
STK3	-0.0326637	-1.01232	0.326959	0.58128
No siRNA	NA	NA	NA	NA
STK31	-0.0493945	-1.53973	0.143829	0.379985
No siRNA	NA	NA	NA	NA
STK33	-0.0612848	-2.03975	0.058834	0.239475
No siRNA	NA	NA	NA	NA
STK35	0.177653	4.25074	0.000654325	0.0217981
No siRNA	NA	NA	NA	NA
STK36	-0.00550421	-0.175544	0.86293	0.93837
No siRNA	NA	NA	NA	NA
STK38	-0.024279	-0.561916	0.582224	0.781516
No siRNA	NA	NA	NA	NA
STK38L	0.0204017	0.619333	0.544711	0.75628
No siRNA	NA	NA	NA	NA
STK39	-0.0959504	-1.80868	0.0899769	0.299041
No siRNA	NA	NA	NA	NA
STK4	-0.0326982	-0.897674	0.383118	0.630206
No siRNA	NA	NA	NA	NA
STK6	-0.0932989	-2.55272	0.0216929	0.142306
No siRNA	NA	NA	NA	NA
Dummy plate	NA	NA	NA	NA
Dummy plate	NA	NA	NA	NA
Dummy plate	NA	NA	NA	NA
Dummy plate	NA	NA	NA	NA
Dummy plate	NA	NA	NA	NA
Dummy plate	NA	NA	NA	NA
Dummy plate	NA	NA	NA	NA
Dummy plate	NA	NA	NA	NA
Dummy plate	NA	NA	NA	NA
Dummy plate	NA	NA	NA	NA
Dummy plate	NA	NA	NA	NA
Dummy plate	NA	NA	NA	NA
Dummy plate	NA	NA	NA	NA
Dummy plate	NA	NA	NA	NA
Dummy plate	NA	NA	NA	NA
Dummy plate	NA	NA	NA	NA
Dummy plate	NA	NA	NA	NA
Dummy plate	NA	NA	NA	NA
Dummy plate	NA	NA	NA	NA
Dummy plate	NA	NA	NA	NA
ADCYAP1R1	-0.0799705	-2.63022	0.0185656	0.131277
CXCL9	-0.0491287	-1.33715	0.200506	0.450725
ADMR	-0.0136298	-0.400243	0.69445	0.849191
CXCR3	0.0129211	0.274707	0.787177	0.900258
ADORA1	-0.0852952	-2.7419	0.0148103	0.11619
CXCR4	-0.129733	-3.87391	0.00142339	0.0328422
ADORA2A	-0.0823531	-2.33577	0.0333364	0.178208
CXCR6	-0.0769867	-2.23787	0.040331	0.19645
ADORA2B	-0.120825	-3.89477	0.00136317	0.0319936
CYSLTR1	0.00295065	0.0721468	0.94341	0.976418
ADORA3	-0.114295	-3.4675	0.00331252	0.0531236
CYSLTR2	-0.159049	-5.06457	0.000127283	0.00878546
ADRA1A	-0.0117131	-0.241445	0.812382	0.912871
DEFB4	-0.0197506	-0.407864	0.688963	0.846338
ADRA1B	-0.0910788	-2.47134	0.0255152	0.154459
DRD1	-0.101411	-2.54905	0.0218529	0.142649
ADRA1D	-0.0810669	-2.13904	0.0487577	0.218597
DRD5	-0.160186	-5.39961	6.62919e-05	0.00588299
ADRA2A	-0.155753	-4.11629	0.000862541	0.0252323
EBI2	-0.0610685	-1.6084	0.127963	0.357661
GNG12	-0.0810765	-1.41667	0.176402	0.423723
GPR63	-0.176479	-3.41299	0.00371028	0.0561148
GNG3	-0.0509329	-1.63988	0.121204	0.347629
GPR64	-0.105915	-2.71175	0.0157449	0.120183
GNG4	-0.0960462	-3.12754	0.00671012	0.0775059
GPR65	-0.0731991	-1.62552	0.124248	0.352356
GNG5	-0.0753958	-1.70605	0.107991	0.326154
NMUR1	-0.0526739	-1.38527	0.185622	0.43542
GNG7	-0.0889099	-2.52192	0.0230704	0.14646
GPR68	-0.114585	-3.28094	0.00488205	0.0656775
GNRHR	-0.104838	-2.91405	0.01042	0.0985667
GPR7	-0.112634	-2.21161	0.0424271	0.20247
GNRHR2	-0.11901	-2.92978	0.0100887	0.0970457
GPR83	-0.133534	-3.01542	0.00845875	0.0883567
GPBAR1	-0.0814622	-1.8522	0.0831763	0.287523
GPR73	-0.1473	-3.53203	0.00289629	0.0496476
GPR119	-0.0733738	-2.34066	0.0330189	0.177363
GPR73L1	-0.156302	-4.21092	0.000710025	0.0228953
GPR	-0.170721	-5.00418	0.000143376	0.00935059
GPR74	-0.173734	-5.29768	8.07257e-05	0.0066863
ADRA2B	-0.167559	-3.74011	0.00187896	0.0384923
ECE2	-0.188753	-3.60104	0.00250893	0.0457213
ADRA2C	0.0937865	1.36945	0.190413	0.440686
EDG1	-0.0695682	-1.36172	0.19279	0.443697
ADRB1	-0.12037	-4.32699	0.000559771	0.020107
EDG2	-0.109527	-1.5105	0.151073	0.390434
ADRB2	-0.0594512	-1.61199	0.127175	0.3563
EDG3	-0.112615	-2.64834	0.0178996	0.128371
ADRB3	-0.0322676	-0.73634	0.472543	0.702326
EDG4	-0.0883148	-1.97887	0.0659176	0.254663
ADRBK1	-0.101571	-2.38265	0.0304061	0.170122
EDG5	-0.120469	-2.79324	0.0133408	0.110672
ADRBK2	-0.13481	-3.73817	0.00188656	0.0386105
EDG6	-0.0788966	-1.81802	0.0884775	0.296963
AGTR1	-0.115788	-3.16358	0.00622769	0.0745409
EDG7	-0.0905962	-2.51398	0.0234387	0.147509
AGTR2	-0.0837577	-2.1769	0.0453537	0.209885
EDG8	-0.154089	-4.20682	0.000716024	0.0229486
AGTRL1	-0.149487	-4.12589	0.000845662	0.0249489
EDNRA	-0.150377	-4.47596	0.00041323	0.0172637
GPR1	-0.0721449	-1.13249	0.27468	0.531486
GPR75	-0.0526623	-1.34297	0.198656	0.448799
GPR10	-0.0981813	-2.7166	0.0155908	0.119613
GPR77	-0.0848403	-2.28204	0.0370204	0.187789
GPR100	-0.035661	-0.925527	0.368906	0.618469
GPR78	-0.0445602	-1.13231	0.274751	0.531486
GPR101	0.0205218	0.556403	0.585895	0.783999
GPR8	-0.0553643	-1.29517	0.214257	0.467155
TRAR5	-0.111882	-2.82741	0.0124423	0.108044
GPR80	-0.0379482	-0.92458	0.369384	0.618799
GPR105	-0.0509424	-1.6037	0.129	0.3589
GPR81	-0.0828673	-2.16691	0.0462299	0.211713
GPR110	-0.0400167	-1.00949	0.328273	0.582567
GPR82	-0.0527408	-1.22789	0.237845	0.49173
GPR111	0.0123591	0.201249	0.843126	0.929807
GPR84	-0.0271229	-0.79081	0.441011	0.677246
GPR112	-0.154534	-3.9761	0.00115197	0.0294547
GPR85	-0.100816	-2.30843	0.0351657	0.1838
GPR113	-0.140456	-4.21704	0.000701152	0.0226784
GPR86	-0.0904962	-2.24439	0.0398251	0.195479
AKT1	-0.186244	-3.31099	0.0045867	0.0629062
EDNRB	-0.0573685	-1.89352	0.0771468	0.275798
ARL3	-0.116241	-3.14848	0.00642545	0.0758512
ELOVL4	-0.0195968	-0.455224	0.655272	0.825878
ARRB1	0.00688298	0.180583	0.85904	0.936405
ELTD1	-0.0197355	-0.59128	0.562874	0.768584
AVPR1A	0.0286158	0.786616	0.443391	0.679352
EMR1	-0.0784424	-2.26852	0.0380056	0.190275
AVPR1B	0.105623	1.37579	0.18848	0.43852
EMR3	0.00652529	0.167972	0.868781	0.94105
AVPR2	-0.0269504	-0.498952	0.624834	0.808746
ENPP2	-0.0797151	-2.51113	0.0235725	0.147717
BAI1	0.0147204	0.363221	0.721355	0.863765
GPR37L1	-0.0430452	-1.09025	0.292297	0.548327
BAI2	-0.000942337	-0.026852	0.978921	0.991692
F2R	-0.0651771	-1.754	0.0992153	0.313961
BAI3	-0.068322	-1.73402	0.102794	0.31872
F2RL1	-0.117866	-3.39085	0.00388509	0.0575839
BDKRB1	-0.019317	-0.544699	0.593727	0.788785
F2RL2	-0.0904844	-3.07301	0.007511	0.0825389
GPR115	0.0945871	2.44434	0.026919	0.159354
GPR87	-0.0130413	-0.449743	0.659134	0.828172
GPR116	-0.0220074	-0.725604	0.478916	0.707702
GPR88	-0.0180975	-0.445446	0.662168	0.830221
GPR119	0.0063433	0.174474	0.863756	0.938543
GPR91	-0.0290739	-0.976568	0.343809	0.597023
GPR12	-0.013928	-0.277632	0.784971	0.899381
GPR92	-0.0899133	-2.16864	0.0460769	0.211272
GPR123	0.0888922	1.01132	0.327419	0.581764
GPR97	-0.0687806	-1.3874	0.184985	0.434436
GPR124	-0.023352	-0.709733	0.488431	0.715059
GPRC5B	0.0186486	0.608457	0.551715	0.761155
GPR126	-0.0193681	-0.666977	0.514613	0.735494
GPRC5C	-0.0264658	-0.659572	0.519229	0.73903
GPR128	-0.0282084	-0.662546	0.517372	0.73787
GPRC5D	-0.0608896	-1.71617	0.106084	0.323274
GPR132	0.0682405	1.81757	0.0885499	0.296963
GPRC6A	-0.121786	-3.56013	0.00273181	0.0476741
OPN5	-0.15179	-3.69585	0.00205997	0.0405487
GRK4	-0.0456103	-1.12361	0.278315	0.53511
BDKRB2	-0.0483939	-1.23196	0.236364	0.490218
F2RL3	-0.0114502	-0.276836	0.785571	0.899518
BLR1	-0.0485781	-1.40015	0.181205	0.430219
FKSG79	0.000804675	0.0206325	0.983803	0.993434
BRS3	-0.0211079	-0.661616	0.517952	0.738169
FKSG83	-0.0388109	-1.11781	0.280709	0.537753
C17ORF35	0.0477681	1.48716	0.15707	0.398353
FLJ10060	-0.00986259	-0.259183	0.798911	0.905745
C3	-0.0175353	-0.509612	0.617516	0.803224
FLJ10458	0.0323203	1.03478	0.316679	0.571819
C3AR1	0.00256373	0.0735572	0.942306	0.976183
FLJ11856	-0.0860165	-2.29074	0.036399	0.186462
C5	0.0648868	1.92337	0.0730374	0.269119
ICF45	-0.0197592	-0.478074	0.639283	0.816019
C5R1	0.026214	0.713741	0.486017	0.713382
FLJ31393	-0.0610259	-1.81067	0.089656	0.298614
C7ORF9	-0.0232933	-0.601954	0.555926	0.764036
GPR155	-0.0371926	-1.01812	0.32428	0.578668
CALCA	0.0363119	0.90491	0.379391	0.627004
FPR1	-0.0564968	-1.9391	0.0709525	0.265173
GPR14	-0.0619556	-2.04516	0.0582395	0.238525
GRK5	-0.011034	-0.350093	0.73099	0.869162
GPR141	-0.0265375	-0.821365	0.423917	0.664407
GRK6	-0.0299367	-1.0658	0.302868	0.558888
GPR143	-0.031345	-1.02472	0.321253	0.576089
GRK7	-0.0447894	-1.52395	0.147702	0.385518
GPR145	0.163597	2.08001	0.0545387	0.230752
GRCA	0.00378206	0.128896	0.899101	0.955406
GPR146	0.0105161	0.329161	0.746449	0.877944
LGR8	-0.00191989	-0.0530208	0.958394	0.98157
GPR15	-0.00388176	-0.126644	0.900854	0.956319
GRM1	-0.0110297	-0.389064	0.702532	0.853505
GPR156	0.0754287	2.12168	0.0503971	0.222182
GRM2	-0.0700517	-2.01349	0.0617997	0.245517
GPR157	0.016313	0.475087	0.641364	0.816861
GRM3	-0.0288491	-0.872635	0.396206	0.64159
GPR160	-0.0200692	-0.516343	0.612917	0.800285
GRM4	-0.116696	-3.27883	0.00490352	0.0657987
GPR161	-0.0854261	-2.67672	0.0169022	0.124866
GRM5	-0.0350446	-1.06139	0.304805	0.560489
CALCR	-0.0162011	-0.435214	0.669418	0.83533
FPRL1	0.00217104	0.0549553	0.956878	0.981364
CALCRL	-0.0231484	-0.691589	0.499444	0.723647
FPRL2	-0.00479009	-0.118413	0.907265	0.959641
CALM1	-0.0470583	-1.54684	0.142114	0.377085
FSHR	0.00315609	0.0880508	0.930966	0.97063
CASR	0.0144675	0.395476	0.697892	0.851394
FY	0.0263967	0.778721	0.447894	0.682882
CCBP2	-0.00885254	-0.275242	0.786773	0.900089
FZD1	-0.0100739	-0.295186	0.771777	0.892932
CCL17	-0.0540734	-1.12463	0.277894	0.534767
FZD10	0.00122652	0.0358696	0.971845	0.988031
CCL2	0.0253945	0.696601	0.496388	0.721363
FZD2	-0.0202049	-0.464817	0.648538	0.821751
CCL23	0.00287265	0.082405	0.935381	0.972929
FZD3	-0.067193	-1.7424	0.10128	0.316445
CCL25	-0.0889015	-2.27321	0.0376614	0.189437
FZD4	-0.0719365	-1.95119	0.0693868	0.262027
CCL3	-0.0146941	-0.459505	0.652263	0.823852
FZD5	-0.0363404	-1.14224	0.270726	0.527734
GPR17	-0.0302842	-0.945575	0.358902	0.610091
GRM6	-0.112655	-2.9031	0.0106566	0.0997005
GPR18	-0.0930639	-2.31099	0.0349907	0.183248
GRM7	-0.0884241	-2.54164	0.0221793	0.143611
GPR19	-0.00171096	-0.0564212	0.955729	0.981082
GRM8	-0.0471574	-1.45782	0.164893	0.408769
GPR2	-0.0292123	-0.830067	0.419127	0.660331
GRPR	-0.100453	-3.006	0.00862458	0.0891193
GPR20	-0.0731732	-2.16416	0.0464737	0.212411
H963	-0.0669384	-1.614	0.126736	0.355641
GPR21	0.0155001	0.399493	0.694992	0.849513
GPR109B	-9.23693e-06	-0.000333099	0.999738	0.999786
GPR22	-0.0210565	-0.69767	0.495737	0.720955
GPR109A	-0.102001	-3.08268	0.00736245	0.0815002
GPR23	0.014678	0.329905	0.745897	0.877499
HRH1	-0.137525	-4.40104	0.000481261	0.0187541
GPR24	-0.0512185	-1.23227	0.236249	0.490068
HRH2	-0.0843226	-2.51407	0.0234347	0.147509
GPR25	-0.0995587	-2.88493	0.0110609	0.101625
HRH3	-0.0607138	-1.68299	0.112446	0.333329
CCR1	-0.114917	-2.22518	0.0413317	0.199217
FZD6	0.00854531	0.259951	0.79833	0.90556
CCR2	0.0527902	1.74994	0.0999336	0.31487
FZD7	-0.00207358	-0.0579318	0.954545	0.980759
CCR3	0.0616391	1.60368	0.129003	0.3589
FZD8	-0.0364977	-1.00107	0.332195	0.586107
CCR4	-0.0580549	-1.92111	0.0733417	0.269119
FZD9	0.0179096	0.45266	0.657077	0.82705
CCR5	0.106796	3.70704	0.00201263	0.0398768
GABBR1	0.00956903	0.210716	0.83586	0.925272
CCR6	-0.00483641	-0.129417	0.898695	0.955299
GALR2	0.00465428	0.114952	0.909962	0.960859
CCR7	0.0452602	1.40275	0.180443	0.429278
GCG	0.0222252	0.593347	0.561525	0.767731
CCR8	0.0399704	1.3348	0.201255	0.451531
GCGR	-0.0461043	-1.35186	0.195856	0.446098
CCR9	0.0107348	0.324158	0.75016	0.879936
GHRHR	-0.066176	-2.13645	0.0489993	0.219261
CCRL1	-0.0096163	-0.255301	0.801854	0.907268
GHSR	0.00515052	0.159074	0.875669	0.944539
GPR26	0.0173506	0.540036	0.596862	0.790472
HRH4	-0.0424628	-1.23489	0.235299	0.489197
GPR27	-0.0947479	-1.35751	0.194094	0.444973
HTR1A	0.0578947	1.39498	0.182731	0.431708
GPR3	0.0704381	1.8258	0.0872451	0.294974
HTR1B	-0.0278155	-0.882726	0.390896	0.636997
GPR30	0.0945301	1.84777	0.0838484	0.288333
HTR1D	0.0476549	1.56812	0.137078	0.369478
GPR31	-0.0107593	-0.273735	0.787909	0.90051
HTR1E	0.182894	5.1472	0.000108229	0.00806846
GPR32	0.0213127	0.391142	0.701027	0.852952
HTR1F	-0.0717258	-2.17544	0.0454806	0.210011
GPR34	-0.00822944	-0.192457	0.849888	0.932299
HTR2A	-0.0949323	-3.2609	0.00508948	0.0670586
GPR35	0.204345	4.27903	0.00061748	0.0212918
HTR2C	-0.09924	-3.25066	0.00519881	0.0678222
GPR37	-0.0343607	-1.15362	0.266169	0.522592
HTR3A	0.118243	4.13189	0.000835271	0.0248126
MLNR	-0.0286361	-0.844427	0.411301	0.654937
HTR3B	0.028471	0.839881	0.413768	0.656453
CCRL2	-0.065233	-1.48917	0.156548	0.397744
GIPR	-0.100693	-1.98098	0.0656595	0.254085
CD3E	-0.0671231	-1.71842	0.105665	0.322982
GIT1	-0.0933637	-2.81643	0.0127245	0.108934
CD97	-0.0219401	-0.574008	0.574214	0.776514
GIT2	-0.0693246	-1.46917	0.16183	0.404691
CELSR1	-0.0891322	-1.94892	0.0696777	0.262574
GLP1R	-0.0602592	-1.36621	0.191405	0.442064
CELSR2	-0.132201	-2.90608	0.0105916	0.0994431
GLP2R	-0.112282	-2.99675	0.00879049	0.0903474
CELSR3	-0.105494	-2.25883	0.0387271	0.19246
GNA13	-0.0986624	-2.56158	0.0213113	0.140812
CHAF1B	0.164488	1.92096	0.073362	0.269119
GNA14	-0.0797264	-1.69204	0.110678	0.330454
CHRM2	-0.0394526	-0.873034	0.395995	0.641445
GNA15	-0.0366667	-0.761966	0.457541	0.690563
CHRM3	-0.0851437	-2.10008	0.0525063	0.225863
GNAI1	-0.130947	-2.16952	0.0459994	0.211131
CMKLR1	-0.120108	-2.76245	0.0142043	0.114115
GNAI3	-0.225052	-5.47715	5.71182e-05	0.00524519
GPR39	-0.112282	-1.91421	0.0742779	0.27057
HTR4	-0.037635	-1.14505	0.269594	0.526062
GPR4	-0.125202	-3.86051	0.00146348	0.0332011
HTR5A	-0.160571	-4.57192	0.000340203	0.0155866
GPR40	-0.06177	-1.69215	0.110658	0.33044
HTR6	-0.0862937	-2.85147	0.0118454	0.105564
GPR41	-0.167386	-4.12022	0.000855588	0.0250984
HTR7	-0.0830595	-2.05573	0.0570932	0.235982
GPR42	-0.0186769	-0.576016	0.57289	0.775593
IL8	-0.108096	-2.94339	0.00981051	0.0956638
GPR43	-0.116914	-3.11926	0.00682607	0.078441
IL8RA	-0.159633	-4.19268	0.000737123	0.0233065
GPR44	-0.114878	-2.57318	0.0208215	0.139212
IL8RB	-0.179044	-3.51022	0.0030308	0.0508706
GPR45	-0.083632	-1.78419	0.0940177	0.305304
OR5P3	-0.138057	-3.41501	0.0036947	0.0561148
GPR48	-0.153106	-4.23332	0.000678123	0.0222634
OR5P2	-0.181242	-5.30226	8.00118e-05	0.00665327
GPR49	-0.197507	-3.78366	0.00171648	0.0365461
OR10A5	-0.0739124	-1.78465	0.0939389	0.305218
CNR1	-0.0895552	-2.57034	0.0209403	0.139477
GNAO1	-0.113624	-3.55264	0.00277474	0.0480765
CNR2	-0.0128749	-0.398269	0.695875	0.850013
GNAQ	-0.0494585	-1.6339	0.122464	0.349629
CRHR1	-0.0354831	-1.24276	0.232464	0.486462
GNAS	-0.00795828	-0.236173	0.816397	0.914788
CRHR2	-0.046339	-1.2727	0.221921	0.475177
GNAT1	-0.0606501	-1.40863	0.178727	0.427217
CRY1	-0.0254596	-0.752345	0.463139	0.695221
GNAT2	-0.0255742	-0.823598	0.422685	0.663421
CX3CR1	0.178354	5.17727	0.000102047	0.00772525
GNAZ	-0.0668968	-1.8037	0.0907867	0.30074
CXCL1	-0.0702164	-2.2001	0.0433777	0.205315
GNB1	-0.0248932	-0.742597	0.468853	0.699389
CXCL12	-0.107216	-3.05774	0.00775164	0.0840896
GNB3	-0.0387486	-1.13164	0.275023	0.531695
CXCL2	-0.0604701	-1.71956	0.105453	0.322819
GNB4	-0.0355428	-1.0656	0.302955	0.558888
CXCL3	-0.0481847	-1.26324	0.225212	0.478637
GNG11	-0.0516376	-1.32329	0.204964	0.455721
GPR50	-0.0112619	-0.33516	0.742006	0.875563
KCNJ3	-0.0360575	-1.04576	0.311739	0.566679
GPR51	-0.0392875	-0.758444	0.459586	0.692245
KCNJ5	0.00815269	0.229917	0.821169	0.916794
GPR52	-0.00211672	-0.0593088	0.953466	0.980627
KCNJ6	-0.0323077	-1.04842	0.310549	0.565586
GPR54	0.0100049	0.292277	0.773958	0.893927
KCNJ9	0.00399125	0.128682	0.899268	0.955493
GPR55	-0.0342282	-1.02253	0.322258	0.577156
LANCL1	-0.0739779	-2.11936	0.0506199	0.222692
GPR56	0.0212825	0.506511	0.619641	0.804859
GPSM2	-0.0501637	-1.47895	0.159229	0.401395
GPR58	-0.0152166	-0.483775	0.635322	0.814344
LGR7	-0.0968638	-2.92075	0.0102775	0.0979374
GPR6	-0.00684852	-0.19629	0.846939	0.931118
LHCGR	-0.0754914	-2.44508	0.02688	0.159252
GPR61	-0.0148832	-0.429547	0.673449	0.837211
LOC115131	-0.0497387	-1.41595	0.176609	0.423895
GPR62	-0.0141985	-0.359763	0.723889	0.865315
LPHN1	-0.0771538	-2.12302	0.0502684	0.221885
LPHN2	-0.101074	-2.54044	0.0222323	0.143863
OR5F1	-0.121559	-3.76522	0.00178348	0.0373329
LPHN3	-0.123478	-3.65792	0.002229	0.0422944
OR5I1	-0.0814415	-2.48225	0.0249682	0.152767
LTB4R	-0.0543829	-1.24222	0.232658	0.486677
OR5V1	-0.0719018	-1.81808	0.0884692	0.296963
LTB4R2	-0.0854122	-2.5602	0.0213703	0.141007
OR6A2	-0.0709328	-1.66415	0.116204	0.339188
MAS1	-0.096465	-3.09538	0.00717162	0.0801438
OR7A17	-0.113696	-3.38853	0.00390391	0.0576605
MAS1L	-0.0703851	-1.9374	0.071176	0.265274
OR7A5	-0.137285	-3.18028	0.00601585	0.0732761
MASS1	-0.129937	-3.80571	0.00163967	0.0356657
OR7C2	-0.112661	-3.69267	0.00207365	0.0406663
MBC2	-0.0788571	-1.85766	0.0823564	0.286188
OR8B8	-0.0530228	-1.27222	0.222086	0.475177
MC1R	-0.0800929	-2.11012	0.0515159	0.224141
GPR147	-0.0471923	-1.25965	0.22647	0.479526
MC2R	-0.151326	-4.15986	0.000788557	0.0239477
OXTR	-0.0219053	-0.58295	0.568329	0.772735
TAS1R2	0.146967	3.75556	0.00181961	0.0378293
Dummy plate	NA	NA	NA	NA
TAS2R1	-0.117522	-2.84937	0.0118963	0.105617
Dummy plate	NA	NA	NA	NA
TAS2R10	-0.0959355	-2.89587	0.0108157	0.100678
Dummy plate	NA	NA	NA	NA
TAS2R13	-0.0712804	-1.95801	0.0685169	0.260418
Dummy plate	NA	NA	NA	NA
TAS2R14	-0.106243	-3.09803	0.00713241	0.0801102
Dummy plate	NA	NA	NA	NA
TAS2R16	-0.102348	-3.51734	0.0029862	0.0504572
Dummy plate	NA	NA	NA	NA
TAS2R3	-0.115398	-3.23623	0.00535689	0.0690317
Dummy plate	NA	NA	NA	NA
TAS2R39	-0.152726	-3.87561	0.00141839	0.0328199
Dummy plate	NA	NA	NA	NA
TAS2R4	-0.170834	-4.36253	0.000520577	0.019426
Dummy plate	NA	NA	NA	NA
TAS2R40	-0.188044	-5.71431	3.63951e-05	0.00385436
Dummy plate	NA	NA	NA	NA
MC3R	-0.137307	-2.97162	0.00925732	0.0929624
P2RY1	-0.0684473	-2.14346	0.0483486	0.217571
MC4R	-0.079375	-2.15021	0.0477302	0.215852
P2RY10	-0.0944434	-2.33369	0.0334725	0.178619
MC5R	-0.0698275	-1.57012	0.136613	0.368836
P2RY11	-0.059198	-1.60007	0.129803	0.359882
MGC24137	-0.115066	-2.8849	0.0110617	0.101625
P2RY12	-0.0893197	-2.1847	0.0446801	0.207907
MGC26856	-0.0115404	-0.273784	0.787873	0.90051
P2RY2	-0.178783	-4.93204	0.000165376	0.00992306
MGC40047	-0.0895749	-2.25675	0.0388834	0.192874
P2RY4	-0.101907	-2.15543	0.0472563	0.214404
MLN	-0.125531	-3.05226	0.00783975	0.0847407
P2RY5	-0.104791	-2.52898	0.0227474	0.145378
MRGPRF	0.065924	1.98469	0.0652081	0.253173
P2RY6	-0.164637	-4.64795	0.000291816	0.0142166
MRGX1	-0.106306	-2.61146	0.0192804	0.134108
P2RY8	-0.107606	-3.42396	0.00362653	0.0557304
MRGX2	-0.0843544	-2.28162	0.037051	0.187843
PDC	-0.184276	-4.89273	0.000178803	0.0104771
TAS2R41	-0.114908	-2.0619	0.0564341	0.234557
Dummy plate	NA	NA	NA	NA
TAS2R46	-0.0784725	-2.20063	0.0433338	0.205242
Dummy plate	NA	NA	NA	NA
TAS2R48	-0.0446358	-1.07261	0.299896	0.555819
Dummy plate	NA	NA	NA	NA
TAS2R5	-0.10709	-3.32253	0.00447801	0.0623093
Dummy plate	NA	NA	NA	NA
TAS2R60	-0.102716	-3.11205	0.0069287	0.0790605
Dummy plate	NA	NA	NA	NA
TAS2R7	-0.0683501	-1.5428	0.143088	0.378716
Dummy plate	NA	NA	NA	NA
TAS2R8	-0.0943294	-2.50117	0.0240454	0.149371
Dummy plate	NA	NA	NA	NA
TAS2R9	-0.123063	-3.19562	0.00582756	0.0718484
Dummy plate	NA	NA	NA	NA
TBL3	-0.024802	-0.637842	0.532905	0.748321
Dummy plate	NA	NA	NA	NA
TBXA2R	-0.126249	-3.46568	0.00332509	0.0532442
Dummy plate	NA	NA	NA	NA
MRGX3	-0.0505517	-0.701483	0.493421	0.719066
PDCL	-0.0309967	-0.932629	0.365341	0.615635
MRGX4	-0.079758	-2.23824	0.0403017	0.196382
PIK3CB	-0.0820287	-2.42223	0.0281231	0.16296
MS4A2	0.0352104	1.0793	0.296995	0.552673
PIK3CG	-0.0159161	-0.489	0.631702	0.812557
MTNR1A	-0.0319527	-0.792633	0.43998	0.676412
PNR	-0.0593582	-1.61658	0.126175	0.354711
MTNR1B	-0.0205264	-0.597372	0.558903	0.766482
PPYR1	-0.0378808	-0.924475	0.369437	0.618799
NMBR	-0.0211218	-0.623766	0.541871	0.754685
PRB4	-0.0904518	-2.45946	0.0261242	0.156524
NMUR2	-0.0596164	-1.52056	0.148546	0.386755
PTAFR	-0.0391314	-0.900001	0.381917	0.629014
NPR1	-0.0490648	-1.00558	0.330089	0.583855
PTGDR	-0.0823666	-2.14818	0.0479152	0.21652
NPR2	-0.0120027	-0.423508	0.677755	0.839478
PTGER1	-0.0989156	-2.82385	0.0125333	0.108312
NPR3	-0.0732137	-2.29255	0.0362712	0.186188
PTGER2	-0.110851	-3.20234	0.00574693	0.0713254
OXER1	-0.0430362	-1.12552	0.27753	0.534534
Dummy plate	NA	NA	NA	NA
TRHDE	-0.0687208	-2.11723	0.0508243	0.223144
Dummy plate	NA	NA	NA	NA
TRHR	-0.017634	-0.412297	0.685779	0.844666
Dummy plate	NA	NA	NA	NA
TSHB	-0.0595621	-1.56909	0.136852	0.369198
Dummy plate	NA	NA	NA	NA
TSHR	0.00848424	0.249295	0.806413	0.909855
Dummy plate	NA	NA	NA	NA
VIP	0.00919157	0.286984	0.777933	0.895444
Dummy plate	NA	NA	NA	NA
VIPR1	-0.0479772	-1.3696	0.190366	0.440676
Dummy plate	NA	NA	NA	NA
VIPR2	-0.0343064	-0.86606	0.399691	0.644565
Dummy plate	NA	NA	NA	NA
VN1R1	-0.0585874	-1.38783	0.184855	0.434436
Dummy plate	NA	NA	NA	NA
VN1R2	-0.0302641	-0.888819	0.387713	0.633717
Dummy plate	NA	NA	NA	NA
NPY	-0.0508497	-1.42926	0.172814	0.419636
PTGER3	-0.0225747	-0.796268	0.437926	0.674986
NPY1R	0.00752605	0.242458	0.811611	0.912295
PTGER4	-0.00562001	-0.16405	0.871816	0.942342
NPY2R	0.000161506	0.00555292	0.99564	0.99824
PTGFR	0.0166159	0.575381	0.573309	0.775896
NPY5R	-0.00589553	-0.0995855	0.921953	0.96686
PTGIR	0.00942466	0.317293	0.755264	0.882983
NTSR1	-0.0263505	-0.871512	0.396799	0.642002
PTH	-0.0665791	-1.9854	0.0651216	0.25307
NTSR2	0.0126158	0.42982	0.673254	0.837099
PTHR1	0.0221114	0.656662	0.521048	0.740206
OPN1LW	-0.0183837	-0.579666	0.570486	0.774124
PTHR2	-0.00268041	-0.0776234	0.939123	0.974464
OPN1MW	-0.0387991	-1.28195	0.218741	0.471735
PTPN6	-0.0299405	-0.793376	0.439559	0.676129
OPN1SW	-0.147501	-2.92139	0.010264	0.0979017
RAMP1	0.01985	0.563671	0.581058	0.78075
OPN3	-0.0405621	-1.22919	0.237373	0.491299
RASD1	-0.0722773	-1.91596	0.0740397	0.270318
VN1R3	0.0552451	1.61325	0.1269	0.355849
Dummy plate	NA	NA	NA	NA
VN1R4	-0.0105965	-0.354225	0.727953	0.867552
Dummy plate	NA	NA	NA	NA
VN1R5	0.0342568	1.12663	0.277073	0.534239
Dummy plate	NA	NA	NA	NA
WDR5B	0.0485486	1.56473	0.13787	0.370667
Dummy plate	NA	NA	NA	NA
XCR1	-0.0176418	-0.611418	0.549803	0.759739
Dummy plate	NA	NA	NA	NA
XPR1	-0.0203315	-0.629472	0.538227	0.751922
Dummy plate	NA	NA	NA	NA
No siRNA	NA	NA	NA	NA
Dummy plate	NA	NA	NA	NA
No siRNA	NA	NA	NA	NA
Dummy plate	NA	NA	NA	NA
No siRNA	NA	NA	NA	NA
Dummy plate	NA	NA	NA	NA
No siRNA	NA	NA	NA	NA
Dummy plate	NA	NA	NA	NA
OPN4	0.0642698	1.88819	0.077903	0.27704
RDS	-0.0300291	-0.75673	0.460582	0.692825
OPRD1	-0.00791488	-0.268058	0.792196	0.902581
RGR	0.00586054	0.175512	0.862954	0.93837
OPRK1	-0.0666457	-1.80348	0.0908215	0.30074
RGS1	0.00620797	0.189807	0.851929	0.933519
OPRL1	0.0207253	0.556572	0.585782	0.783999
RGS11	0.0161325	0.343973	0.735498	0.871693
OPRM1	-0.00368841	-0.115374	0.909633	0.96081
RGS12	0.0149558	0.424186	0.67727	0.839478
OR10H1	-0.0109415	-0.328417	0.747	0.878082
RGS14	0.0154059	0.378609	0.710124	0.858107
OR10H2	0.0190105	0.596055	0.55976	0.766972
RGS16	0.00359855	0.113486	0.911105	0.961416
OR10J1	-0.0168974	-0.49052	0.630651	0.812169
RGS19	-0.0329661	-0.856456	0.404818	0.649237
OR11A1	-0.0955934	-2.98661	0.00897608	0.0914539
RGS19IP1	-0.0491909	-1.17668	0.257113	0.511489
OR12D2	-0.0365642	-0.901613	0.381087	0.628724
RGS2	-0.0295872	-0.912845	0.375332	0.624184
No siRNA	NA	NA	NA	NA
Dummy plate	NA	NA	NA	NA
No siRNA	NA	NA	NA	NA
Dummy plate	NA	NA	NA	NA
No siRNA	NA	NA	NA	NA
Dummy plate	NA	NA	NA	NA
No siRNA	NA	NA	NA	NA
Dummy plate	NA	NA	NA	NA
No siRNA	NA	NA	NA	NA
Dummy plate	NA	NA	NA	NA
No siRNA	NA	NA	NA	NA
Dummy plate	NA	NA	NA	NA
No siRNA	NA	NA	NA	NA
Dummy plate	NA	NA	NA	NA
No siRNA	NA	NA	NA	NA
Dummy plate	NA	NA	NA	NA
No siRNA	NA	NA	NA	NA
Dummy plate	NA	NA	NA	NA
No siRNA	NA	NA	NA	NA
Dummy plate	NA	NA	NA	NA
OR12D3	0.0426507	1.05918	0.305777	0.561495
RGS20	0.0200211	0.392276	0.700206	0.852675
OR1A1	0.0783651	2.82128	0.012599	0.108495
RGS3	0.00185018	0.0531869	0.958264	0.98157
OR1A2	0.0975569	3.01546	0.00845812	0.0883567
RGS4	0.0591684	1.72882	0.103743	0.320154
OR1C1	0.0313487	0.961633	0.351026	0.6036
RGS5	0.0335137	0.96964	0.347144	0.60056
OR1D2	0.0382199	1.22424	0.239181	0.492804
RGS6	0.0868775	3.15211	0.00637741	0.0754606
OR1D4	0.0451932	1.61384	0.126773	0.35568
RGS7	0.0616854	2.093	0.0532146	0.227473
OR1D5	-0.0219103	-0.57666	0.572466	0.775281
RGS9	0.00894043	0.277748	0.784884	0.899381
OR1E1	0.0409106	1.1426	0.270582	0.527551
RHO	0.00888756	0.252972	0.803621	0.908043
OR1E2	0.0621096	1.5368	0.144542	0.38105
GRK1	0.0204425	0.509133	0.617844	0.803391
OR1F1	-0.0939131	-2.69578	0.0162628	0.122005
ROM1	0.022324	0.566158	0.579408	0.779756
No siRNA	NA	NA	NA	NA
Dummy plate	NA	NA	NA	NA
No siRNA	NA	NA	NA	NA
Dummy plate	NA	NA	NA	NA
No siRNA	NA	NA	NA	NA
Dummy plate	NA	NA	NA	NA
No siRNA	NA	NA	NA	NA
Dummy plate	NA	NA	NA	NA
No siRNA	NA	NA	NA	NA
Dummy plate	NA	NA	NA	NA
No siRNA	NA	NA	NA	NA
Dummy plate	NA	NA	NA	NA
No siRNA	NA	NA	NA	NA
Dummy plate	NA	NA	NA	NA
No siRNA	NA	NA	NA	NA
Dummy plate	NA	NA	NA	NA
No siRNA	NA	NA	NA	NA
Dummy plate	NA	NA	NA	NA
No siRNA	NA	NA	NA	NA
Dummy plate	NA	NA	NA	NA
OR1G1	-0.0454864	-1.16483	0.261739	0.51675
RRH	-0.147142	-3.7341	0.00190255	0.03875
OR2A4	-0.0187173	-0.536103	0.599512	0.791913
SALPR	-0.022799	-0.631547	0.536905	0.751357
OR2B2	-0.0633387	-1.5499	0.14138	0.375844
SCTR	-0.0349812	-1.0907	0.292102	0.548033
OR2C1	-0.008837	-0.215399	0.832271	0.923138
SMO	-0.0766012	-1.94704	0.0699203	0.263054
OR2C3	-0.0313899	-1.02057	0.323157	0.57803
SORT1	-0.0672122	-1.69293	0.110506	0.33026
OR2F1	-0.108479	-3.08721	0.00729382	0.0809952
SREB3	-0.0549127	-1.22263	0.239771	0.493442
OR2H1	-0.0658214	-1.83522	0.0857739	0.292246
SST	-0.118991	-2.94632	0.00975161	0.0952654
OR2H3	-0.0703748	-1.9109	0.0747308	0.271201
SSTR1	-0.10205	-3.10801	0.00698674	0.0793077
OR2J2	-0.0893356	-1.8106	0.0896672	0.298614
SSTR2	-0.116829	-2.99511	0.00882023	0.0905649
OR2S2	-0.136826	-3.10766	0.00699188	0.0793077
SSTR3	-0.163325	-4.27313	0.000624979	0.0214289
No siRNA	NA	NA	NA	NA
Dummy plate	NA	NA	NA	NA
No siRNA	NA	NA	NA	NA
Dummy plate	NA	NA	NA	NA
No siRNA	NA	NA	NA	NA
Dummy plate	NA	NA	NA	NA
No siRNA	NA	NA	NA	NA
Dummy plate	NA	NA	NA	NA
No siRNA	NA	NA	NA	NA
Dummy plate	NA	NA	NA	NA
No siRNA	NA	NA	NA	NA
Dummy plate	NA	NA	NA	NA
No siRNA	NA	NA	NA	NA
Dummy plate	NA	NA	NA	NA
No siRNA	NA	NA	NA	NA
Dummy plate	NA	NA	NA	NA
No siRNA	NA	NA	NA	NA
Dummy plate	NA	NA	NA	NA
No siRNA	NA	NA	NA	NA
Dummy plate	NA	NA	NA	NA
OR2T1	0.0606216	1.92216	0.0732011	0.269119
SSTR4	0.0501841	1.65027	0.11904	0.343899
OR2W1	0.0446367	1.27456	0.221278	0.474333
SSTR5	0.110882	3.19434	0.00584307	0.0718762
OR3A1	0.0206206	0.549321	0.590628	0.786697
TRAR4	0.020968	0.713634	0.486082	0.71339
OR3A2	0.0738873	2.53454	0.0224962	0.144708
TACR1	-0.00885939	-0.224881	0.825015	0.919484
OR3A3	-0.000153678	-0.0036114	0.997165	0.998938
TACR2	-0.0217972	-0.663194	0.516968	0.737477
OR4D1	-0.0410464	-1.14689	0.268857	0.525159
TACR3	0.024805	0.775611	0.449675	0.684263
OR51B2	0.0589941	1.55249	0.140762	0.374859
TRAR1	0.0204881	0.5211	0.609677	0.79783
OR51B4	0.0349545	1.01997	0.323429	0.578065
TRAR3	0.00432951	0.12417	0.90278	0.957378
OR51E2	0.00600542	0.173423	0.864568	0.938942
TAS1R1	-0.0710262	-1.58068	0.134178	0.36577
OR52A1	-0.0627565	-1.64235	0.120686	0.34668
OR1J5	-0.0372528	-0.842018	0.412607	0.655781
No siRNA	NA	NA	NA	NA
Dummy plate	NA	NA	NA	NA
No siRNA	NA	NA	NA	NA
Dummy plate	NA	NA	NA	NA
No siRNA	NA	NA	NA	NA
Dummy plate	NA	NA	NA	NA
No siRNA	NA	NA	NA	NA
Dummy plate	NA	NA	NA	NA
No siRNA	NA	NA	NA	NA
Dummy plate	NA	NA	NA	NA
No siRNA	NA	NA	NA	NA
Dummy plate	NA	NA	NA	NA
No siRNA	NA	NA	NA	NA
Dummy plate	NA	NA	NA	NA
No siRNA	NA	NA	NA	NA
Dummy plate	NA	NA	NA	NA
No siRNA	NA	NA	NA	NA
Dummy plate	NA	NA	NA	NA
No siRNA	NA	NA	NA	NA
Dummy plate	NA	NA	NA	NA
2017-09-11	-0.113915	-3.23103	0.005415	0.0694332
CD47	-0.0186969	-0.406005	0.6903	0.847088
AAMP	0.226935	5.10014	0.000118689	0.00849771
CD48	-0.107429	-3.46818	0.00330783	0.0530886
ABCB4	-0.0505388	-1.07442	0.299109	0.55509
CD58	-0.0930268	-2.60923	0.0193671	0.134294
ABCC10	-0.139549	-3.92993	0.00126744	0.0308405
CD81	-0.106948	-2.93772	0.00992555	0.0962082
ABCD3	0.00819931	0.232615	0.81911	0.9159
CD9	-0.0609723	-1.38034	0.187104	0.436665
ABCG5	-0.0506172	-1.66517	0.115998	0.338959
CDC37	-0.0855873	-2.53807	0.0223379	0.144149
ABCG8	-0.0646035	-1.64409	0.120323	0.346279
CDC42EP3	-0.039818	-0.613548	0.548431	0.75876
ABTB1	-0.0137505	-0.382011	0.70765	0.857026
CDC5L	-0.115429	-2.60001	0.0197294	0.135367
ACYP2	-0.0572029	-1.53209	0.145694	0.382783
CDC6	0.0353666	0.781588	0.446255	0.681434
ADD2	-0.0632517	-1.5809	0.134129	0.365729
CDH1	-0.00683566	-0.172622	0.865187	0.939131
DNAH11	-0.0570689	-1.8546	0.0828156	0.287003
HIP-55	-0.0593444	-1.61785	0.1259	0.354268
DNAH5	-0.0378617	-1.05595	0.307202	0.562792
HIST1H1C	0.0257374	0.598747	0.558008	0.765579
DNCL2A	0.0290131	0.6401	0.531475	0.747124
HIST2H2BE	-0.083073	-2.2426	0.0399633	0.195767
DNCL2B	-0.0393093	-0.93372	0.364795	0.615298
HIVEP2	-0.0432495	-1.13822	0.27235	0.529341
DNCLI2	0.116576	3.15916	0.006285	0.0747862
HMG2L1	0.0111166	0.262293	0.796556	0.904666
DRG1	-0.0473238	-0.806145	0.432378	0.670625
HMGA2	-0.097515	-2.90569	0.0106002	0.0994431
DRG2	-0.016705	-0.37307	0.714159	0.860159
HMGN2	-0.14179	-4.21814	0.000699582	0.0226624
ARID3B	0.00557762	0.134781	0.894523	0.953097
HMMR	-0.175277	-5.98557	2.1937e-05	0.00261769
DRPLA	0.186208	3.02955	0.00821592	0.0870253
HNRPD	-0.0347934	-0.731192	0.475593	0.704714
DSC1	-0.0789535	-2.48641	0.0247623	0.151904
HNT	-0.00715245	-0.154578	0.879153	0.945977
NCKIPSD	-0.0704384	-1.84204	0.0847222	0.290158
CDH10	-0.0528025	-1.43345	0.171631	0.418061
AGC1	-0.095588	-2.54271	0.0221319	0.143565
CDH11	-0.0765244	-1.513	0.150441	0.389476
AIF1	-0.0457199	-1.20568	0.246061	0.500438
CDH12	-0.0434905	-0.959225	0.352199	0.604535
AIM2	-0.102568	-2.4268	0.0278704	0.162346
CDH13	-0.0602902	-1.69883	0.109368	0.328512
AKAP2	-0.0044084	-0.0987568	0.9226	0.966974
CDH15	-0.140416	-3.73725	0.00189014	0.0386463
PDLIM3	-0.136564	-4.38928	0.000492934	0.0190334
CDH16	0.253558	3.31002	0.0045959	0.0629629
ALS2CR19	-0.134989	-3.96167	0.00118686	0.0299136
CDH18	-0.0883705	-2.53099	0.0226565	0.145192
ANKRD1	0.00228923	0.038841	0.969514	0.9871
CDH19	-0.116843	-2.93935	0.00989241	0.095975
ANKRD5	-0.166808	-4.68672	0.000269915	0.0136609
CDH2	-0.0945767	-2.69594	0.0162573	0.122005
ANXA10	-0.114123	-3.48399	0.00320075	0.0522515
CDH20	-0.109795	-3.12764	0.00670875	0.0775059
DSC2	-0.0859422	-2.19475	0.043826	0.206066
HPCAL1	-0.10515	-3.10064	0.0070941	0.0799834
DSC3	-0.069787	-1.70255	0.108656	0.327192
HPRP8BP	-0.144922	-3.67123	0.00216816	0.0416306
DSG1	-0.0604341	-1.76804	0.0967677	0.309799
HPS4	-0.0797297	-2.32761	0.0338731	0.180119
DSG2	-0.117389	-2.95867	0.00950722	0.0941509
HRB2	-0.0902689	-2.14202	0.0484822	0.217947
DSG3	-0.00202438	-0.0496139	0.961065	0.98194
HSPA1B	-0.0909088	-2.21097	0.0424793	0.202575
DTNA	-0.0446784	-1.15611	0.265181	0.521352
HSPA1L	0.0111627	0.276436	0.785872	0.899692
HNRPUL1	-0.0625697	-1.26023	0.226265	0.479526
HSPA2	-0.120201	-3.5094	0.00303597	0.0508706
EFEMP1	-0.0968019	-2.79829	0.0132041	0.110406
HSPA4	-0.141214	-4.25229	0.000652244	0.0217631
EFS	-0.111767	-2.53588	0.0224361	0.144474
HSPA5	-0.127	-3.65865	0.00222564	0.0422732
EGR2	-0.0763604	-2.4087	0.0288845	0.165555
HSPA6	0.131604	3.13761	0.00657179	0.0767474
ANXA11	0.0149436	0.35428	0.727912	0.867552
CDH23	0.0560628	1.61969	0.125502	0.353639
ANXA13	-0.0460625	-0.930455	0.36643	0.616535
CDH4	-0.13003	-2.95672	0.00954536	0.0943011
APBB1	-0.0152252	-0.421999	0.678832	0.840423
CDH5	0.121274	3.51243	0.00301686	0.0508127
APBB3	0.0130785	0.287791	0.777327	0.895284
CDH6	-0.00996887	-0.274998	0.786956	0.900201
APC	-0.0115765	-0.308236	0.762015	0.887141
CDH7	-0.0353594	-1.02926	0.319181	0.574085
APC2	-0.0177877	-0.356538	0.726254	0.86672
CDH8	-0.0147806	-0.345367	0.73447	0.871288
APCS	-0.0197054	-0.618505	0.545243	0.756384
CDH9	-0.109627	-3.3456	0.00426839	0.0607123
APG-1	0.0507208	1.26283	0.225355	0.478894
CDK5RAP2	-0.0275457	-0.690383	0.500181	0.724229
APLP1	-0.0126762	-0.426746	0.675444	0.838312
CDY1	0.235948	3.48564	0.00318982	0.0521456
APOL4	0.0444138	1.48739	0.15701	0.398344
CDY2	-0.0343137	-0.971099	0.34644	0.599914
EIF4EBP1	0.013876	0.395288	0.698028	0.851457
HSPA9B	-0.0333904	-0.812961	0.428576	0.667967
EIF4EBP2	0.0392597	1.04848	0.310522	0.565586
HSPB7	-0.0056533	-0.113148	0.911368	0.961512
ELAVL1	-0.00607835	-0.186252	0.854668	0.934581
HSPD1	0.00280731	0.0881965	0.930852	0.97063
ELAVL2	0.0287287	0.698922	0.494976	0.720208
HSPH1	0.0121596	0.279812	0.783329	0.898728
ELAVL3	0.0470039	1.2224	0.239856	0.493549
HSU24186	0.0418384	1.29021	0.215932	0.468821
ELMO1	0.103627	2.68291	0.0166917	0.123874
VG5Q	-0.0544592	-1.46113	0.163996	0.40774
ENC1	-0.0350115	-0.761668	0.457714	0.690675
HSXIAPAF1	-0.0429672	-1.2012	0.247744	0.50188
ENG	-0.0459551	-0.910027	0.37677	0.62507
HYOU1	-0.0733059	-2.34848	0.032517	0.176055
EPS15	0.0418634	0.883655	0.39041	0.63652
IBSP	0.0288746	0.735767	0.472883	0.702403
ERAF	0.186467	3.02094	0.00836303	0.0878418
ICAM5	-0.0821576	-1.81289	0.0892985	0.298241
APRIN	0.0119833	0.28227	0.781478	0.897433
CEBPG	-0.0561761	-1.3375	0.200393	0.450649
ARFIP2	-0.0398016	-1.29915	0.212924	0.465652
CENPA	0.0647433	2.03411	0.0594595	0.240814
ARHGEF17	-0.0200956	-0.535712	0.599776	0.791989
CENPB	0.0316761	0.919822	0.371787	0.621146
ARHGEF5	0.00659901	0.146024	0.885788	0.949248
CENPC1	0.0107538	0.318189	0.754597	0.882591
RHOU	0.0740895	2.24142	0.0400548	0.195767
CEP2	0.0308803	0.823997	0.422465	0.663214
ATF7IP	0.0224004	0.628873	0.538608	0.752216
CETN1	0.0359677	1.04544	0.311884	0.566844
AVEN	0.00524533	0.108413	0.915062	0.963657
CETN3	0.0172021	0.497472	0.625853	0.809162
BACH2	0.0610575	1.50804	0.151694	0.391534
CFL1	0.032469	1.00391	0.33087	0.584452
BAD	-0.0279115	-0.979781	0.34227	0.595575
CGGBP1	-0.0643436	-1.81464	0.0890185	0.297798
BAG2	-0.00290263	-0.0832373	0.93473	0.972726
CGREF1	-0.00238499	-0.0604754	0.952551	0.980176
ERAL1	-0.00265487	-0.0693502	0.945599	0.977037
IFI35	0.0543213	1.81871	0.088368	0.296963
EVL	0.027556	0.860305	0.402758	0.647288
IGFALS	0.0623286	2.07086	0.0554883	0.232712
EWSR1	0.038061	1.27408	0.221444	0.474545
IGFBP1	0.0561064	1.59755	0.130365	0.360587
F5	0.0154584	0.403816	0.691875	0.847853
IGFBP2	-0.0464397	-1.52941	0.146354	0.383859
F8	0.042271	1.11858	0.280389	0.537396
IGFBP4	0.0116444	0.328146	0.747201	0.87816
FALZ	0.145593	3.27176	0.00497604	0.0663085
IGFBP5	0.0130884	0.428058	0.674509	0.837821
FANCG	0.0225592	0.728025	0.477475	0.706759
IGFBP6	-0.0153389	-0.458154	0.653212	0.824557
FCN2	0.049202	1.42641	0.17362	0.420821
IGFBP7	-0.0112326	-0.353903	0.728189	0.867723
FIBP	-0.0120648	-0.390889	0.701211	0.853077
IMP-1	0.0408718	0.874979	0.394968	0.640519
FLJ10511	0.00736043	0.193154	0.849352	0.932013
IMP-2	0.0470409	1.2348	0.235334	0.489221
BAG3	0.0268303	0.842972	0.412089	0.655352
CHAF1A	0.234275	4.37472	0.000507787	0.0191517
BAG5	0.0614425	1.2281	0.23777	0.491658
CHGA	0.0662576	1.60822	0.128002	0.357661
BAIAP1	0.0970752	2.29915	0.035808	0.18505
CIDEA	0.0498357	1.16597	0.26129	0.516056
BAIAP3	0.0359022	0.884561	0.389936	0.63603
CIDEB	0.0601516	1.78014	0.0946994	0.306301
BCAS2	0.348344	5.14596	0.000108491	0.00806846
CIRBP	0.0284508	0.680473	0.506263	0.728709
BCL11A	0.0734238	1.70873	0.107483	0.325439
CIZ1	0.00122742	0.0315823	0.975209	0.989878
BCL2	0.0740498	2.28594	0.0367408	0.187228
CLASP1	-0.0061268	-0.165647	0.87058	0.941839
BCL6B	0.0355007	0.818307	0.425608	0.665653
CLGN	-0.0219137	-0.463808	0.649245	0.822055
BCL7A	-0.037104	-0.877227	0.393783	0.639629
CLSPN	0.0919623	2.69566	0.0162666	0.122005
BCL7B	0.0344477	0.927473	0.367927	0.617693
CLSTN2	-0.0384343	-1.04653	0.311394	0.566441
FLJ21019	0.0972085	2.77425	0.013867	0.11311
ING1	-0.0253468	-0.687826	0.501747	0.725306
ZNF547	-0.0126001	-0.294527	0.772271	0.893271
ING1L	0.00876086	0.237798	0.815159	0.914182
FLNB	-0.0270204	-0.816516	0.426601	0.666488
ING3	0.0605174	1.4841	0.157873	0.399631
FMOD	0.0833872	2.58154	0.0204754	0.13816
ING4	-0.02384	-0.70337	0.492277	0.71825
FMR1	0.13056	2.52934	0.0227312	0.145378
INSM1	0.0220728	0.668655	0.513571	0.734303
FOSB	0.0865864	1.93674	0.0712621	0.265361
INSM2	0.0363147	1.12241	0.278809	0.535678
FSCN2	0.0531211	1.37183	0.189685	0.439918
IRLB	-0.00710831	-0.189555	0.852122	0.933538
FSCN3	0.0544337	1.21334	0.243201	0.497256
ITGAV	0.0372171	1.05934	0.305706	0.561413
FSTL1	0.0774087	1.69382	0.110335	0.330222
ITGB1BP2	0.00753298	0.268605	0.791783	0.902349
FTH1	-0.0898467	-2.47137	0.0255137	0.154459
IVNS1ABP	0.0137181	0.389674	0.70209	0.853312
BCS1L	0.00718202	0.110919	0.913107	0.962361
CLSTN3	-0.0565695	-1.09485	0.290339	0.546332
BDP1	0.216615	4.04935	0.000990194	0.0275545
CLTA	0.104768	2.57514	0.0207397	0.138902
BIRC7	0.00979537	0.239904	0.813555	0.913518
CLTB	0.0645071	1.45013	0.166996	0.411612
BNIP3	0.0724862	1.87863	0.0792732	0.279336
CNTN1	0.0627439	1.81001	0.0897619	0.298717
BRPF1	0.0814255	2.40784	0.0289337	0.165702
CNTN2	0.0591689	1.39209	0.183586	0.432893
BTBD14B	0.092923	2.37145	0.0310836	0.171773
CORO1C	0.0732964	2.11347	0.0511893	0.223515
CABP1	0.0785211	2.25733	0.03884	0.192779
CORO2A	0.0684494	1.88294	0.0786535	0.27815
CALM2	0.0770733	1.9737	0.0665532	0.256132
CORO2B	0.0322514	0.813498	0.428277	0.667876
CALML5	0.075424	1.60361	0.129019	0.3589
CRADD	0.0630949	1.25369	0.228571	0.48192
CANX	-0.0288693	-0.696002	0.496753	0.721689
CREBL1	0.179417	3.62924	0.00236601	0.0439899
FUBP1	0.303732	6.14631	1.63283e-05	0.00216899
JJAZ1	0.075739	1.85404	0.0829004	0.287074
FUSIP1	0.0631129	1.57262	0.136034	0.368215
JARID2	0.104594	2.81755	0.0126955	0.108828
FXR1	0.0803785	2.59866	0.019783	0.135486
KHDRBS1	0.0361322	1.18375	0.254384	0.508668
FXR2	0.153207	3.49843	0.00310607	0.0513133
KHSRP	0.0862376	2.16529	0.0463735	0.212167
GAB2	0.156262	4.83619	0.000200105	0.0112368
KIAA0494	0.107774	3.09248	0.00721478	0.0804558
GABPB2	0.158578	4.60976	0.00031517	0.0149232
KIAA0663	0.0495696	1.63799	0.1216	0.348159
GAN	0.149118	4.16688	0.000777254	0.0237196
KIAA0882	0.147804	3.79326	0.0016826	0.0361895
GCM2	0.0404162	1.01862	0.324049	0.578518
KIAA1365	0.0213342	0.557314	0.585288	0.783636
GEM	0.0150537	0.347753	0.732712	0.870101
TSPYL5	0.126457	3.52876	0.00291607	0.0498507
GIPC2	0.0571742	1.46727	0.162339	0.405291
KIFAP3	0.090208	2.7124	0.0157241	0.120069
CAPG	0.0442707	0.653006	0.52334	0.741585
CRHBP	-0.0583787	-1.17306	0.258518	0.5132
CAPS	-0.0234683	-0.522753	0.608553	0.796804
CSPG2	0.0146035	0.28789	0.777252	0.895258
CAPZA1	-0.0511642	-1.11927	0.280103	0.537082
CSTF3	-0.0110408	-0.221351	0.827714	0.921034
CARD12	0.0581332	1.09501	0.290268	0.546332
CTGF	-0.0368075	-0.795755	0.438216	0.675118
CARD15	-0.0370785	-0.751147	0.463839	0.695693
CTNNBIP1	0.0200385	0.465404	0.648127	0.821692
CARD6	-0.0062146	-0.148634	0.883763	0.948088
CUGBP2	-0.0118465	-0.219882	0.828839	0.921863
CASQ1	-0.0129546	-0.269708	0.790949	0.901845
CYBA	-0.0224572	-0.447955	0.660396	0.828898
CASQ2	-0.0437149	-0.900371	0.381727	0.628946
CYR61	-0.148206	-3.41382	0.00370387	0.0561148
CBX3	-0.110105	-2.18086	0.0450105	0.209047
D1S155E	-0.0119103	-0.233247	0.818628	0.915779
CBX5	-0.0767055	-1.63454	0.122328	0.349552
DAAM2	-0.110363	-2.27981	0.0371811	0.188096
GLI4	-0.0138078	-0.364956	0.720086	0.863604
KIFC2	0.164869	2.20641	0.0428538	0.203625
GLIS2	-0.0298208	-0.68304	0.504684	0.727678
KIN	-0.0315574	-0.713588	0.486109	0.71339
GP5	-0.0171696	-0.375252	0.712569	0.859075
CIB2	0.10498	1.93697	0.0712313	0.26534
GP9	-0.0543415	-1.42254	0.174721	0.421938
CIB3	-0.0178059	-0.332389	0.744057	0.876722
GRASP	0.00709113	0.171131	0.866339	0.939921
KLF14	0.0153176	0.334782	0.742286	0.875563
GRSF1	0.0351603	0.72219	0.480954	0.709175
KLF15	-0.0091946	-0.186965	0.854118	0.934416
GSN	-0.0554688	-1.53332	0.145393	0.382468
KLF16	0.0302178	0.404393	0.69146	0.847797
PDLIM7	-0.0437676	-0.847049	0.409882	0.653762
KPTN	-0.0793915	-1.74366	0.101053	0.315949
GTF2IRD2	-0.0590015	-0.780621	0.446807	0.681984
L1CAM	-0.0576768	-1.28003	0.219397	0.472273
GTF3C1	-0.0374213	-0.675414	0.509384	0.73096
LAF4	-0.134487	-2.87626	0.0112592	0.102331
CBX6	0.0139746	0.259291	0.79883	0.905745
DACH1	0.0176184	0.331712	0.744558	0.87697
CBX8	0.0928011	2.10227	0.0522883	0.225522
DACH2	0.081665	1.80905	0.0899171	0.298936
CCT2	0.353556	6.06439	1.89715e-05	0.00231617
DATF1	0.0344371	0.749194	0.464982	0.696791
CCT3	0.463229	10.2048	2.85826e-08	2.3219e-05
DAXX	-0.0048779	-0.133138	0.8958	0.953735
CCT5	0.500762	7.83929	9.01663e-07	0.000247325
DAZ	0.0553788	1.45717	0.16507	0.409015
CCT6A	0.370523	5.2128	9.52105e-05	0.00739316
DDB2	0.0674817	1.68933	0.111206	0.33144
CCT7	0.0693789	1.62491	0.124378	0.352428
DEDD	0.101799	3.26497	0.00504667	0.0667304
CD151	-0.00197348	-0.05358	0.957956	0.98157
DIRAS1	-0.026552	-0.839171	0.414154	0.656609
CD22	0.0945918	2.22844	0.0410723	0.198435
DLK1	-0.00769259	-0.181026	0.858698	0.936331
CD34	0.100292	2.24551	0.0397391	0.195252
DLL1	-0.0173907	-0.603267	0.555074	0.763754
H1F0	0.149427	3.78404	0.0017151	0.0365461
LAG3	0.497473	7.01439	3.52374e-06	0.00068912
H2AFJ	0.116923	2.90572	0.0105994	0.0994431
LBP	0.0640696	1.41474	0.176959	0.424428
H2AFZ	0.111245	2.57107	0.0209097	0.139391
LEF1	0.22439	6.71563	5.90381e-06	0.00103053
H3F3B	0.118426	2.6083	0.0194034	0.134294
LGALS12	0.185994	3.74322	0.00186686	0.0383934
HBP17	0.141816	3.72102	0.00195498	0.0393624
LGALS2	0.128303	2.92497	0.010189	0.0975528
HES1	0.0372545	0.880716	0.39195	0.637752
LGALS4	0.153515	3.44062	0.00350303	0.0546572
HES4	0.340585	4.88456	0.00018173	0.0105721
LGALS8	0.09662	2.13507	0.0491282	0.219513
HES7	0.102692	2.2925	0.036275	0.186188
LHFP	-0.0338851	-0.773126	0.451101	0.685548
HIG1	-0.0419467	-1.36826	0.190779	0.441099
LIMD1	0.0475826	0.928234	0.367544	0.617504
HIP-55	0.0756003	1.73754	0.102156	0.317953
LIN7A	0.0133045	0.313318	0.758224	0.884776
LMAN1	-0.0523879	-1.51882	0.148981	0.387325
NRCAM	-0.0688519	-1.90631	0.0753613	0.272015
LMOD1	-0.0613764	-1.85456	0.082822	0.287003
NRGN	0.00523414	0.159627	0.875241	0.944269
LRPPRC	-0.0602512	-1.89237	0.0773094	0.276053
NUBP1	-0.0955306	-2.95075	0.00966331	0.0948631
LTBP2	-0.0568236	-1.40718	0.17915	0.427792
NUBP2	-0.0992899	-3.1179	0.00684527	0.0785314
M17S2	-0.136749	-3.36945	0.00406188	0.0592279
NUCB1	-0.0893075	-2.50755	0.0237412	0.148223
M96	0.344234	5.8651	2.7434e-05	0.0031663
NUCB2	-0.0838695	-2.52238	0.0230495	0.146414
MACF1	-0.0144641	-0.30166	0.766929	0.889968
OLIG2	-0.0991482	-2.90845	0.0105402	0.0993842
MADCAM1	-0.0313106	-0.953993	0.354758	0.606799
ORC6L	-0.100375	-3.0127	0.00850639	0.0885408
SMAD2	-0.0877883	-1.77589	0.0954222	0.307368
OSBP	-0.0840637	-2.47399	0.0253811	0.154088
MAFB	-0.0136513	-0.3489	0.731868	0.869719
OSBPL1A	-0.0273676	-0.633507	0.535657	0.75029
PLAGL1	0.0455117	1.26095	0.226013	0.479526
SALL4	-0.0567799	-1.4459	0.168161	0.413088
PLEKHA1	-0.0629617	-1.52981	0.146254	0.383859
SCA1	-0.0629572	-1.84126	0.0848426	0.290384
PLTP	-0.0342438	-0.977815	0.343211	0.596426
SCA7	-0.0915611	-2.93124	0.0100586	0.0969479
PMS1	-0.0989131	-2.77104	0.0139582	0.113285
SCG2	-0.0705311	-2.11189	0.0513425	0.223773
PMS2	-0.0683299	-2.14597	0.0481179	0.216972
SCGB2A2	-0.0646325	-2.09336	0.0531786	0.227411
PNRC1	-0.0551764	-1.39658	0.182258	0.431265
SCO2	-0.0487437	-1.2774	0.220301	0.473497
POT1	0.0218065	0.562742	0.581675	0.781127
SCP2	-0.06668	-2.02184	0.0608424	0.243418
PPP1R10	-0.0165953	-0.443449	0.66358	0.830999
SCUBE2	-0.103801	-3.00383	0.00866327	0.0894007
PPP1R16B	-0.0327674	-0.819035	0.425205	0.665439
SDC4	-0.0126968	-0.249237	0.806457	0.909855
PPP1R9A	-0.0970968	-3.28993	0.00479176	0.0648761
SDPR	-0.0554774	-1.63952	0.12128	0.347749
MAFF	-0.0647562	-1.71037	0.107173	0.324763
POSTN	-0.0159961	-0.313922	0.757774	0.884691
MAPRE1	-0.102922	-2.70088	0.0160954	0.121519
OSTF1	0.0384469	0.909365	0.377109	0.625435
MAPRE2	-0.0823142	-2.39683	0.0295688	0.167764
PACSIN3	-0.0697092	-1.77169	0.0961389	0.308641
MAZ	-0.0497462	-1.21345	0.243161	0.497256
PAP	-0.0499931	-1.04419	0.312441	0.567334
MBD3	-0.129938	-3.00421	0.00865656	0.0894007
PARD3	-0.116948	-2.45011	0.026613	0.158306
MBL2	-0.0926692	-2.1091	0.0516154	0.224206
PARVA	-0.0976551	-2.11661	0.0508848	0.223173
MCAM	-0.068956	-1.75424	0.0991742	0.313961
PAX1	-0.170545	-5.17907	0.000101689	0.00772525
MCM3AP	0.099767	2.24029	0.0401422	0.195988
PAX5	-0.0874079	-2.10179	0.0523363	0.225591
MEFV	-0.0805125	-2.32172	0.0342651	0.181336
PAX9	0.203979	3.50921	0.00303716	0.0508706
MEN1	-0.148239	-2.48938	0.0246164	0.151228
ZNF395	-0.135089	-3.45157	0.00342416	0.0541811
PRDM12	-0.0468448	-1.21717	0.241782	0.495505
SEC22L1	0.128948	3.36708	0.00408193	0.0594173
PRDM14	0.00920833	0.19766	0.845885	0.930686
SELE	-0.100293	-2.10626	0.0518949	0.224838
PRDM5	-0.122708	-3.21196	0.0056335	0.0706293
SELENBP1	0.114386	2.60792	0.0194182	0.134294
PRDM7	-0.0326279	-0.785382	0.444093	0.680067
SELP	0.00155894	0.0376685	0.970434	0.9874
PRDM9	-0.119152	-3.23695	0.00534887	0.0690125
SEPN1	-0.0670156	-1.44387	0.168724	0.414036
PREB	-0.0791149	-1.86944	0.0806118	0.282543
2017-09-01	-0.113246	-2.30994	0.0350623	0.183486
PRF1	-0.071111	-1.80225	0.0910229	0.300855
2017-09-02	-0.139193	-3.18848	0.00591452	0.0724598
PRG3	-0.0863487	-2.63121	0.0185289	0.131105
2017-09-03	0.00594957	0.115584	0.909469	0.960726
PRKRIR	-0.0864221	-2.09481	0.0530327	0.227052
SF3A1	-0.0920529	-2.0056	0.0627173	0.247877
PRPF18	-0.0217739	-0.553062	0.588125	0.784997
[truncated: 19,761 more rows]

## Sheet: VU1131 vs siNT
	coef comp4	t comp4	p comp4	FDR comp4
AAK1	-0.0104589	-0.283918	0.780239	0.84128
AXL	-0.0195892	-0.745811	0.466965	0.583009
AATK	0.1748	7.8246	9.23097e-07	1.70575e-05
AZU1	-0.000813754	-0.0319167	0.974947	0.982717
CERK	-0.00346767	-0.0792658	0.937838	0.956781
BCKDK	0.00317119	0.0952199	0.925363	0.948398
RAPGEF4	0.010041	0.329008	0.746562	0.817086
BCR	0.0815414	3.08102	0.00738769	0.0239061
CHEK1	0.388244	8.60659	2.74305e-07	6.13079e-06
BDKRB2	-0.0121085	-0.339649	0.738688	0.810822
CHEK2	0.00410233	0.104958	0.917758	0.943049
BLK	0.0302898	0.838326	0.414614	0.533187
CHKA	0.168156	5.23366	9.14187e-05	0.000770241
BLNK	0.0962225	2.23199	0.0407915	0.0906807
CHKB	-0.00196885	-0.0665727	0.947775	0.963745
BMP2K	0.0173219	0.480627	0.637509	0.731626
CHRM1	-0.0461134	-1.52453	0.147558	0.244355
BMPR1A	-0.0367237	-1.05417	0.307992	0.428058
CHUK	-0.00969464	-0.296489	0.7708	0.834756
BMPR1B	-0.00407884	-0.121629	0.904759	0.933668
PLK3	0.0387237	1.02072	0.323085	0.443195
ERBB2	0.058234	1.29487	0.21436	0.324133
CNKSR1	0.830064	15.8882	5.39863e-11	2.76758e-09
ERBB3	0.101024	4.15856	0.000790668	0.00423099
COL4A3BP	0.00684163	0.153044	0.880342	0.915315
ERBB4	0.0933041	3.55731	0.0027479	0.0111784
COPB2	0.99491	27.477	1.50113e-14	2.07225e-12
ERK8	0.0180742	0.50723	0.619147	0.716902
CRK7	0.0681732	1.91313	0.0744246	0.144028
ERN1	0.0822062	1.94566	0.0700985	0.137495
CRKL	0.017887	0.634699	0.5349	0.644952
EVI1	0.0299362	0.921534	0.370921	0.491544
CSF1R	0.155376	4.56837	0.000342656	0.0021931
FASTK	-0.015256	-0.367603	0.71815	0.794388
CSK	0.0335079	1.05811	0.306249	0.42619
FER	0.0340912	1.13244	0.274698	0.391729
CSNK1A1	0.0833114	2.76201	0.0142168	0.0400045
FES	-0.0217296	-0.720473	0.48198	0.596642
CSNK1D	0.0825996	2.24215	0.0399984	0.0894542
FGFR1	-0.0247071	-0.856172	0.40497	0.524264
CINP	0.0947392	2.50545	0.0238407	0.0598708
BMPR2	0.0537445	1.64124	0.120919	0.210027
CIT	0.724291	16.6553	2.70405e-11	1.47959e-09
BMX	0.0913568	3.90756	0.00132753	0.0063331
CKB	0.040441	1.27668	0.220548	0.33145
BRAF	0.144261	4.36286	0.000520225	0.00305383
CKM	0.11127	4.42825	0.000455316	0.00274822
BRD2	0.0529094	2.15203	0.0475647	0.102016
CKMT1	0.108481	3.21337	0.00561708	0.0193159
BRDT	0.10457	4.15873	0.000790403	0.00423064
CKMT2	0.0877088	3.54244	0.00283425	0.0114503
BTK	0.0139294	0.461478	0.650879	0.741498
CKS1B	0.0370228	1.30352	0.211465	0.321065
BUB1	0.182125	7.06067	3.25652e-06	5.08736e-05
CKS2	0.050244	2.1244	0.050137	0.106261
BUB1B	0.633219	15.217	1.01348e-10	4.77804e-09
CLK1	0.0170941	0.510615	0.61683	0.714924
C14ORF20	0.0374975	0.992894	0.33604	0.456401
CLK2	-0.0412156	-1.16218	0.26278	0.378516
TP53RK	-0.0516838	-1.67124	0.114778	0.2018
CSNK1E	0.0108024	0.20405	0.840974	0.887047
FGFR2	0.0595461	2.09231	0.0532849	0.111201
CSNK1G1	0.045441	1.59515	0.130903	0.222986
FGFR3	0.0945381	3.93849	0.00124517	0.00601675
CSNK1G2	0.0268805	1.08433	0.29483	0.413799
FGFR4	0.171552	5.49393	5.53115e-05	0.000522466
CSNK1G3	0.0351845	1.45107	0.166736	0.268511
FGR	0.392945	9.43023	8.26199e-08	2.15434e-06
CSNK2A1	0.0474199	2.1565	0.0471594	0.101359
FLJ10074	0.044762	1.5636	0.138135	0.232416
CSNK2A2	0.108213	3.39854	0.00382343	0.0144411
FLJ10761	0.10824	3.72103	0.00195494	0.00859858
CSNK2B	0.11132	4.89497	0.000178009	0.00130004
FLJ10842	0.0173049	0.664998	0.515845	0.628216
CXCL10	0.0416548	1.59213	0.13158	0.223827
RFK	0.00078567	0.0294867	0.976854	0.984039
DAPK1	0.0437243	1.36242	0.192573	0.299155
FLJ12476	0.0291799	1.02155	0.322706	0.442848
DAPK2	-0.0706262	-2.67032	0.0171225	0.0461634
FLJ13052	0.0624462	2.0064	0.0626237	0.126041
CLK3	0.067397	2.01468	0.0616625	0.124701
TRIB3	0.235934	5.58473	4.65138e-05	0.000453354
CLK4	0.0193095	0.764762	0.455922	0.572987
C6ORF199	0.132984	5.3657	7.07718e-05	0.000633377
ABL1	0.0499357	1.7097	0.107299	0.19191
C7ORF16	0.0806375	2.9683	0.00932075	0.0287015
ABL2	0.077011	3.21052	0.00565034	0.0193996
TRIB1	0.0900131	3.13477	0.00661045	0.0219535
ACK1	0.135246	6.22651	1.41102e-05	0.000172466
C9ORF12	0.0467426	1.67156	0.114713	0.20172
ACVR1	0.140318	4.70159	0.000261974	0.0017714
CALM3	0.0537972	2.58219	0.0204485	0.0529086
ACVR1B	0.0518097	1.55125	0.141057	0.235966
CAMK1	0.185304	4.81956	0.000206855	0.00147123
ACVR2	0.0554136	1.45088	0.16679	0.268545
CAMK1D	0.040184	1.19923	0.248487	0.362526
ACVR2B	0.0820085	3.10959	0.00696399	0.0228342
CAMK1G	-0.0154483	-0.506065	0.619946	0.717665
ACVRL1	0.0397249	1.48841	0.156743	0.25588
CAMK2A	-0.0264539	-0.676248	0.508869	0.622052
DAPK3	0.0264512	0.507104	0.619234	0.716963
MASTL	0.196143	5.41022	6.49516e-05	0.000590294
DCAMKL1	0.0689909	2.06556	0.0560462	0.11577
FLJ20574	0.0939133	3.70555	0.00201886	0.00882275
DCK	0.243434	5.26933	8.5291e-05	0.000729029
THNSL1	0.0828729	3.89319	0.00136763	0.00649407
DDR1	0.0852219	3.34732	0.0042531	0.0156275
FLJ23074	0.136879	6.4866	8.84181e-06	0.000116572
DDR2	0.107575	3.64996	0.00226623	0.00963854
LRRK1	0.105121	4.23083	0.000681593	0.00376364
DGKA	0.116681	4.72941	0.000247744	0.00169945
FLJ23356	0.0999738	2.87642	0.0112556	0.0332675
DGKB	0.106706	4.23542	0.000675203	0.00373813
FLJ25006	0.0455948	1.373	0.18933	0.29527
DGKD	0.0882889	2.59997	0.0197312	0.0513735
FLJ32685	0.0771223	2.13923	0.0487407	0.104027
DGKE	0.114412	3.45394	0.00340729	0.0132072
C9ORF98	0.0463126	1.4932	0.155499	0.254375
DGKG	-0.0693534	-2.51583	0.0233525	0.0589141
FLJ34389	-0.00498557	-0.158907	0.875798	0.912072
ADAM9	0.0517592	1.49912	0.153971	0.252467
CAMK2B	0.0439688	1.91118	0.0746914	0.14444
ADCK1	0.0645459	2.74035	0.0148569	0.041343
CAMK2D	0.0951867	3.99507	0.00110766	0.00549753
ADCK2	0.212602	5.17066	0.000103374	0.000851542
CAMK2G	0.0948445	3.53445	0.00288179	0.0116068
ADCK4	0.0858394	3.0539	0.00781336	0.0249812
CAMK4	0.172975	5.11667	0.000114901	0.000926272
ADCK5	0.0859801	3.08624	0.0073084	0.0236822
CAMKK1	0.13187	5.34042	7.43133e-05	0.000656724
ADK	0.058038	2.37545	0.0308399	0.0732452
CAMKK2	0.0911383	3.75646	0.0018162	0.0081185
ADRA1A	0.0450159	1.52933	0.146372	0.243006
CARD10	0.0724328	2.63569	0.0183621	0.0487049
ADRA1B	0.100175	3.98797	0.00112404	0.0055612
CARD14	0.0172537	0.427759	0.674722	0.759707
ADRB2	0.11332	2.46665	0.0257541	0.0636873
TNNI3K	0.0339222	0.949935	0.356752	0.477985
ADRBK1	0.0277811	0.764755	0.455927	0.572987
CARKL	0.369517	8.70481	2.36762e-07	5.44141e-06
DGKI	0.0507108	2.04182	0.0586062	0.119898
FLJ35107	0.0502548	2.07563	0.0549919	0.11404
DGKQ	0.0550203	2.07192	0.0553783	0.11466
FLT1	0.0434475	1.84713	0.0839454	0.158177
DGKZ	0.100547	3.66846	0.00218069	0.00935007
FLT3	0.128283	4.84361	0.000197168	0.00141213
DGUOK	0.0938988	3.96889	0.00116926	0.00574052
FLT4	0.116482	4.1137	0.000867156	0.00455376
DKFZP434C131	0.0399277	1.26896	0.223218	0.334297
FN3K	0.0745573	2.65238	0.0177541	0.0474363
DKFZp434C1418	0.059764	2.10391	0.0521265	0.109375
FN3KRP	0.106448	3.60903	0.00246759	0.010302
DKFZP586B1621	0.0513189	2.29845	0.0358565	0.0820416
FRAP1	0.235951	9.10485	1.31521e-07	3.23006e-06
DKFZP761P0423	-0.0212399	-0.7841	0.444823	0.562144
FRDA	0.0747881	2.17605	0.0454279	0.0985601
STYK1	0.161439	2.98147	0.00907145	0.0281389
FRK	0.128301	2.04378	0.0583905	0.119572
DLG1	0.0114589	0.356396	0.726358	0.800867
FUK	0.0744853	2.39801	0.0294999	0.0708191
ADRBK2	0.00709985	0.310208	0.760543	0.827728
CASK	0.0459524	1.81574	0.0888424	0.165311
AGTR2	0.0211568	0.893918	0.385063	0.50515
CCL2	0.118958	5.15082	0.000107463	0.00087804
AK1	0.0474571	2.05357	0.0573256	0.117952
CCL4	0.0846233	3.91647	0.00130324	0.00623885
AK2	0.0829224	3.33771	0.0043389	0.0158331
CCRK	0.0948156	3.38344	0.00394542	0.014789
AK3	0.105983	4.36862	0.000514152	0.00302406
CD3E	0.110617	3.92207	0.00128822	0.00617814
AK3L1	0.0715907	2.75072	0.014547	0.0407167
CD4	0.0788138	2.59736	0.0198349	0.0516118
AK5	0.0936269	3.49314	0.00314039	0.0123955
CD7	0.0329548	1.32605	0.204072	0.3129
AK7	0.0781352	3.20979	0.00565883	0.0194152
CDADC1	0.140798	4.52416	0.000374734	0.00235547
AKAP1	0.149198	4.23294	0.000678647	0.0037513
CDC2	0.652196	15.5015	7.73706e-11	3.78274e-09
AKAP11	0.00145495	0.0431507	0.966134	0.977004
CDC2L1	0.644589	19.1535	3.42097e-12	2.25795e-10
DLG2	0.0872575	3.09238	0.00721629	0.0234774
FYB	0.0162048	0.652564	0.523617	0.635265
DLG3	0.0727448	3.02195	0.00834562	0.0263716
FYN	0.053299	2.04261	0.0585194	0.119778
DLG4	0.0768594	3.30889	0.00460673	0.0166067
GAK	0.309512	9.52164	7.26549e-08	1.92299e-06
DMPK	-0.0170536	-0.676564	0.508673	0.621885
GALK1	0.0672543	1.89465	0.0769884	0.147946
DNAJC3	0.00661934	0.197616	0.845919	0.890651
GALK2	0.185775	5.87993	2.66859e-05	0.000288598
DOK1	0.0848961	2.81133	0.0128577	0.036948
GAP43	0.001139	0.0409819	0.967835	0.978115
DTYMK	0.00811752	0.28206	0.781636	0.84237
GCK	-0.000274225	-0.0111254	0.991266	0.993806
DUSP1	0.0707419	1.50516	0.152427	0.25048
GFRA2	0.0731423	2.29542	0.036069	0.0824146
DUSP10	0.00291729	0.119587	0.906349	0.934808
GK	-0.0231008	-0.672786	0.511009	0.623983
DUSP2	-0.0347871	-1.28369	0.218146	0.32847
GK2	-0.0743245	-2.82458	0.0125145	0.0361883
AKAP13	0.0295119	1.21346	0.243159	0.356527
CDC2L2	1.0424	25.3479	5.09496e-14	5.32726e-12
AKAP3	0.134212	5.32643	7.63523e-05	0.000670304
CDC2L5	0.085899	4.04116	0.00100707	0.00511922
AKAP4	0.071649	3.33826	0.00433399	0.0158257
CDC42BPA	0.130002	4.9085	0.000173286	0.00127437
AKAP5	0.0642064	2.04414	0.0583507	0.119525
CDC42BPB	0.0291	1.22394	0.239291	0.352495
AKAP6	0.144635	5.60153	4.5052e-05	0.000442578
CDC7	0.173273	6.52393	8.27446e-06	0.000110123
AKAP7	0.0489269	1.75042	0.0998492	0.181085
CDK10	0.0643409	1.79597	0.0920552	0.169867
AKAP8	0.057515	1.87219	0.0802094	0.152842
CDK11	0.0925746	2.91267	0.0104495	0.0314662
AKT1	0.202732	4.04226	0.00100478	0.0051125
CDK2	0.0446828	1.70389	0.108402	0.193326
AKT2	0.0917986	3.01694	0.00843229	0.0265898
CDK3	0.12148	3.55181	0.00277951	0.0112779
AKT3	0.0546404	1.6908	0.110919	0.196587
CDK4	-0.00937334	-0.333375	0.743327	0.814686
DUSP22	0.151365	6.35647	1.11583e-05	0.000140953
GMFB	0.0508072	2.11461	0.0510788	0.107658
DUSP4	0.0497444	2.06683	0.0559118	0.11558
GMFG	0.0639616	2.36172	0.031683	0.0748687
DUSP5	0.0115388	0.488178	0.632271	0.727512
GNE	0.0501503	1.10634	0.285488	0.403547
DUSP6	0.0214049	0.493871	0.628336	0.724444
GRK4	0.0759555	3.048	0.00790905	0.0252223
DUSP7	-0.00157473	-0.0596059	0.953233	0.967804
GRK5	0.101612	3.35631	0.00417438	0.0154004
DUSP8	-0.00872303	-0.322061	0.751717	0.82124
GRK6	0.128643	4.36074	0.000522488	0.00306312
DYRK1A	0.0398495	1.30727	0.210219	0.319819
GRK7	0.0504309	1.80789	0.0901061	0.167235
DYRK1B	0.0285713	1.02612	0.320616	0.440811
GSG2	0.0290646	0.710879	0.48774	0.602431
DYRK2	-0.0212819	-0.820738	0.424263	0.542338
GSK3A	0.0205089	0.651803	0.524095	0.635625
DYRK3	0.0430759	1.13193	0.274907	0.391895
GSK3B	-0.031771	-1.09625	0.289744	0.408196
ALK	0.0692947	2.14391	0.0483074	0.10328
CDK5	0.0206695	0.815891	0.426948	0.545099
ACVR1C	0.0804961	2.31927	0.0344294	0.0796652
CDK5R1	0.168104	6.21174	1.44936e-05	0.000175528
ALS2CR2	0.117961	4.75067	0.000237406	0.00164348
CDK5R2	0.116029	4.63682	0.000298435	0.00196854
ALS2CR7	0.0264096	0.839169	0.414155	0.532727
CDK5RAP1	0.242517	8.94383	1.66267e-07	3.99968e-06
AMHR2	0.0782543	2.47103	0.0255308	0.0631794
CDK5RAP3	0.305819	6.22329	1.4193e-05	0.000172978
ANGPT4	0.0586823	1.91581	0.0740598	0.14344
CDK6	0.100963	3.35121	0.00421887	0.0155347
ANKK1	0.0189812	0.571018	0.57619	0.680594
CDK7	0.0642482	1.86933	0.0806281	0.153405
ANKRD3	0.0265765	0.723125	0.480395	0.594994
CDK8	0.107821	3.12584	0.00673378	0.0222608
APEG1	0.080886	2.88619	0.0110325	0.0327725
CDK9	0.0100547	0.309688	0.760931	0.827962
APPL	-0.0530266	-1.99584	0.0638688	0.12795
CDKL1	0.058673	1.57225	0.136121	0.229878
DYRK4	0.0795048	2.72769	0.0152439	0.0421809
GTF2H1	0.0551054	1.72958	0.103603	0.186435
EDN2	0.00109129	0.0377345	0.970382	0.979659
GUCY2C	0.0339914	1.43211	0.172008	0.274913
EEF2K	0.198278	5.4964	5.50512e-05	0.000520706
GUCY2D	0.617611	13.7149	4.55504e-10	1.87538e-08
EGFR	0.0392712	1.46994	0.161624	0.262227
GUCY2F	0.027122	1.0691	0.301426	0.420963
EIF2AK3	0.0802988	2.29472	0.0361181	0.0825059
GUK1	0.0573156	2.15948	0.0468921	0.100959
EIF2AK4	0.162871	6.05486	1.93067e-05	0.000220897
HSPB8	0.0401388	1.07762	0.297722	0.41696
EKI1	0.0458349	1.47537	0.160175	0.260398
HAK	-0.0154145	-0.497769	0.625648	0.722647
RAPGEF3	0.0900216	2.94217	0.00983521	0.0299322
HCK	0.0332235	1.09274	0.291233	0.409829
EPHA1	-0.0470327	-1.60576	0.128544	0.220013
HIPK1	0.0335534	1.10934	0.284234	0.402232
EPHA2	-0.0367424	-1.19179	0.251308	0.365746
HIPK2	-0.0470932	-1.75883	0.0983682	0.178844
ARAF1	0.0897397	2.92082	0.010276	0.0310537
CDKL2	0.0114326	0.274209	0.787552	0.846748
ARK5	-0.0714691	-2.46841	0.025664	0.0634792
CDKL3	-0.0709533	-2.42037	0.0282263	0.0684072
ASK	0.0157234	0.486448	0.633469	0.728533
CDKL5	0.00120202	0.0362074	0.97158	0.980587
ASP	0.0515651	1.74721	0.100419	0.181906
CDKN1A	-0.0660771	-2.74457	0.0147301	0.0410985
ATM	-0.0260563	-0.943568	0.359895	0.480868
CDKN1B	-0.0113674	-0.350331	0.730815	0.804438
ATR	0.0323009	0.861239	0.402259	0.521659
CDKN1C	0.0475665	1.60241	0.129285	0.221005
AURKB	0.550322	12.6476	1.4478e-09	5.4411e-08
CDKN2B	-0.0171098	-0.568898	0.577592	0.681791
AURKC	0.014766	0.49208	0.629573	0.725368
CDKN2C	0.0489646	1.78361	0.0941153	0.172722
AVPR1A	0.143232	4.14801	0.000808015	0.00430201
CDKN2D	0.196492	5.6156	4.38646e-05	0.000432927
AVPR1B	0.0551752	1.46805	0.162129	0.262863
CDKN3	0.0329748	1.02514	0.32106	0.441134
EPHA3	-0.0201187	-0.523038	0.608359	0.707552
HIPK3	0.0284869	1.06734	0.302193	0.421741
EPHA4	-0.0618084	-2.07894	0.0546493	0.113451
HIPK4	0.0385742	1.48726	0.157046	0.256275
EPHA5	-0.0427995	-1.30299	0.21164	0.321217
HK1	0.087021	2.97855	0.00912617	0.0282589
EPHA7	0.0274279	1.06201	0.304529	0.424356
HK2	0.0188517	0.578972	0.570943	0.675947
EPHA8	-0.00561385	-0.156699	0.877509	0.913323
HK3	-0.0225776	-0.655041	0.522063	0.633998
EPHB1	-0.0728014	-2.35251	0.0322607	0.0758687
HRI	-0.0213453	-0.674969	0.509659	0.622802
EPHB2	-0.0506837	-1.64434	0.12027	0.209178
STK32B	-0.0137156	-0.473471	0.64249	0.735025
EPHB3	-0.0150256	-0.375783	0.712182	0.789729
HSMDPKIN	-0.0646354	-1.72544	0.104364	0.187607
EPHB4	-0.0343452	-1.03198	0.317948	0.438226
HUNK	-0.00153394	-0.0460214	0.963882	0.975705
EPHB6	0.0727677	2.49143	0.0245161	0.0611845
ITGB1BP1	0.04639	1.24899	0.230239	0.34236
ICK	0.229975	4.75571	0.000235023	0.0016302
MAP3K4	0.0990787	4.09294	0.000905048	0.0047129
IGF1R	0.0237086	0.919943	0.371726	0.492285
MAP3K5	0.0377186	1.40573	0.179571	0.283801
IHPK1	-0.0386907	-1.41782	0.176072	0.279694
MAP3K6	-0.0201695	-0.800322	0.435644	0.553325
IHPK2	0.096495	3.60142	0.00250695	0.0104333
MAP3K7	0.0654249	2.26351	0.0383773	0.0866666
IHPK3	0.160338	6.44964	9.44367e-06	0.000123504
MAP3K8	0.0766776	3.11887	0.00683156	0.022475
IKBKAP	0.0889805	3.50464	0.00306618	0.0121592
MAP3K9	0.0573645	1.98778	0.0648339	0.129343
IKBKB	0.0733878	2.65978	0.017491	0.0469532
MAP4K1	-0.00131391	-0.0528263	0.958546	0.971891
IKBKE	0.00568004	0.237378	0.815479	0.867957
MAP4K2	0.045809	1.78442	0.0939779	0.172511
IL2	-0.00212892	-0.0858276	0.932705	0.953558
MAP4K3	0.0738416	3.31076	0.00458884	0.0165677
ILK	0.0514178	2.04691	0.0580483	0.119079
MAP4K4	-0.0444313	-1.82988	0.0866062	0.162047
NEK9	0.0460922	1.83596	0.0856602	0.160677
PIP5K2B	0.000224314	0.00634607	0.995018	0.996386
NLK	0.119303	4.07712	0.00093506	0.00483817
PIP5K2C	0.0266239	0.732734	0.474678	0.590232
NME1	-0.00365523	-0.113564	0.911045	0.938185
PITPNM3	0.0492438	2.14562	0.0481504	0.103017
NME2	0.0765834	3.17211	0.00611853	0.0207032
STK32C	0.00396096	0.100595	0.921165	0.945426
NME3	0.0930072	3.47323	0.00327324	0.0127955
PKIA	0.0977097	3.10992	0.00695931	0.0228242
NME4	0.0550889	2.08917	0.0536023	0.11167
PKIB	0.110884	3.84549	0.00150978	0.00702564
NME5	0.00214512	0.0963231	0.924501	0.947787
PKLR	0.139945	4.87903	0.000183742	0.00133178
NME6	0.0467159	1.47889	0.159244	0.259182
PKM2	0.125628	4.21096	0.000709964	0.0038908
NME7	0.0707647	2.10764	0.0517583	0.108797
PKMYT1	0.0505288	1.1372	0.272765	0.389499
NPR1	0.0591141	1.50335	0.152888	0.251061
PKN3	0.772526	28.8013	7.34323e-15	1.24077e-12
ILKAP	0.0960643	3.46923	0.00330057	0.0128833
MAP4K5	0.145746	4.17902	0.000758109	0.00409482
IMPK	0.0301677	0.97441	0.344845	0.465964
MAPK1	0.135472	4.99312	0.000146542	0.00111536
INSR	0.288842	8.07222	6.23469e-07	1.2353e-05
MAPK10	0.0374201	1.20781	0.245261	0.358787
INSRR	0.107973	3.57706	0.0026373	0.0108265
MAPK11	0.00292549	0.107401	0.915852	0.941437
IRAK1	0.0582818	1.67552	0.113922	0.20068
MAPK12	0.113974	3.16581	0.00619899	0.0209118
IRAK2	0.0638284	2.30588	0.0353413	0.0811705
MAPK13	0.0506947	1.87726	0.0794713	0.151709
IRAK3	0.0188476	0.633977	0.535359	0.645379
MAPK14	0.0496732	2.03287	0.0595979	0.121573
IRS1	0.0877134	3.30432	0.00465066	0.0167278
MAPK3	0.119433	3.25995	0.00509955	0.0179206
ITK	0.138322	5.8507	2.81809e-05	0.000301677
MAPK4	0.00291774	0.128377	0.899505	0.929337
ITPK1	0.0653651	2.24978	0.0394118	0.0884797
MAPK6	0.313076	9.76881	5.15546e-08	1.40683e-06
NPR2	0.0475379	1.93003	0.0721479	0.140601
PLK1	1.09309	32.4878	1.17268e-15	5.06396e-13
NRBP	0.0508291	1.8044	0.0906729	0.168021
EXOSC10	0.109751	4.11031	0.000873225	0.00457425
NRG3	0.134712	4.76133	0.000232394	0.00161726
PMVK	0.221766	5.7842	3.19141e-05	0.000333362
NTRK1	0.035364	1.39937	0.181434	0.285933
PNKP	0.0726087	2.75561	0.0144032	0.0404266
NTRK2	0.0144261	0.59454	0.560747	0.667022
PPP1R1B	0.103977	3.97499	0.0011546	0.00568577
NTRK3	0.092637	3.24579	0.0052516	0.0183489
PPP2CA	0.262798	8.66338	2.51892e-07	5.73298e-06
NYD-SP25	0.0266033	1.01895	0.323899	0.444018
PPP2CB	0.136141	4.63315	0.000300649	0.00197573
OSR1	0.0664558	2.00591	0.0626804	0.126131
PPP4C	0.0961736	2.9461	0.00975609	0.0297666
P15RS	-0.0239969	-0.98311	0.340681	0.461551
PRKAA1	-0.0116463	-0.515074	0.613783	0.712057
PACE-1	0.110193	3.89429	0.00136453	0.00648452
PRKAA2	0.227888	4.685	0.000270851	0.00182012
ITPKA	0.0120426	0.202125	0.842453	0.887941
MAPK7	-7.05363e-05	-0.00284887	0.997763	0.998283
ITPKB	0.149698	5.75406	3.37714e-05	0.000349821
MAPK8	0.199946	4.79889	0.000215576	0.00152047
ITPKC	0.0039996	0.148593	0.883795	0.91791
MAPK8IP1	0.19483	7.21158	2.52313e-06	4.1375e-05
JAK1	0.0348358	1.22823	0.237721	0.350769
MAPK8IP2	0.0888571	3.22529	0.00547988	0.0189366
JAK2	0.126787	4.27536	0.000622132	0.00350308
MAPK8IP3	0.1202	4.83223	0.000201691	0.00144062
JAK3	0.100602	4.03767	0.00101435	0.00514506
MAPK9	0.0661686	2.11466	0.051074	0.107658
JIK	0.0508859	1.79788	0.09174	0.169596
MAPKAPK2	0.102447	4.19366	0.000735636	0.00400629
KDR	0.110432	4.35861	0.000524757	0.00306934
MAPKAPK3	0.135327	4.32478	0.000562306	0.00323874
KHK	0.0719883	2.33483	0.0333981	0.0779708
MAPKAPK5	0.0640124	2.42962	0.027715	0.0674387
TNIK	0.0825379	2.66684	0.0172431	0.0464411
MARK1	0.129078	5.2223	9.34639e-05	0.000786475
PACSIN1	0.0438832	1.78454	0.0939589	0.172506
PRKACA	0.126175	5.57259	4.76015e-05	0.000461824
PAG	0.155231	6.0315	2.01547e-05	0.00022911
PRKACB	0.131632	5.05331	0.000130136	0.00101725
PAK1	0.152179	6.23091	1.39979e-05	0.000171345
PRKACG	0.123653	5.00986	0.000141775	0.00108802
PAK2	0.13101	5.06807	0.00012641	0.000995877
PRKAG1	0.0917611	3.46198	0.00335077	0.0130406
PAK3	0.105354	4.89796	0.000176954	0.00129503
PRKAG3	0.25507	8.11712	5.81126e-07	1.1622e-05
PAK4	0.130161	5.89444	2.59752e-05	0.00028265
PRKAR1A	0.14336	5.4893	5.58037e-05	0.000526174
PAK6	0.0601542	2.26987	0.0379064	0.0858115
PRKAR2A	0.0729946	2.33103	0.0336469	0.0783264
PAK7	0.113757	3.43241	0.00356336	0.013684
PRKAR2B	0.225135	6.88839	4.37412e-06	6.50604e-05
PANK1	0.08842	3.12361	0.00676486	0.0223229
PRKCA	0.0313057	1.27805	0.220078	0.330861
PANK3	-0.0308665	-1.51591	0.149708	0.247022
PRKCABP	-0.0132429	-0.486378	0.633518	0.728549
MAST3	0.129848	3.54197	0.00283705	0.0114528
MARK2	0.174343	5.82827	2.93863e-05	0.000312036
KIAA0999	0.176174	6.43102	9.76291e-06	0.000126796
MARK3	0.174239	6.1251	1.69736e-05	0.000198454
KIAA1361	0.0855259	3.79602	0.001673	0.00759085
MARK4	0.136699	5.95766	2.30991e-05	0.000256777
KIAA1399	0.142298	5.51613	5.30127e-05	0.000505499
MAST2	0.21466	7.90905	8.06759e-07	1.51597e-05
KIAA1639	0.139242	6.04087	1.98098e-05	0.000225798
MATK	0.165779	7.69105	1.14438e-06	2.07471e-05
KIAA1765	0.113521	4.72795	0.000248469	0.00170221
MBIP	0.115271	5.68425	3.85184e-05	0.000389816
KIAA1804	0.0631774	2.79709	0.0132366	0.0377798
MELK	0.0732119	2.62435	0.0187867	0.0495155
KIAA1811	0.109868	3.58072	0.00261728	0.0107653
MERTK	0.162934	5.11308	0.000115712	0.000931743
LMTK3	0.109181	4.60734	0.000316713	0.00206078
MET	0.0280911	1.08618	0.294034	0.412973
KIF13B	-0.0180386	-0.759628	0.458898	0.575863
MGC16169	0.106892	3.54715	0.00280662	0.0113591
PANK4	0.106412	4.52404	0.000374828	0.00235547
PRKCB1	0.088981	3.48566	0.00318969	0.0125362
PAPSS1	0.10256	1.62116	0.125185	0.215411
PRKCD	0.108734	4.6797	0.000273755	0.00183613
PAPSS2	0.118727	4.63596	0.00029895	0.00197009
PRKCE	0.125004	5.26197	8.65196e-05	0.00073655
PASK	0.161124	5.72808	3.54633e-05	0.000364163
PRKCG	0.145646	6.82548	4.87653e-06	7.12784e-05
PCK1	0.178443	8.49161	3.26358e-07	7.15187e-06
PRKCH	0.166496	6.12817	1.68787e-05	0.000197557
PCK2	0.10983	5.33874	7.45553e-05	0.000658037
PRKCI	0.223492	6.36428	1.10029e-05	0.000139407
PCTK1	0.144445	6.68146	6.26767e-06	8.7264e-05
PRKCL1	0.0948949	3.67562	0.00214846	0.00925507
PCTK2	0.0429395	1.99693	0.0637389	0.127765
PRKCL2	0.144883	5.61719	4.37329e-05	0.000431829
PCTK3	0.695728	29.1461	6.12781e-15	1.11574e-12
PRKCM	-0.00751007	-0.34697	0.733289	0.80653
PDGFRA	0.0859567	2.76004	0.0142742	0.0401177
PRKCN	0.00457889	0.187265	0.853887	0.896324
KIS	0.206337	8.11657	5.81621e-07	1.1622e-05
STK32A	0.0897555	3.48566	0.00318968	0.0125362
KIT	0.0470305	1.52822	0.146646	0.243232
MGC26597	0.233973	7.48911	1.59072e-06	2.79747e-05
LMTK2	0.109571	3.98551	0.00112976	0.00558297
CSNK1A1L	0.128545	4.07476	0.000939612	0.00485696
KSR2	0.128312	4.70937	0.000257912	0.00175326
MGC42105	0.112003	3.84609	0.00150789	0.0070212
LAK	0.139132	5.94218	2.37711e-05	0.000262589
C9ORF96	0.173623	5.41222	6.47019e-05	0.000588785
LATS1	0.121812	4.91775	0.000170135	0.00125558
MGC45428	0.112481	3.7167	0.0019726	0.0086569
LATS2	0.0788129	3.01241	0.00851145	0.0267834
PIP5KL1	0.0606766	2.90689	0.0105741	0.0317373
LCK	0.160418	6.73978	5.6601e-06	8.03408e-05
MGC4796	0.0591373	2.43121	0.0276282	0.0672915
LCP2	0.0359826	1.15487	0.265672	0.381848
MGC5601	0.018799	0.787894	0.442665	0.559905
LIM	-0.0110672	-0.422423	0.678529	0.762653
MGC8407	0.0152206	0.61969	0.544482	0.653039
PDGFRB	0.0440122	1.60622	0.128444	0.21986
PRKCQ	0.0610999	2.10934	0.0515922	0.10848
PDK1	0.110152	4.15373	0.000798571	0.00426248
PRKCSH	0.0755615	2.90557	0.0106028	0.0317923
PDK2	0.0525093	2.05508	0.0571627	0.117685
PRKCZ	0.0958017	4.12502	0.000847172	0.00446993
PDK3	0.0458701	1.92549	0.0727532	0.141467
PRKD2	0.110007	4.07208	0.000944832	0.00487678
PDK4	0.137873	4.9922	0.00014681	0.00111659
PRKDC	0.20133	7.76512	1.01553e-06	1.85866e-05
PDPK1	0.13879	4.81674	0.000208026	0.00147787
PRKG1	0.0908556	3.83167	0.00155369	0.00718062
PDXK	-0.0108088	-0.441283	0.665114	0.75247
PRKG2	0.174271	5.8702	2.71741e-05	0.000293055
PFKFB1	0.122195	4.14253	0.000817187	0.00434318
PRKR	0.0395406	1.61079	0.127439	0.218477
PFKFB2	0.175315	5.77976	3.21808e-05	0.000335649
PRKRA	0.0385806	1.1728	0.258622	0.373725
PFKFB3	0.115119	4.74998	0.000237735	0.00164468
PRKWNK1	-0.0101955	-0.427135	0.675167	0.759976
LIMK1	0.0980282	3.10629	0.00701167	0.0229353
MIDORI	0.0993283	4.83694	0.000199807	0.00142984
LIMK2	0.0185672	0.689038	0.501005	0.6149
MINK	0.139484	5.67696	3.90525e-05	0.000393828
LOC115704	0.0908593	4.3832	0.000499085	0.00295677
MKNK1	0.0787682	2.34294	0.0328715	0.0770341
LOC149420	0.0307484	1.24016	0.233399	0.345623
MKNK2	0.154945	5.36111	7.14015e-05	0.000636854
PRPS1L1	0.214618	6.94629	3.9594e-06	5.98615e-05
MOS	0.12724	5.44258	6.10341e-05	0.000563172
LOC340371	0.120287	5.56835	4.79864e-05	0.000464705
MPP1	0.102665	3.82622	0.00157134	0.00723846
LOC91807	0.0262333	1.16912	0.260058	0.375363
MPP2	0.0671793	2.46272	0.025956	0.0640503
LTK	0.0439684	1.76355	0.0975453	0.177669
MPP3	0.253056	7.81766	9.33403e-07	1.72178e-05
LYK5	-0.0329473	-1.42483	0.174071	0.277367
MPZL1	0.0266387	1.15555	0.265401	0.381528
LYN	0.092848	4.23128	0.000680968	0.00376216
MRC2	0.111677	3.3564	0.00417361	0.0154002
PFKFB4	0.00356042	0.113375	0.911192	0.938245
PRKWNK2	0.130879	4.88883	0.000180196	0.00131106
PFKL	0.0180903	0.638111	0.532735	0.643039
PRKWNK3	-0.0160021	-0.729243	0.47675	0.591902
PFKM	0.0781814	3.59003	0.00256707	0.0106124
PRKWNK4	0.100481	3.78265	0.00172008	0.00777273
PFKP	0.0693746	2.38065	0.0305259	0.0726219
PRKX	0.0628599	2.18752	0.0444388	0.0969219
PFTK1	0.171666	6.11637	1.72469e-05	0.000200869
PRKY	0.0857063	3.01043	0.00854616	0.0268646
PGK1	0.0704364	2.52886	0.0227528	0.0576836
PRPF4B	0.136022	4.61552	0.000311531	0.00203494
PGK2	0.0347535	1.46178	0.163817	0.264866
PRPS1	0.0405825	1.48565	0.157467	0.256903
PHKA1	0.0136407	0.499145	0.624701	0.721829
PRPS2	-0.00404536	-0.161064	0.874128	0.91094
PHKA2	0.0880456	3.44943	0.00343941	0.0132999
PRPSAP1	0.1559	4.88955	0.000179937	0.0013105
PHKG1	0.00997189	0.309639	0.760968	0.827962
PRPSAP2	0.0871579	2.99402	0.00884002	0.0275465
SMAD7	0.0429677	1.88218	0.0787623	0.150587
MST1R	0.504041	18.8911	4.19985e-12	2.72101e-10
MAGI-3	0.0903576	3.32147	0.00448784	0.0162698
MST4	0.005044	0.208276	0.837731	0.884907
MAK	0.130586	3.61826	0.00242063	0.0101481
MUSK	0.0322791	1.22366	0.239393	0.352595
MALT1	0.114661	3.88571	0.00138898	0.00657332
MVD	0.00543736	0.257266	0.800364	0.856814
MAP2K1	0.154111	6.19013	1.50746e-05	0.000181011
MVK	0.013292	0.575924	0.572951	0.67764
MAP2K1IP1	0.134174	5.87019	2.71748e-05	0.000293055
MYLK	0.111516	3.8572	0.00147357	0.00689212
MAP2K2	0.0584498	2.11705	0.0508418	0.107359
MYLK2	0.148256	3.37356	0.00402734	0.0149915
MAP2K3	0.24572	9.74367	5.33694e-08	1.45073e-06
MYO3A	0.162482	6.40771	1.01785e-05	0.000130925
MAP2K4	0.0573161	2.22042	0.0417131	0.0922748
MYO3B	0.0110179	0.445941	0.661818	0.749993
MAP2K5	0.0191022	0.770985	0.452332	0.569385
NAGK	0.36777	6.75268	5.53421e-06	7.88719e-05
PHKG2	0.0547516	2.47529	0.0253157	0.0627943
TAO1	-0.00617175	-0.26092	0.797596	0.854478
PI4K2B	0.154673	5.64806	4.1247e-05	0.000411515
PSKH1	0.138014	4.87267	0.000186081	0.00134459
PI4KII	0.0896769	3.34831	0.00424433	0.0156012
PSKH2	0.043779	1.28603	0.217349	0.327504
PIK3C2A	0.119829	4.4039	0.000478466	0.00286199
PTK2	0.0405883	1.4495	0.167168	0.269031
PIK3C2B	0.183628	7.02813	3.44209e-06	5.31435e-05
PTK2B	0.0799838	3.56257	0.002718	0.0110845
PIK3C2G	0.0358192	1.24779	0.230669	0.342805
PTK6	0.0287813	1.11013	0.283901	0.40192
PIK3CA	0.0497106	2.23288	0.0407218	0.0906104
PTK7	0.119952	4.91518	0.000171003	0.00126021
PIK3CB	0.0805045	3.03183	0.0081773	0.0259223
PTK9	0.0296733	0.875486	0.394701	0.514502
PIK3CG	0.0828642	2.92986	0.0100871	0.0305579
PTK9L	0.0689185	2.63123	0.0185281	0.049014
PIK3R1	-0.0220871	-0.884843	0.389788	0.509766
PTPN5	0.0323798	1.2488	0.230307	0.342412
MAP2K6	0.100655	3.95679	0.00119889	0.00584799
NBEA	-0.00549333	-0.244559	0.810012	0.863919
MAP2K7	0.17647	6.63412	6.81092e-06	9.33938e-05
COASY	0.143494	5.12152	0.000113814	0.000919961
MAP3K1	0.0503978	1.47443	0.160426	0.260684
NEK1	0.00338851	0.138659	0.891508	0.923515
MAP3K10	1.24609e-05	0.000593677	0.999534	0.999658
NEK11	0.126888	5.73364	3.50935e-05	0.000361213
MAP3K11	-0.0209846	-0.932841	0.365235	0.48596
NEK2	0.035785	1.38979	0.184272	0.289218
MAP3K12	0.0935285	4.2161	0.000702507	0.00385494
[truncated: 21,149 more rows]

## Sheet: VU1604 vs siNT
	coef comp5	t comp5	p comp5	FDR comp5
[truncated: 21,760 more rows]

[truncated: 1 more sheets: VU1131,1604 vs siNT]
