# Supplementary material for: Genome-wide siRNA screens identify RBBP9 function as a potential target in Fanconi anaemia-deficient head-and-neck squamous cell carcinoma
Source: Commun Biol. 2023 Jan 13;6:37. doi: 10.1038/s42003-022-04389-3 (PMC9839743; doi:10.1038/s42003-022-04389-3)
Supplement: Supplementary file 5 — Supplementary data 2 [file 42003_2022_4389_MOESM5_ESM.xlsx]

## Sheet: ReadMe
	RBBP9-FLAG IP-Mass spec data pertinent to Figure 4f.
		indicates final selection of high-confidence RBBP9-interacting proteins based on spectral count abundance (fold change ≥2) as well as p-value ≤ 0.05

## Sheet: RBBP9-FLAG MS-based Interactome
MaxQuant.pgID	MaxQuant.gene.names	Kinase.names	Mol.weight.kDa	Percentage.sequence.coverage	Raw count (A) HEK293 cells + FANCC-FLAG	Raw count (B) HEK293 cells + RBBP9-FLAG	Raw count (C) HEK293 cells + RBBP9-FLAG	Normalised count (A) HEK293 cells + FANCC-FLAG	Normalised count (B) HEK293 cells + RBBP9-FLAG	Normalised count (C) HEK293 cells + RBBP9-FLAG	Fold change	p-value
352	RBBP9		21	68.8	33	393	364	18.5074	228.416	219.667	12.1055	1.89197e-05
1667	GOLGB1		367.42	3.9	0	6	5	0	3.48727	3.0174	10000	0.0065279
506	CSTB		11.139	12.2	0	6	4	0	3.48727	2.41392	10000	0.0090311
2286	ANP32B		22.276	12.3	0	5	4	0	2.90606	2.41392	10000	0.00993152
1335	RPS15		17.04	35.9	0	4	5	0	2.32485	3.0174	10000	0.0102056
1571	TCOF1		144.31	5.2	0	4	4	0	2.32485	2.41392	10000	0.0123845
2844	NHP2		17.201	6.5	0	4	3	0	2.32485	1.81044	10000	0.0174751
1347	PPIA		11.418	10.5	0	3	4	0	1.74364	2.41392	10000	0.0178106
1785	PFKFB3		57.287	6.8	0	3	4	0	1.74364	2.41392	10000	0.0178106
2738	MOV10		113.67	7.4	2	9	8	1.12166	5.23091	4.82784	4.48385	0.0224962
1304	PPP1CA		37.512	15.2	0	3	3	0	1.74364	1.81044	10000	0.0246894
1007	BUD31		17	12.5	0	3	3	0	1.74364	1.81044	10000	0.0246894
1976	NFXL1		101.34	4.4	0	3	3	0	1.74364	1.81044	10000	0.0246894
2071	CHD1L		90.254	4.9	0	3	3	0	1.74364	1.81044	10000	0.0246894
2503	AKAP9		447.75	1.7	0	5	2	0	2.90606	1.20696	10000	0.0271456
1320	SNRPD3		13.291	40	0	4	2	0	2.32485	1.20696	10000	0.028847
1877	RIF1		271.69	2.2	0	2	5	0	1.16242	3.0174	10000	0.0293996
2015	MRPL21		22.814	19.5	0	2	5	0	1.16242	3.0174	10000	0.0293996
786	PCMT1		24.636	20.3	0	2	4	0	1.16242	2.41392	10000	0.0299461
1754	SEPT7		50.58	13.8	0	2	4	0	1.16242	2.41392	10000	0.0299461
2251	PRPF31		54.909	13.8	7	17	14	3.92582	9.88061	8.44872	2.33446	0.0355042
2907	SUCLA2		48.039	12.9	1	5	6	0.560832	2.90606	3.62088	5.81898	0.0364815
363	RECQL5		106.05	3	0	3	2	0	1.74364	1.20696	10000	0.0399318
2758	ISYNA1		47.146	12.8	0	3	2	0	1.74364	1.20696	10000	0.0399318
3138	SNX5		46.816	11.1	0	3	2	0	1.74364	1.20696	10000	0.0399318
1495	AHNAK		629.09	1.2	0	2	3	0	1.16242	1.81044	10000	0.039932
165	SETD1A		186.03	1.8	0	2	3	0	1.16242	1.81044	10000	0.039932
305	CAND2		122.66	5.1	0	2	3	0	1.16242	1.81044	10000	0.039932
866	MAPK1	MAPK1	36.432	11.7	0	2	3	0	1.16242	1.81044	10000	0.039932
1316	RPS11		18.431	36.7	1	7	4	0.560832	4.06849	2.41392	5.77928	0.0431836
933	MCM5		82.285	16.3	6	12	15	3.36499	6.97455	9.0522	2.3814	0.0455
1214	YARS		59.143	19.9	7	15	14	3.92582	8.71819	8.44872	2.18641	0.0487889
623	HSPA1A;HSPA1B		70.051	37.6	139	110	92	77.9556	63.9334	55.5202	-1.3052	0.036415
1558	PABPC4		69.578	5.1	12	4	4	6.72998	2.32485	2.41392	-2.84039	0.0324736
2409	ABHD14B		22.345	17.1	10	3	3	5.60832	1.74364	1.81044	-3.15599	0.0346716
780	VDAC1		30.772	14.5	9	2	2	5.04749	1.16242	1.20696	-4.26059	0.0245076
468	IGHV3-21;IGHV3-20		12.943	29.9	40	8	7	22.4333	4.6497	4.22436	-5.05592	0.00188244
1037	GPD2		67.531	5.8	6	1	1	3.36499	0.581212	0.60348	-5.68078	0.0325467
499	HPX		51.676	13.9	8	2	0	4.48665	1.16242	0	-7.71947	0.0315311
467	IGKV3D-20		12.557	21.6	17	2	2	9.53414	1.16242	1.20696	-8.04778	0.00479329
754	ITIH2		106.46	15.6	15	2	1	8.41248	1.16242	0.60348	-9.52767	0.00590851
821	MPST		33.178	5.1	5	1	0	2.80416	0.581212	0	-9.64934	0.0342105
1060	RPS9		22.591	4.6	6	1	0	3.36499	0.581212	0	-11.5792	0.0248415
46	ALB		69.366	13.3	140	19	3	78.5165	11.043	1.81044	-12.2172	0.00655406
483	APOE		36.154	20.2	13	2	0	7.29081	1.16242	0	-12.5441	0.0149913
459	A2M		163.29	7.9	20	2	0	11.2166	1.16242	0	-19.2987	0.00837481
456	SERPINA1		46.736	10.3	24	0	1	13.46	0	0.60348	-44.6078	0.00386056
508	APOB		515.6	7	46	0	1	25.7983	0	0.60348	-85.4983	0.00189859
460	C3		187.15	14.4	45	1	0	25.2374	0.581212	0	-86.8441	0.0018665
451	HP;HPR		45.205	18	36	0	0	20.1899	0	0	-10000	0.00273836
497	TF		77.063	14.9	33	0	0	18.5074	0	0	-10000	0.00292577
443	CP		122.2	10.8	28	0	0	15.7033	0	0	-10000	0.00331986
457	SERPINA3		47.65	20.8	26	0	0	14.5816	0	0	-10000	0.00351676
619	C4B;C4A		192.75	12.6	26	0	0	14.5816	0	0	-10000	0.00351676
553	APOA4		45.398	26.3	18	0	0	10.095	0	0	-10000	0.00471101
482	APOA1		30.777	43.8	15	0	0	8.41248	0	0	-10000	0.0054707
1412	FANCC		63.428	5.7	14	0	0	7.85165	0	0	-10000	0.00579433
30	IGLC1;IGLL5;IGLC6		11.348	32.1	13	0	0	7.29081	0	0	-10000	0.00616697
449	F2		70.036	8.8	12	0	0	6.72998	0	0	-10000	0.00660122
450	C1R		80.118	2.1	11	0	0	6.16915	0	0	-10000	0.00711451
473	IGHM		49.439	31.8	9	0	0	5.04749	0	0	-10000	0.00848937
490	LRG1		38.177	5.2	9	0	0	5.04749	0	0	-10000	0.00848937
487	CRP		25.038	13.4	9	0	0	5.04749	0	0	-10000	0.00848937
491	FN1		221.29	1.6	8	0	0	4.48665	0	0	-10000	0.00944417
512	HRG		59.578	4	8	0	0	4.48665	0	0	-10000	0.00944417
455	SERPINC1		52.602	13.1	7	0	0	3.92582	0	0	-10000	0.0106884
452	PLG		90.568	2.1	6	0	0	3.36499	0	0	-10000	0.0123841
488	C1QB		26.721	8.7	6	0	0	3.36499	0	0	-10000	0.0123841
570	C8B		67.046	4.7	6	0	0	3.36499	0	0	-10000	0.0123841
581	UMOD		55.959	6.9	6	0	0	3.36499	0	0	-10000	0.0123841
598	SERPINF2		54.565	6.5	6	0	0	3.36499	0	0	-10000	0.0123841
489	C9		63.173	5.5	5	0	0	2.80416	0	0	-10000	0.0148444
484	APOA2		11.175	11	5	0	0	2.80416	0	0	-10000	0.0148444
492	RBP4		23.01	5	5	0	0	2.80416	0	0	-10000	0.0148444
466			12.778	12.8	4	0	0	2.24333	0	0	-10000	0.0187662
461	C5		188.3	4.8	4	0	0	2.24333	0	0	-10000	0.0187662
820	AZGP1		34.258	7.4	4	0	0	2.24333	0	0	-10000	0.0187662
534	CFI		65.75	3.1	4	0	0	2.24333	0	0	-10000	0.0187662
596	CFH		139.09	4.9	4	0	0	2.24333	0	0	-10000	0.0187662
974	SERPINF1		46.312	12.2	4	0	0	2.24333	0	0	-10000	0.0187662
493	AMBP		38.999	8.5	4	0	0	2.24333	0	0	-10000	0.0187662
547	GSN		80.64	9.4	4	0	0	2.24333	0	0	-10000	0.0187662
2100	RHOT2		68.117	6	4	0	0	2.24333	0	0	-10000	0.0187662
476	IGHD		42.352	20.8	3	0	0	1.6825	0	0	-10000	0.0260864
2	IGHV3-66;IGHV3-74;IGHV3-23		12.698	19	3	0	0	1.6825	0	0	-10000	0.0260864
472	IGHG3;IGHG2		41.287	10.6	3	0	0	1.6825	0	0	-10000	0.0260864
3144	F11R		32.583	11.7	3	0	0	1.6825	0	0	-10000	0.0260864
1461	ITIH3		99.326	1.1	3	0	0	1.6825	0	0	-10000	0.0260864
124	KPNA4		57.886	4.4	3	0	0	1.6825	0	0	-10000	0.0260864
229	ZNF207		49.692	5.6	3	0	0	1.6825	0	0	-10000	0.0260864
458	AGT		53.154	3.3	3	0	0	1.6825	0	0	-10000	0.0260864
485	APOC1		9.3318	10.8	3	0	0	1.6825	0	0	-10000	0.0260864
533	SERPING1		49.757	8	3	0	0	1.6825	0	0	-10000	0.0260864
565	PROS1		75.122	2.8	3	0	0	1.6825	0	0	-10000	0.0260864
642	MBL2		26.143	8.9	3	0	0	1.6825	0	0	-10000	0.0260864
726	ITGA2		129.29	3	3	0	0	1.6825	0	0	-10000	0.0260864
769	PZP		140.37	2.8	3	0	0	1.6825	0	0	-10000	0.0260864
844	PON1		39.731	8.5	3	0	0	1.6825	0	0	-10000	0.0260864
1651	ITIH4		93.851	5.9	3	0	0	1.6825	0	0	-10000	0.0260864
1922	TYW1B		76.946	1.3	3	0	0	1.6825	0	0	-10000	0.0260864
2097	UBR1		200.21	2.8	3	0	0	1.6825	0	0	-10000	0.0260864
2436	PGLYRP2		68	4.9	3	0	0	1.6825	0	0	-10000	0.0260864
2618	TRIM4		34.193	8.8	3	0	0	1.6825	0	0	-10000	0.0260864
2752	SARS2		58.282	4.4	3	0	0	1.6825	0	0	-10000	0.0260864
3010	DUSP12		37.687	2.4	3	0	0	1.6825	0	0	-10000	0.0260864
546	IGKV4-1		13.38	12.4	2	0	0	1.12166	0	0	-10000	0.0450489
453	CFB		85.532	2.5	2	0	0	1.12166	0	0	-10000	0.0450489
569	ANXA2;ANXA2P2		38.604	16.8	2	0	0	1.12166	0	0	-10000	0.0450489
2646	MAGT1		38.036	2.7	2	0	0	1.12166	0	0	-10000	0.0450489
486	FGA		94.972	5.3	2	0	0	1.12166	0	0	-10000	0.0450489
495	PPBP		13.894	7.8	2	0	0	1.12166	0	0	-10000	0.0450489
764	RAB6A		23.548	25	2	0	0	1.12166	0	0	-10000	0.0450489
63	LUM		38.756	2.6	2	0	0	1.12166	0	0	-10000	0.0450489
77			57.552	8.1	2	0	0	1.12166	0	0	-10000	0.0450489
217	TXNL1		32.251	3.8	2	0	0	1.12166	0	0	-10000	0.0450489
404	SLU7		68.386	2.4	2	0	0	1.12166	0	0	-10000	0.0450489
414	YEATS4		26.499	11.9	2	0	0	1.12166	0	0	-10000	0.0450489
463	KNG1		43.821	2	2	0	0	1.12166	0	0	-10000	0.0450489
501	C4BPA		67.033	3.9	2	0	0	1.12166	0	0	-10000	0.0450489
527	APOD		21.275	4.8	2	0	0	1.12166	0	0	-10000	0.0450489
573	PSAP		58.112	4.8	2	0	0	1.12166	0	0	-10000	0.0450489
584	THBS1;THBS2		120.15	1.3	2	0	0	1.12166	0	0	-10000	0.0450489
587	SLC3A2		57.944	8.3	2	0	0	1.12166	0	0	-10000	0.0450489
594	CD14		40.076	2.7	2	0	0	1.12166	0	0	-10000	0.0450489
613	C1S		76.684	2.3	2	0	0	1.12166	0	0	-10000	0.0450489
661	F5		251.7	1.2	2	0	0	1.12166	0	0	-10000	0.0450489
1133	CPT1A		86.238	4.6	2	0	0	1.12166	0	0	-10000	0.0450489
1173	HNRNPA3		37.029	15.2	2	0	0	1.12166	0	0	-10000	0.0450489
1383	GPLD1		92.335	3.6	2	0	0	1.12166	0	0	-10000	0.0450489
1428	OTUD4		116.95	2.5	2	0	0	1.12166	0	0	-10000	0.0450489
1454	CSTF1		48.357	5.6	2	0	0	1.12166	0	0	-10000	0.0450489
1487	MFGE8		37.504	6.9	2	0	0	1.12166	0	0	-10000	0.0450489
1537	CHAF1B		61.492	5.4	2	0	0	1.12166	0	0	-10000	0.0450489
1576	TMED1		25.206	5.7	2	0	0	1.12166	0	0	-10000	0.0450489
1603	APOF		35.399	4.3	2	0	0	1.12166	0	0	-10000	0.0450489
1607	BLMH		52.562	5.3	2	0	0	1.12166	0	0	-10000	0.0450489
1778	NDUFA9		42.509	8.8	2	0	0	1.12166	0	0	-10000	0.0450489
1797	IAH1		15.191	12.6	2	0	0	1.12166	0	0	-10000	0.0450489
1830	AGK		47.137	2.8	2	0	0	1.12166	0	0	-10000	0.0450489
1986	PHLPP2		107.08	1.4	2	0	0	1.12166	0	0	-10000	0.0450489
2249	SLC44A1		73.011	2.1	2	0	0	1.12166	0	0	-10000	0.0450489
2508	RBM4;RBM4B		19.787	11	2	0	0	1.12166	0	0	-10000	0.0450489
2519	NUDT12		50.051	5.6	2	0	0	1.12166	0	0	-10000	0.0450489
2674	TOR3A		21.18	6.1	2	0	0	1.12166	0	0	-10000	0.0450489
2821	UQCC1		26.963	11.7	2	0	0	1.12166	0	0	-10000	0.0450489
2836	RBM22		41.151	9.7	2	0	0	1.12166	0	0	-10000	0.0450489
2882	HACD3		36.43	4.6	2	0	0	1.12166	0	0	-10000	0.0450489
2971	VPS28		25.425	9	2	0	0	1.12166	0	0	-10000	0.0450489
1057	RPL27A		16.561	17.6	1	6	4	0.560832	3.48727	2.41392	5.26111	0.0518063
853	CAD		242.98	3.7	5	11	12	2.80416	6.39334	7.24176	2.43123	0.0526266
278	CTNND1		108.17	7.9	4	1	0	2.24333	0.581212	0	-7.71947	0.0526804
429	TXNDC12		19.206	17.4	4	1	0	2.24333	0.581212	0	-7.71947	0.0526804
163	SEC16A		247.24	1.4	1	4	6	0.560832	2.32485	3.62088	5.30081	0.0529705
958	BSG		19.438	17	4	0	1	2.24333	0	0.60348	-7.43463	0.0538308
2637	NAT10		107.3	4.5	4	0	1	2.24333	0	0.60348	-7.43463	0.0538308
524	ATP1A1		74.139	9	5	1	1	2.80416	0.581212	0.60348	-4.73399	0.0542954
756	ATP2B1		138.75	6.5	8	2	3	4.48665	1.16242	1.81044	-3.0184	0.056188
1303	RPS7		22.127	32	5	10	13	2.80416	5.81212	7.84524	2.4352	0.0564877
1389	MRPS15		29.842	4.7	6	1	2	3.36499	0.581212	1.20696	-3.76361	0.0590639
825	ATP5A1		54.493	19.5	30	19	16	16.825	11.043	9.65568	-1.6257	0.0595963
1636	DYNC1H1		532.4	8.5	30	44	40	16.825	25.5733	24.1392	1.47735	0.0612325
18	DDT;DDTL		11.323	11.2	0	4	1	0	2.32485	0.60348	10000	0.0621322
1703	PDIA6		47.837	5.7	10	2	5	5.60832	1.16242	3.0174	-2.68352	0.0635955
2034	HUWE1		480.19	3.9	9	16	17	5.04749	9.2994	10.2592	1.93746	0.0646341
1475	TJP1		186.96	2.3	0	2	2	0	1.16242	1.20696	10000	0.0660065
2107	DIS3L2		99.278	3.2	0	2	2	0	1.16242	1.20696	10000	0.0660065
249	CALU		16.291	5.8	0	2	2	0	1.16242	1.20696	10000	0.0660065
324	PRPF40A		105.93	2.3	0	2	2	0	1.16242	1.20696	10000	0.0660065
383	SCAF4;SCAF8		123.64	1.1	0	2	2	0	1.16242	1.20696	10000	0.0660065
418	HERC2		527.22	0.8	0	2	2	0	1.16242	1.20696	10000	0.0660065
650	UBL4A		17.776	7	0	2	2	0	1.16242	1.20696	10000	0.0660065
700	HNRNPL		64.132	9.2	0	2	2	0	1.16242	1.20696	10000	0.0660065
768	HOXA5		29.345	5.2	0	2	2	0	1.16242	1.20696	10000	0.0660065
783	COMT		24.449	10	0	2	2	0	1.16242	1.20696	10000	0.0660065
1003	RFC5		36.104	3.1	0	2	2	0	1.16242	1.20696	10000	0.0660065
1019	PI4KA		236.83	1.5	0	2	2	0	1.16242	1.20696	10000	0.0660065
1051	NOP2		69.614	3.7	0	2	2	0	1.16242	1.20696	10000	0.0660065
2136	TMEM256		11.741	7.1	0	2	2	0	1.16242	1.20696	10000	0.0660065
2149	ATPAF2		32.772	6.6	0	2	2	0	1.16242	1.20696	10000	0.0660065
2335	FKBP10		64.244	4	0	2	2	0	1.16242	1.20696	10000	0.0660065
2570	NUPL1		50.21	4.1	0	2	2	0	1.16242	1.20696	10000	0.0660065
2868	UBP1		56.452	2.4	0	2	2	0	1.16242	1.20696	10000	0.0660065
2970	GGA1		61.378	1.8	0	2	2	0	1.16242	1.20696	10000	0.0660065
3107	TRRAP	TRRAP	434.41	2.1	0	2	2	0	1.16242	1.20696	10000	0.0660065
42			22.975	14.6	15	26	22	8.41248	15.1115	13.2766	1.68726	0.0671769
1049	RANGAP1		63.541	9.9	22	13	11	12.3383	7.55576	6.63828	-1.73852	0.0680341
1293	RHOA;RHOC;RHOB		21.768	15	0	5	1	0	2.90606	0.60348	10000	0.0687028
76	HRNR		282.39	2.9	0	3	1	0	1.74364	0.60348	10000	0.0689043
1445	DST		591.03	0.9	0	3	1	0	1.74364	0.60348	10000	0.0689043
588	PFKM		81.775	4.5	0	1	3	0	0.581212	1.81044	10000	0.0704077
2026	KDELC2		58.572	6.3	0	1	3	0	0.581212	1.81044	10000	0.0704077
1358	EIF5A;EIF5A2;EIF5AL1		16.832	22.7	8	17	13	4.48665	9.88061	7.84524	1.9754	0.0718309
367	ALDH1A2;ALDH1A3		46.136	9	1	4	5	0.560832	2.32485	3.0174	4.76279	0.0724965
1267	PSMA6		27.399	16.7	1	5	4	0.560832	2.90606	2.41392	4.74294	0.0724965
399	PGLS		27.547	13.6	10	1	5	5.60832	0.581212	3.0174	-3.11693	0.0749678
801	SFPQ		76.149	13.3	19	6	12	10.6558	3.48727	7.24176	-1.98635	0.0753138
665	CKB		42.644	25.2	71	52	50	39.8191	30.223	30.174	-1.31858	0.0777064
194	IPO8		96.035	4	5	0	2	2.80416	0	1.20696	-4.64665	0.077951
1386	MRPS22		41.28	16.4	1	6	3	0.560832	3.48727	1.81044	4.72309	0.0788817
1144	RPL14		23.432	10.7	9	4	3	5.04749	2.32485	1.81044	-2.44118	0.0794859
886	ECHS1		31.387	17.2	6	12	12	3.36499	6.97455	7.24176	2.11238	0.0808322
1822	AMOT		118.08	6.3	7	11	16	3.92582	6.39334	9.65568	2.04403	0.0855922
1474	CKAP4		66.022	14.6	6	10	14	3.36499	5.81212	8.44872	2.119	0.0856118
1165	HSD17B4		77.869	6.4	5	10	11	2.80416	5.81212	6.63828	2.21999	0.0860205
926	RPL9		21.863	21.9	2	6	6	1.12166	3.48727	3.62088	3.16858	0.0877657
2801	SMC4		147.18	6.6	2	7	5	1.12166	4.06849	3.0174	3.15865	0.0878237
905	POLR2B		133.9	7.1	2	5	7	1.12166	2.90606	4.22436	3.1785	0.0878731
2369	KIAA1279		71.813	6	4	8	10	2.24333	4.6497	6.0348	2.3814	0.0900683
1281	COPS2		51.596	7.4	3	8	7	1.6825	4.6497	4.22436	2.63717	0.0915504
1710	STK38	STK38	54.19	10.1	6	15	9	3.36499	8.71819	5.43132	2.10246	0.0944893
788	GART		107.77	7	7	12	14	3.92582	6.97455	8.44872	1.96434	0.094879
682	ETFA		30.025	28.9	7	12	14	3.92582	6.97455	8.44872	1.96434	0.094879
355	BCAS2		26.131	19.6	3	1	0	1.6825	0.581212	0	-5.78961	0.101299
284	PFKFB2		54.406	3.6	3	1	0	1.6825	0.581212	0	-5.78961	0.101299
911	DNAJA1		37.044	12.7	3	1	0	1.6825	0.581212	0	-5.78961	0.101299
1626	SCRIB		165.24	2.5	3	1	0	1.6825	0.581212	0	-5.78961	0.101299
3	IGHV3-72		13.203	9.2	3	0	1	1.6825	0	0.60348	-5.57598	0.101916
728	PRKACA;PRKACB	PRKACA;PRKACB	40.589	6.6	3	0	1	1.6825	0	0.60348	-5.57598	0.101916
329	ERLIN2;ERLIN1		16.814	7.9	3	0	1	1.6825	0	0.60348	-5.57598	0.101916
2952	CYB5R1		34.094	5.9	3	0	1	1.6825	0	0.60348	-5.57598	0.101916
331	SRSF10;SRSF12		20.117	6.7	3	0	1	1.6825	0	0.60348	-5.57598	0.101916
1538	IK		65.601	8.4	3	0	1	1.6825	0	0.60348	-5.57598	0.101916
2073	NIT1		31.858	9.6	3	0	1	1.6825	0	0.60348	-5.57598	0.101916
2538	ERP44		46.971	7.6	3	0	1	1.6825	0	0.60348	-5.57598	0.101916
2850	THUMPD1		39.315	7.4	3	0	1	1.6825	0	0.60348	-5.57598	0.101916
2972	DBR1		61.554	4.6	3	0	1	1.6825	0	0.60348	-5.57598	0.101916
2988	RAB21		24.347	12.4	3	0	1	1.6825	0	0.60348	-5.57598	0.101916
1653	IRF3		16.73	14.3	1	4	4	0.560832	2.32485	2.41392	4.22477	0.10647
1185	MSH6		119.79	4	1	4	4	0.560832	2.32485	2.41392	4.22477	0.10647
795	HNRNPA2B1		36.006	18.8	6	14	9	3.36499	8.13697	5.43132	2.0161	0.106538
2759	ACOT13		12.366	18.8	1	3	5	0.560832	1.74364	3.0174	4.24462	0.106594
1539	MTAP		26.278	23	5	2	1	2.80416	1.16242	0.60348	-3.17589	0.109737
2702	UBE2Z		38.21	7.1	5	2	1	2.80416	1.16242	0.60348	-3.17589	0.109737
1115	ACADVL		68.058	5.2	0	1	2	0	0.581212	1.20696	10000	0.111303
15	WDR91		83.343	2.7	0	1	2	0	0.581212	1.20696	10000	0.111303
169	KIAA0391		56.486	1.8	0	1	2	0	0.581212	1.20696	10000	0.111303
1047	MAPK9;MAPK8;MAPK10	MAPK9;MAPK8;MAPK10	44.223	5.2	0	1	2	0	0.581212	1.20696	10000	0.111303
1064	GNPDA1;GNPDA2		24.047	13.2	0	1	2	0	0.581212	1.20696	10000	0.111303
1097	DHPS		35.915	7.8	0	1	2	0	0.581212	1.20696	10000	0.111303
1158	SMARCA4		181.26	1.9	0	1	2	0	0.581212	1.20696	10000	0.111303
1205	CTSC		51.853	2.4	0	1	2	0	0.581212	1.20696	10000	0.111303
1262	SEC61B		9.9743	11.5	0	1	2	0	0.581212	1.20696	10000	0.111303
1519	PTPN13		255.92	0.6	0	1	2	0	0.581212	1.20696	10000	0.111303
1592	MTMR1		63.329	4.6	0	1	2	0	0.581212	1.20696	10000	0.111303
1668	NAA30		35.579	11.7	0	1	2	0	0.581212	1.20696	10000	0.111303
1717	PCBP1		37.497	14	0	1	2	0	0.581212	1.20696	10000	0.111303
1744	ELAVL1		36.091	4	0	1	2	0	0.581212	1.20696	10000	0.111303
1824	PDCD4		50.576	4.6	0	1	2	0	0.581212	1.20696	10000	0.111303
1872	FRY		338.87	0.2	0	1	2	0	0.581212	1.20696	10000	0.111303
2002	ASRGL1		18.98	7.2	0	1	2	0	0.581212	1.20696	10000	0.111303
2062	ZC3H18		84.099	3.7	0	1	2	0	0.581212	1.20696	10000	0.111303
2277	NDRG1		33.65	13.1	0	1	2	0	0.581212	1.20696	10000	0.111303
2285	ANKS1A		123.11	1.1	0	1	2	0	0.581212	1.20696	10000	0.111303
2428	FBXL18		73.158	5.7	0	1	2	0	0.581212	1.20696	10000	0.111303
2552	FUCA2		54.066	10.5	0	1	2	0	0.581212	1.20696	10000	0.111303
2784	AAAS		55.813	4.5	0	1	2	0	0.581212	1.20696	10000	0.111303
2786	STRN4		80.595	7.4	0	1	2	0	0.581212	1.20696	10000	0.111303
2827	ARL8B		21.539	26.9	0	1	2	0	0.581212	1.20696	10000	0.111303
2828	FAIM		20.215	8.4	0	1	2	0	0.581212	1.20696	10000	0.111303
3088	TMED5		21.727	5.2	0	1	2	0	0.581212	1.20696	10000	0.111303
2927	SEL1L		33.53	5.6	0	2	1	0	1.16242	0.60348	10000	0.111303
518	CAPNS1		28.315	23.1	0	2	1	0	1.16242	0.60348	10000	0.111303
83	SLC35A4		11.133	30.1	0	2	1	0	1.16242	0.60348	10000	0.111303
159	GAK	GAK	134.46	1	0	2	1	0	1.16242	0.60348	10000	0.111303
205	DYNC1LI2		45.004	3.6	0	2	1	0	1.16242	0.60348	10000	0.111303
285	CCDC22		70.755	2.2	0	2	1	0	1.16242	0.60348	10000	0.111303
288	EDF1		15.48	8.6	0	2	1	0	1.16242	0.60348	10000	0.111303
368	GFPT2		76.93	2.8	0	2	1	0	1.16242	0.60348	10000	0.111303
386	GABARAP		13.918	9.4	0	2	1	0	1.16242	0.60348	10000	0.111303
419	OXSR1	OXSR1	58.022	4.4	0	2	1	0	1.16242	0.60348	10000	0.111303
574	HEXB		63.111	3.8	0	2	1	0	1.16242	0.60348	10000	0.111303
763	RAB5A		22.178	11.4	0	2	1	0	1.16242	0.60348	10000	0.111303
862	ABCD3		75.475	13.1	0	2	1	0	1.16242	0.60348	10000	0.111303
1326	CNBP		18.742	14.1	0	2	1	0	1.16242	0.60348	10000	0.111303
1357	RPS21		9.1113	12	0	2	1	0	1.16242	0.60348	10000	0.111303
1493	NCBP1		91.838	5.6	0	2	1	0	1.16242	0.60348	10000	0.111303
1502	KIF1A		191.06	1.9	0	2	1	0	1.16242	0.60348	10000	0.111303
1655	PUM1		119.56	2.1	0	2	1	0	1.16242	0.60348	10000	0.111303
1884	CACHD1		142.29	0.9	0	2	1	0	1.16242	0.60348	10000	0.111303
1937	TTC27		96.631	3.1	0	2	1	0	1.16242	0.60348	10000	0.111303
2003	DHX30		129.44	4.8	0	2	1	0	1.16242	0.60348	10000	0.111303
2055	ABCA13		576.15	0.6	0	2	1	0	1.16242	0.60348	10000	0.111303
2092	FOXRED2		77.79	1.8	0	2	1	0	1.16242	0.60348	10000	0.111303
2200	CASC5		262.63	0.9	0	2	1	0	1.16242	0.60348	10000	0.111303
2407	SCLY		48.148	11.9	0	2	1	0	1.16242	0.60348	10000	0.111303
2442	SMG1	SMG1	340.67	0.5	0	2	1	0	1.16242	0.60348	10000	0.111303
2930	TJP2		130.44	4.9	0	2	1	0	1.16242	0.60348	10000	0.111303
3062	MRPS28		20.843	5.3	0	2	1	0	1.16242	0.60348	10000	0.111303
1016	STAT1		87.334	10.1	4	1	1	2.24333	0.581212	0.60348	-3.78719	0.111684
1485	LGALS3BP		65.33	6.3	4	1	1	2.24333	0.581212	0.60348	-3.78719	0.111684
295	ABCB7		82.768	3.3	4	1	1	2.24333	0.581212	0.60348	-3.78719	0.111684
379	USP19		140.02	1.6	4	1	1	2.24333	0.581212	0.60348	-3.78719	0.111684
567	ACYP1		11.261	13.1	4	1	1	2.24333	0.581212	0.60348	-3.78719	0.111684
811	ATP2B4		124.01	8.6	4	1	1	2.24333	0.581212	0.60348	-3.78719	0.111684
1862	UBR4		571.85	2.9	6	9	14	3.36499	5.23091	8.44872	2.03264	0.111737
1381	PRKDC	PRKDC	469.08	6.9	40	51	50	22.4333	29.6418	30.174	1.33319	0.117868
2617	API5		57.909	10.7	4	2	0	2.24333	1.16242	0	-3.85974	0.120015
1192	THOP1		78.839	10.4	12	6	6	6.72998	3.48727	3.62088	-1.89359	0.122694
888	PEBP1		21.057	19.8	3	7	7	1.6825	4.06849	4.22436	2.46445	0.122934
1332	HIST1H4A		11.367	23.3	3	6	8	1.6825	3.48727	4.82784	2.47107	0.122994
2006	GET4		36.504	10.4	9	4	4	5.04749	2.32485	2.41392	-2.13029	0.123111
8	TTC26		56.352	9.2	4	0	2	2.24333	0	1.20696	-3.71732	0.123851
1776	UBE2S		23.845	14.9	4	0	2	2.24333	0	1.20696	-3.71732	0.123851
2546	COPS4		46.268	12.1	4	0	2	2.24333	0	1.20696	-3.71732	0.123851
575	PFN1		15.054	25	5	13	7	2.80416	7.55576	4.22436	2.10047	0.126953
2808	MDN1		632.81	2.6	6	11	11	3.36499	6.39334	6.63828	1.93635	0.130485
199	DHX15		90.932	7.4	8	4	3	4.48665	2.32485	1.81044	-2.16993	0.139196
2748	APMAP		32.161	3.1	8	4	3	4.48665	2.32485	1.81044	-2.16993	0.139196
1698	KARS		68.047	13.7	8	3	4	4.48665	1.74364	2.41392	-2.15831	0.139196
1780	PCK2		70.698	8.4	1	2	6	0.560832	1.16242	3.62088	4.26447	0.144498
2823	SLC38A7		49.965	1.9	1	0	0	0.560832	0	0	-10000	0.144828
2094	GCC2		195.91	6.7	1	0	0	0.560832	0	0	-10000	0.144828
465	IGJ		18.098	13.2	1	0	0	0.560832	0	0	-10000	0.144828
481	LMNA		70.66	16.7	1	0	0	0.560832	0	0	-10000	0.144828
498	LTF		73.16	18.8	1	0	0	0.560832	0	0	-10000	0.144828
37	KRT75		59.504	12	1	0	0	0.560832	0	0	-10000	0.144828
782	CD9		25.416	9.6	1	0	0	0.560832	0	0	-10000	0.144828
870	TPP2		138.35	4.7	1	0	0	0.560832	0	0	-10000	0.144828
2018	MYH14		167.89	6.1	1	0	0	0.560832	0	0	-10000	0.144828
2231	ABHD5		39.095	4.6	1	0	0	0.560832	0	0	-10000	0.144828
2580	FUNDC2		20.675	14.8	1	0	0	0.560832	0	0	-10000	0.144828
68	KRT73		58.923	5.7	1	0	0	0.560832	0	0	-10000	0.144828
146	APOL1		42.158	3.9	1	0	0	0.560832	0	0	-10000	0.144828
500	KLKB1		71.369	1.4	1	0	0	0.560832	0	0	-10000	0.144828
693	COX7A2		9.3959	27.7	1	0	0	0.560832	0	0	-10000	0.144828
747	CD58		26.66	4.2	1	0	0	0.560832	0	0	-10000	0.144828
951	SAA4		14.746	8.5	1	0	0	0.560832	0	0	-10000	0.144828
962	IGFALS		66.034	4	1	0	0	0.560832	0	0	-10000	0.144828
1292	RPL37A		10.275	13	1	0	0	0.560832	0	0	-10000	0.144828
2474	SORT1		77.374	5.2	1	0	0	0.560832	0	0	-10000	0.144828
2523	CPPED1		13.462	16.4	1	0	0	0.560832	0	0	-10000	0.144828
2841	GEMIN8		28.636	6.6	1	0	0	0.560832	0	0	-10000	0.144828
31	FBLN1		77.456	1.7	1	0	0	0.560832	0	0	-10000	0.144828
32	HGFAC		67.703	1.9	1	0	0	0.560832	0	0	-10000	0.144828
85	AGPS		72.911	6.7	1	0	0	0.560832	0	0	-10000	0.144828
89	HAX1		14.234	7.3	1	0	0	0.560832	0	0	-10000	0.144828
135	CHD2		200.56	0.6	1	0	0	0.560832	0	0	-10000	0.144828
150	MGST3		16.516	8.6	1	0	0	0.560832	0	0	-10000	0.144828
154	UQCRQ		9.9062	15.9	1	0	0	0.560832	0	0	-10000	0.144828
175	T		41.078	2.7	1	0	0	0.560832	0	0	-10000	0.144828
218	TPD52L2		17.473	6.1	1	0	0	0.560832	0	0	-10000	0.144828
220	PPIH		19.208	4.5	1	0	0	0.560832	0	0	-10000	0.144828
241	ENSA		11.99	8.6	1	0	0	0.560832	0	0	-10000	0.144828
251	ORC5		37.413	4.3	1	0	0	0.560832	0	0	-10000	0.144828
262	MCM3AP		218.4	0.6	1	0	0	0.560832	0	0	-10000	0.144828
332	GMNN		23.565	6.2	1	0	0	0.560832	0	0	-10000	0.144828
398	NDUFA10		40.75	2.5	1	0	0	0.560832	0	0	-10000	0.144828
406	CD2BP2		37.646	7	1	0	0	0.560832	0	0	-10000	0.144828
409	SGPL1		63.523	3	1	0	0	0.560832	0	0	-10000	0.144828
430	MBD3		29.014	5.4	1	0	0	0.560832	0	0	-10000	0.144828
442	SOD1		15.936	16.2	1	0	0	0.560832	0	0	-10000	0.144828
502	VTN		54.305	9.2	1	0	0	0.560832	0	0	-10000	0.144828
532	SERPINA5		45.674	3.2	1	0	0	0.560832	0	0	-10000	0.144828
549	PTMA		12.074	21.8	1	0	0	0.560832	0	0	-10000	0.144828
562	NEFL		61.516	1.8	1	0	0	0.560832	0	0	-10000	0.144828
586	SERPINA6		45.14	3.2	1	0	0	0.560832	0	0	-10000	0.144828
631	PTPRF		211.68	0.7	1	0	0	0.560832	0	0	-10000	0.144828
660	SLC25A4		33.064	3	1	0	0	0.560832	0	0	-10000	0.144828
677	TPT1		15.597	9.4	1	0	0	0.560832	0	0	-10000	0.144828
704	CPN1		52.286	3.1	1	0	0	0.560832	0	0	-10000	0.144828
724	HSPA6		71.027	8.9	1	0	0	0.560832	0	0	-10000	0.144828
745	CDH2		97.039	2.1	1	0	0	0.560832	0	0	-10000	0.144828
791	GPX3		25.552	7.5	1	0	0	0.560832	0	0	-10000	0.144828
798	CPN2		60.556	3.3	1	0	0	0.560832	0	0	-10000	0.144828
819	NFYB		22.831	8.2	1	0	0	0.560832	0	0	-10000	0.144828
877	PML		47.574	2.4	1	0	0	0.560832	0	0	-10000	0.144828
881	PBLD		31.409	5	1	0	0	0.560832	0	0	-10000	0.144828
887	CMPK1		16.548	13.6	1	0	0	0.560832	0	0	-10000	0.144828
902	SERPINB1;SERPINI2		26.073	8.3	1	0	0	0.560832	0	0	-10000	0.144828
912	AKT1	AKT1	48.346	3.8	1	0	0	0.560832	0	0	-10000	0.144828
941	CTNNB1		85.496	3.6	1	0	0	0.560832	0	0	-10000	0.144828
950	SPR		28.048	9.6	1	0	0	0.560832	0	0	-10000	0.144828
975	CFHR2;CFHR1		27.896	4.5	1	0	0	0.560832	0	0	-10000	0.144828
1033	CRAT		61.87	1.7	1	0	0	0.560832	0	0	-10000	0.144828
1042	AFM		69.068	1.5	1	0	0	0.560832	0	0	-10000	0.144828
1045	TSFM		18.748	18	1	0	0	0.560832	0	0	-10000	0.144828
1159	IDH3G		41.468	2.9	1	0	0	0.560832	0	0	-10000	0.144828
1197	ARFIP1		41.738	12.3	1	0	0	0.560832	0	0	-10000	0.144828
1198	NUBP1		33.412	5.8	1	0	0	0.560832	0	0	-10000	0.144828
1234	NAP1L1		37.344	3.4	1	0	0	0.560832	0	0	-10000	0.144828
1271	SPCS3		20.313	5	1	0	0	0.560832	0	0	-10000	0.144828
1302	YWHAG		28.302	11.3	1	0	0	0.560832	0	0	-10000	0.144828
1355	SUMO1		11.557	15.8	1	0	0	0.560832	0	0	-10000	0.144828
1373	PSPH		25.007	9.3	1	0	0	0.560832	0	0	-10000	0.144828
1382	MAP1A		305.48	0.9	1	0	0	0.560832	0	0	-10000	0.144828
1430	SATB2;SATB1		69.136	1.8	1	0	0	0.560832	0	0	-10000	0.144828
1440	NUCB1		53.879	2.4	1	0	0	0.560832	0	0	-10000	0.144828
1469	RAD51		31.001	8.2	1	0	0	0.560832	0	0	-10000	0.144828
1499	GALNT1		64.218	2	1	0	0	0.560832	0	0	-10000	0.144828
1503	SCRN1		48.713	6.7	1	0	0	0.560832	0	0	-10000	0.144828
1557	PTK7	PTK7	112.26	3.4	1	0	0	0.560832	0	0	-10000	0.144828
1568	NNT		113.89	1.8	1	0	0	0.560832	0	0	-10000	0.144828
1598	RAB32		24.997	15.1	1	0	0	0.560832	0	0	-10000	0.144828
1647	HLTF		99.918	1.5	1	0	0	0.560832	0	0	-10000	0.144828
1656	ESPL1		233.17	1.4	1	0	0	0.560832	0	0	-10000	0.144828
1748	SLC1A5		33.709	5.1	1	0	0	0.560832	0	0	-10000	0.144828
1756	UAP1		57.028	8.7	1	0	0	0.560832	0	0	-10000	0.144828
1762	PPP2R5E		46.179	3.6	1	0	0	0.560832	0	0	-10000	0.144828
1777	GUK1		21.725	5.6	1	0	0	0.560832	0	0	-10000	0.144828
1799	SMU1		57.543	1.8	1	0	0	0.560832	0	0	-10000	0.144828
1801	CWF19L2		77.598	3.3	1	0	0	0.560832	0	0	-10000	0.144828
1810	TIMM50		27.578	5.8	1	0	0	0.560832	0	0	-10000	0.144828
1844	PCID2		43.374	3.2	1	0	0	0.560832	0	0	-10000	0.144828
1847	TBCEL		48.194	3.8	1	0	0	0.560832	0	0	-10000	0.144828
1848	DNTTIP2		84.468	1.7	1	0	0	0.560832	0	0	-10000	0.144828
1903	HEATR6		128.78	1.3	1	0	0	0.560832	0	0	-10000	0.144828
1984			68.171	2.6	1	0	0	0.560832	0	0	-10000	0.144828
2019	NUFIP2		76.12	3	1	0	0	0.560832	0	0	-10000	0.144828
2048	PRPF39		31.493	4.8	1	0	0	0.560832	0	0	-10000	0.144828
2049	MTDH		63.836	5.8	1	0	0	0.560832	0	0	-10000	0.144828
2050	TLK2	TLK2	82.347	2.2	1	0	0	0.560832	0	0	-10000	0.144828
2065	AMZ2		34.594	3.3	1	0	0	0.560832	0	0	-10000	0.144828
2080	STX12		31.642	6.2	1	0	0	0.560832	0	0	-10000	0.144828
2108	SUPV3L1		87.99	3.7	1	0	0	0.560832	0	0	-10000	0.144828
2120	WDFY3		393.36	0.3	1	0	0	0.560832	0	0	-10000	0.144828
2121	C8orf59		4.9068	20.9	1	0	0	0.560832	0	0	-10000	0.144828
2140	MICALL1		93.44	3.6	1	0	0	0.560832	0	0	-10000	0.144828
2188	SRFBP1		48.633	2.8	1	0	0	0.560832	0	0	-10000	0.144828
2191	PPHLN1		36.952	3.4	1	0	0	0.560832	0	0	-10000	0.144828
2196	TOR1AIP2		51.263	2.8	1	0	0	0.560832	0	0	-10000	0.144828
2202	PLBD2		61.884	2.5	1	0	0	0.560832	0	0	-10000	0.144828
2230	DIS3L		105.01	2.6	1	0	0	0.560832	0	0	-10000	0.144828
2340	PHF21A		70.209	2.2	1	0	0	0.560832	0	0	-10000	0.144828
2345	PPWD1		55.699	4.5	1	0	0	0.560832	0	0	-10000	0.144828
2349	CHMP4C		26.41	3.9	1	0	0	0.560832	0	0	-10000	0.144828
2353	FOXRED1		30.658	4.7	1	0	0	0.560832	0	0	-10000	0.144828
2357	REPS1		76.837	2.3	1	0	0	0.560832	0	0	-10000	0.144828
2375	SAAL1		53.557	4.4	1	0	0	0.560832	0	0	-10000	0.144828
2379	PTCD3		78.549	5.7	1	0	0	0.560832	0	0	-10000	0.144828
2383	ZNF503		59.292	2	1	0	0	0.560832	0	0	-10000	0.144828
2385	CPNE2		49.89	2.9	1	0	0	0.560832	0	0	-10000	0.144828
2391	CERS2		44.876	2.1	1	0	0	0.560832	0	0	-10000	0.144828
2393	DCUN1D1		30.124	4.2	1	0	0	0.560832	0	0	-10000	0.144828
2399	APIP		22.858	7.8	1	0	0	0.560832	0	0	-10000	0.144828
2405	PGAM5		28.02	9.8	1	0	0	0.560832	0	0	-10000	0.144828
2406	INTS4		56.549	5.3	1	0	0	0.560832	0	0	-10000	0.144828
2432	NSUN5		42.477	10.5	1	0	0	0.560832	0	0	-10000	0.144828
2447	XPO6		127.39	0.9	1	0	0	0.560832	0	0	-10000	0.144828
2461	OSBPL9		62.528	4.1	1	0	0	0.560832	0	0	-10000	0.144828
2469	MYCBP		11.967	10.7	1	0	0	0.560832	0	0	-10000	0.144828
2496	SLC29A1		50.219	5	1	0	0	0.560832	0	0	-10000	0.144828
2498	CPNE1		59.058	6	1	0	0	0.560832	0	0	-10000	0.144828
2501	SH3GL1		34.519	11.2	1	0	0	0.560832	0	0	-10000	0.144828
2514	TCF25		76.666	2.1	1	0	0	0.560832	0	0	-10000	0.144828
2521	MGME1		39.42	2.3	1	0	0	0.560832	0	0	-10000	0.144828
2525	C7orf50		22.083	3.6	1	0	0	0.560832	0	0	-10000	0.144828
2530	WIBG		22.704	22.7	1	0	0	0.560832	0	0	-10000	0.144828
2627	NDEL1;NDE1		37.039	3.4	1	0	0	0.560832	0	0	-10000	0.144828
2650	LMAN2L		24.711	4.2	1	0	0	0.560832	0	0	-10000	0.144828
2652	POLR3F		35.684	7.9	1	0	0	0.560832	0	0	-10000	0.144828
2654	SLC25A18;SLC25A22		33.848	2.5	1	0	0	0.560832	0	0	-10000	0.144828
2683	HEATR1		242.37	0.8	1	0	0	0.560832	0	0	-10000	0.144828
2686	CCDC134		26.56	5.7	1	0	0	0.560832	0	0	-10000	0.144828
2687	NOL6		112.3	3	1	0	0	0.560832	0	0	-10000	0.144828
2739	CWC22		105.47	4.7	1	0	0	0.560832	0	0	-10000	0.144828
2744	PREB		45.468	4.3	1	0	0	0.560832	0	0	-10000	0.144828
2750	SSU72		16.931	7.8	1	0	0	0.560832	0	0	-10000	0.144828
2769	EXOSC3		17.247	6.7	1	0	0	0.560832	0	0	-10000	0.144828
2788	DROSHA		138.16	0.8	1	0	0	0.560832	0	0	-10000	0.144828
2820	INTS9		71.136	1.3	1	0	0	0.560832	0	0	-10000	0.144828
2863	USE1		29.371	3.9	1	0	0	0.560832	0	0	-10000	0.144828
2870	SACS		521.12	1.1	1	0	0	0.560832	0	0	-10000	0.144828
2874	GLTSCR1		134.2	1.3	1	0	0	0.560832	0	0	-10000	0.144828
2878	C1RL		53.498	2.9	1	0	0	0.560832	0	0	-10000	0.144828
2893	PHRF1		161.94	1.2	1	0	0	0.560832	0	0	-10000	0.144828
2899	TMEM181		69.324	2.6	1	0	0	0.560832	0	0	-10000	0.144828
2924	RNF14		39.633	6.3	1	0	0	0.560832	0	0	-10000	0.144828
2934	NIPSNAP3A		28.466	5.7	1	0	0	0.560832	0	0	-10000	0.144828
2940	ARMCX3		42.5	3.4	1	0	0	0.560832	0	0	-10000	0.144828
2956	ENOPH1		12.552	18.3	1	0	0	0.560832	0	0	-10000	0.144828
2977	NUDT5		24.327	18.7	1	0	0	0.560832	0	0	-10000	0.144828
2987	BAG5		51.199	5.8	1	0	0	0.560832	0	0	-10000	0.144828
2990	MKLN1		60.739	1.7	1	0	0	0.560832	0	0	-10000	0.144828
3039	GNE		66.784	2.3	1	0	0	0.560832	0	0	-10000	0.144828
3089	EXOSC1		21.452	5.6	1	0	0	0.560832	0	0	-10000	0.144828
3092	CCDC53		21.172	6.2	1	0	0	0.560832	0	0	-10000	0.144828
3094	UFC1		19.458	6	1	0	0	0.560832	0	0	-10000	0.144828
3133	GTF3C3		101.27	5.1	1	0	0	0.560832	0	0	-10000	0.144828
3139	NR2E3		44.692	4.1	1	0	0	0.560832	0	0	-10000	0.144828
1311	YWHAE		29.174	32.5	30	34	44	16.825	19.7612	26.5531	1.37636	0.145132
2847	CHCHD3		26.152	11.5	5	3	0	2.80416	1.74364	0	-3.21645	0.148663
60	KRT9		62.129	18.8	45	38	24	25.2374	22.0861	14.4835	-1.38024	0.149356
1061	RPS5		22.876	31.9	12	19	17	6.72998	11.043	10.2592	1.58263	0.154832
2099	ANKHD1		269.45	2	1	3	4	0.560832	1.74364	2.41392	3.7066	0.155949
2387	OTUB1		31.284	10	1	3	4	0.560832	1.74364	2.41392	3.7066	0.155949
1600	AAMP		46.75	12	1	4	3	0.560832	2.32485	1.81044	3.68675	0.155949
904	ALDH1B1		57.206	7.2	1	4	3	0.560832	2.32485	1.81044	3.68675	0.155949
1055	NSF		82.593	6.3	1	4	3	0.560832	2.32485	1.81044	3.68675	0.155949
2806	ECHDC1		7.7449	34.3	1	4	3	0.560832	2.32485	1.81044	3.68675	0.155949
656	PABPC1;PABPC3		61.18	6.8	7	3	3	3.92582	1.74364	1.81044	-2.20919	0.157512
2488	HSD17B10		25.984	21.4	10	6	4	5.60832	3.48727	2.41392	-1.90074	0.158738
1276	UBE2N		17.138	23.7	3	6	7	1.6825	3.48727	4.22436	2.29173	0.164005
874	CRABP2		15.693	18.8	2	5	5	1.12166	2.90606	3.0174	2.64048	0.168331
2466	MMS19		108.38	2.7	2	5	5	1.12166	2.90606	3.0174	2.64048	0.168331
1130	SULT1A1;SULT1A4;SULT1A3		34.165	13.6	2	5	5	1.12166	2.90606	3.0174	2.64048	0.168331
1148	PAPOLA;PAPOLB		82.842	6.7	2	5	5	1.12166	2.90606	3.0174	2.64048	0.168331
3067	POLDIP2		42.033	10.6	2	5	5	1.12166	2.90606	3.0174	2.64048	0.168331
2946	CHORDC1		35.286	5.1	2	4	6	1.12166	2.32485	3.62088	2.65041	0.168457
1279	ACTR2		44.76	17.5	2	6	4	1.12166	3.48727	2.41392	2.63055	0.168457
515	GAPDH		36.053	26	67	54	48	37.5757	31.3855	28.967	-1.24521	0.169364
39			15.184	23.2	10	7	1	5.60832	4.06849	0.60348	-2.40084	0.170182
310	GGCT		21.007	25.5	2	7	3	1.12166	4.06849	1.81044	2.62063	0.173735
103	DFFA		36.521	10.3	2	7	3	1.12166	4.06849	1.81044	2.62063	0.173735
2701	PTGES2		41.943	10.6	6	4	1	3.36499	2.32485	0.60348	-2.29823	0.177609
1689	SEPT2		41.487	16.9	6	3	2	3.36499	1.74364	1.20696	-2.28089	0.178046
645	LAMP1		44.882	2.2	6	2	3	3.36499	1.16242	1.81044	-2.2638	0.178046
2478	NUP88		83.541	4.6	6	2	3	3.36499	1.16242	1.81044	-2.2638	0.178046
554	ENO1		47.168	35.5	46	58	52	25.7983	33.7103	31.381	1.26154	0.179213
858	PSMB4		29.204	5.7	9	5	4	5.04749	2.90606	2.41392	-1.89756	0.181308
2592	AP1M1		48.586	10.6	9	4	5	5.04749	2.32485	3.0174	-1.88965	0.181308
2622	UBE2O		141.29	6.9	5	8	10	2.80416	4.6497	6.0348	1.90512	0.181481
3051	STK38L	STK38L	54.002	14.2	5	8	10	2.80416	4.6497	6.0348	1.90512	0.181481
953	MYH9		226.53	13.2	29	38	35	16.2641	22.0861	21.1218	1.32832	0.188333
790	UBA1		113.8	9.5	31	20	23	17.3858	11.6242	13.88	-1.36336	0.192454
52	KRT10		59.51	20.4	17	30	18	9.53414	17.4364	10.8626	1.48409	0.192617
2520	LPIN3		93.613	1.1	0	1	1	0	0.581212	0.60348	10000	0.192908
1891	RNF213		591.4	0.7	0	1	1	0	0.581212	0.60348	10000	0.192908
1369	H3F3C;HIST2H3A;HIST3H3;H3F3A;HIST1H3A		15.214	6.7	0	1	1	0	0.581212	0.60348	10000	0.192908
1773	DECR1		34.994	4	0	1	1	0	0.581212	0.60348	10000	0.192908
246	AKAP8		76.107	4.2	0	1	1	0	0.581212	0.60348	10000	0.192908
2555	MMTAG2		16.842	8.4	0	1	1	0	0.581212	0.60348	10000	0.192908
349	EIF3J		23.026	3.8	0	1	1	0	0.581212	0.60348	10000	0.192908
1352	VAMP3;VAMP2		11.309	17	0	1	1	0	0.581212	0.60348	10000	0.192908
1613	CDK13	CDK13	158.43	1.4	0	1	1	0	0.581212	0.60348	10000	0.192908
3029	TBC1D2B		103.92	2.2	0	1	1	0	0.581212	0.60348	10000	0.192908
12	VWA8		116.94	1.9	0	1	1	0	0.581212	0.60348	10000	0.192908
14	ZNF804B;ZNF804A;GPATCH8		152.57	1.2	0	1	1	0	0.581212	0.60348	10000	0.192908
125	NFIB;NFIC;NFIA;NFIX		22.251	5.9	0	1	1	0	0.581212	0.60348	10000	0.192908
138	KMT2D		593.38	0.3	0	1	1	0	0.581212	0.60348	10000	0.192908
152	TAX1BP3		13.735	11.3	0	1	1	0	0.581212	0.60348	10000	0.192908
155	MYL12A;MYL9;MYL12B		19.794	10.5	0	1	1	0	0.581212	0.60348	10000	0.192908
188	HMGB3		22.98	14.5	0	1	1	0	0.581212	0.60348	10000	0.192908
227	TIMM44		51.355	5.8	0	1	1	0	0.581212	0.60348	10000	0.192908
247	IDH3B		25.555	6.4	0	1	1	0	0.581212	0.60348	10000	0.192908
290	DNAJA2		45.745	9.5	0	1	1	0	0.581212	0.60348	10000	0.192908
291	BRD4	BRD4	152.22	1.2	0	1	1	0	0.581212	0.60348	10000	0.192908
362	DDAH1		20.189	7.7	0	1	1	0	0.581212	0.60348	10000	0.192908
369	SLIT2		168.89	1.5	0	1	1	0	0.581212	0.60348	10000	0.192908
372	UBXN7		54.862	2.9	0	1	1	0	0.581212	0.60348	10000	0.192908
401	ATG7		68.617	2.1	0	1	1	0	0.581212	0.60348	10000	0.192908
548	RB1		106.16	3.8	0	1	1	0	0.581212	0.60348	10000	0.192908
744	XRCC1		69.476	2.2	0	1	1	0	0.581212	0.60348	10000	0.192908
779	ACO1		98.398	2.2	0	1	1	0	0.581212	0.60348	10000	0.192908
813	DTYMK		21.064	18.6	0	1	1	0	0.581212	0.60348	10000	0.192908
957	ADD2		11.625	10.2	0	1	1	0	0.581212	0.60348	10000	0.192908
963	PSMC2		48.633	8.3	0	1	1	0	0.581212	0.60348	10000	0.192908
1044	GATA4		44.565	4.3	0	1	1	0	0.581212	0.60348	10000	0.192908
1156	DNA2		119.5	3.6	0	1	1	0	0.581212	0.60348	10000	0.192908
1208	IST1		36.622	3.9	0	1	1	0	0.581212	0.60348	10000	0.192908
1221	NAGLU		82.265	2.4	0	1	1	0	0.581212	0.60348	10000	0.192908
1309	RPS15A		14.839	6.9	0	1	1	0	0.581212	0.60348	10000	0.192908
1339	RBX1		12.274	16.7	0	1	1	0	0.581212	0.60348	10000	0.192908
1397	ARF5		20.529	33.3	0	1	1	0	0.581212	0.60348	10000	0.192908
1456	PTK2	PTK2	114.25	3.4	0	1	1	0	0.581212	0.60348	10000	0.192908
1457	PRKCZ	PRKCZ	46.621	3.4	0	1	1	0	0.581212	0.60348	10000	0.192908
1463	KDSR		29.159	6	0	1	1	0	0.581212	0.60348	10000	0.192908
1466	EXOSC9		39.234	3.9	0	1	1	0	0.581212	0.60348	10000	0.192908
1523	ANK3		111.1	1.3	0	1	1	0	0.581212	0.60348	10000	0.192908
1527	ABR	ABR	92.424	1.1	0	1	1	0	0.581212	0.60348	10000	0.192908
1528	BNIP1		26.132	13.2	0	1	1	0	0.581212	0.60348	10000	0.192908
1796	TYSND1		41.572	4.5	0	1	1	0	0.581212	0.60348	10000	0.192908
1833	TSSC1		43.603	8.8	0	1	1	0	0.581212	0.60348	10000	0.192908
1853	ODR4		37.773	6	0	1	1	0	0.581212	0.60348	10000	0.192908
1885	ZNF318		251.11	0.7	0	1	1	0	0.581212	0.60348	10000	0.192908
1896	ARID2		191.42	1	0	1	1	0	0.581212	0.60348	10000	0.192908
1911	LAMTOR1		17.745	9.9	0	1	1	0	0.581212	0.60348	10000	0.192908
1938	MTFR2		43.384	3.9	0	1	1	0	0.581212	0.60348	10000	0.192908
1982	RBM43		40.666	2	0	1	1	0	0.581212	0.60348	10000	0.192908
2067	METTL16		63.62	3.6	0	1	1	0	0.581212	0.60348	10000	0.192908
2118	ALDH16A1		79.917	3.6	0	1	1	0	0.581212	0.60348	10000	0.192908
2133	GHDC		51.459	4.6	0	1	1	0	0.581212	0.60348	10000	0.192908
2150	JAGN1		21.125	7.1	0	1	1	0	0.581212	0.60348	10000	0.192908
2167	SPATA5		75.726	2	0	1	1	0	0.581212	0.60348	10000	0.192908
2307	GCDH		47.355	5.8	0	1	1	0	0.581212	0.60348	10000	0.192908
2328	SYAP1		39.933	4.3	0	1	1	0	0.581212	0.60348	10000	0.192908
2389	CHMP6		23.485	6.5	0	1	1	0	0.581212	0.60348	10000	0.192908
2481	TSNAX		33.112	13.1	0	1	1	0	0.581212	0.60348	10000	0.192908
2489	SMAD5		52.258	3.2	0	1	1	0	0.581212	0.60348	10000	0.192908
2497	TSG101		43.944	2.6	0	1	1	0	0.581212	0.60348	10000	0.192908
2507	FAM118B		39.499	3.7	0	1	1	0	0.581212	0.60348	10000	0.192908
2517	DPH2		27.529	7.3	0	1	1	0	0.581212	0.60348	10000	0.192908
2571	DPCD		23.239	9.9	0	1	1	0	0.581212	0.60348	10000	0.192908
2595	SCAPER		130.93	2.3	0	1	1	0	0.581212	0.60348	10000	0.192908
2620	TANGO6		120.75	1.1	0	1	1	0	0.581212	0.60348	10000	0.192908
2639	BTBD1		42.117	2.6	0	1	1	0	0.581212	0.60348	10000	0.192908
2658	VPS11		107.84	3.1	0	1	1	0	0.581212	0.60348	10000	0.192908
2659	SH3BGRL3		10.438	20.4	0	1	1	0	0.581212	0.60348	10000	0.192908
2662	PPIL3		18.154	6.8	0	1	1	0	0.581212	0.60348	10000	0.192908
2692	C2orf43		37.318	4.3	0	1	1	0	0.581212	0.60348	10000	0.192908
2698	AAMDC		9.5637	34.1	0	1	1	0	0.581212	0.60348	10000	0.192908
2721	POLR1B		104.5	2.7	0	1	1	0	0.581212	0.60348	10000	0.192908
2722	CARS2		62.223	4.6	0	1	1	0	0.581212	0.60348	10000	0.192908
2728	CLSPN		144.17	3.3	0	1	1	0	0.581212	0.60348	10000	0.192908
2805	CUTC		29.341	9.9	0	1	1	0	0.581212	0.60348	10000	0.192908
2851	GDAP2		56.048	4.6	0	1	1	0	0.581212	0.60348	10000	0.192908
2880	MRPL15		33.419	3.4	0	1	1	0	0.581212	0.60348	10000	0.192908
3026	SMG5		113.93	1.8	0	1	1	0	0.581212	0.60348	10000	0.192908
3120	LSM4		15.35	5	0	1	1	0	0.581212	0.60348	10000	0.192908
3134	CDC42BPB	CDC42BPB	194.31	2	0	1	1	0	0.581212	0.60348	10000	0.192908
3153	COMMD10		22.966	4	0	1	1	0	0.581212	0.60348	10000	0.192908
1954	POTEE;POTEI;POTEJ		121.36	5.8	75	62	55	42.0624	36.0352	33.1914	-1.21521	0.193879
741	SON		228.18	2.8	8	6	1	4.48665	3.48727	0.60348	-2.19356	0.19673
33			164.34	3.7	4	7	8	2.24333	4.06849	4.82784	1.98284	0.199469
815	EEF1B2		24.763	5.8	4	6	9	2.24333	3.48727	5.43132	1.98781	0.199624
670	XRCC5		82.704	9.7	29	20	20	16.2641	11.6242	12.0696	-1.37286	0.199993
88	PDLIM1		36.071	10.9	5	3	1	2.80416	1.74364	0.60348	-2.38945	0.200594
2719	MRPL44		37.535	13.9	5	3	1	2.80416	1.74364	0.60348	-2.38945	0.200594
2997	TPX2		85.652	5.2	5	3	1	2.80416	1.74364	0.60348	-2.38945	0.200594
967	CPOX		30.382	17.1	5	1	3	2.80416	0.581212	1.81044	-2.34495	0.200594
993	TXLNA		61.89	3.8	5	1	3	2.80416	0.581212	1.81044	-2.34495	0.200594
767	LMNB1		66.408	5.5	5	2	2	2.80416	1.16242	1.20696	-2.36699	0.20105
25	DDX11;DDX11L8;DDX12P		96.127	6	5	2	2	2.80416	1.16242	1.20696	-2.36699	0.20105
1444	SLC25A11		28.494	9.9	5	2	2	2.80416	1.16242	1.20696	-2.36699	0.20105
663	TPR		267.29	8.1	14	19	20	7.85165	11.043	12.0696	1.47183	0.204925
1260	TPI1		30.791	23.4	18	22	26	10.095	12.7867	15.6905	1.41046	0.206886
1126	GMPS		76.715	10.1	11	17	15	6.16915	9.88061	9.0522	1.53448	0.206952
2293			87.168	3.1	7	18	8	3.92582	10.4618	4.82784	1.94732	0.207105
3035	SMC3		141.54	9	8	4	4	4.48665	2.32485	2.41392	-1.89359	0.207615
1344	RPL32		15.86	22.2	3	7	5	1.6825	4.06849	3.0174	2.10577	0.217222
2995	HECTD1		289.38	4.1	3	8	4	1.6825	4.6497	2.41392	2.09915	0.217568
2227	GEMIN5		168.59	5.9	9	12	15	5.04749	6.97455	9.0522	1.5876	0.218062
1324	RAB11A;RAB11B		17.659	24.5	3	4	8	1.6825	2.32485	4.82784	2.12562	0.218077
1398	SRSF3		14.203	24.2	18	12	11	10.095	6.97455	6.63828	-1.48316	0.218246
1346	RPL8		28.024	24.1	4	2	1	2.24333	1.16242	0.60348	-2.54071	0.225503
1992	IKBIP		27.768	7	4	2	1	2.24333	1.16242	0.60348	-2.54071	0.225503
1688	FAM175B		46.9	11.3	4	1	2	2.24333	0.581212	1.20696	-2.50907	0.225503
1829	USP39		53.51	6.7	4	1	2	2.24333	0.581212	1.20696	-2.50907	0.225503
2253	PALLD		42.932	7	4	1	2	2.24333	0.581212	1.20696	-2.50907	0.225503
2621	TNKS1BP1		181.79	5	4	1	2	2.24333	0.581212	1.20696	-2.50907	0.225503
3043	PLAA		87.156	3.9	4	1	2	2.24333	0.581212	1.20696	-2.50907	0.225503
599	RPS17		15.55	34.8	7	12	10	3.92582	6.97455	6.0348	1.65689	0.226735
1062	RPS10;RPS10P5		18.898	9.7	7	9	13	3.92582	5.23091	7.84524	1.6654	0.226877
1041	NAMPT		55.52	4.7	1	3	3	0.560832	1.74364	1.81044	3.16858	0.227381
187	MID1		62.287	4.7	1	3	3	0.560832	1.74364	1.81044	3.16858	0.227381
397	SNAPIN		14.874	7.4	1	3	3	0.560832	1.74364	1.81044	3.16858	0.227381
895	NMT1		48.14	11.1	1	3	3	0.560832	1.74364	1.81044	3.16858	0.227381
1657	CLINT1		70.294	4	1	3	3	0.560832	1.74364	1.81044	3.16858	0.227381
1712	QPRT		30.845	4	1	3	3	0.560832	1.74364	1.81044	3.16858	0.227381
1969	RAB11FIP1		70.982	3.5	1	3	3	0.560832	1.74364	1.81044	3.16858	0.227381
1972	HSDL2		37.32	6.4	1	3	3	0.560832	1.74364	1.81044	3.16858	0.227381
2187	PIK3C3		101.55	4.6	1	3	3	0.560832	1.74364	1.81044	3.16858	0.227381
2275	UBXN4		56.777	2.8	1	3	3	0.560832	1.74364	1.81044	3.16858	0.227381
2445	SLC38A2		56.025	6.3	1	3	3	0.560832	1.74364	1.81044	3.16858	0.227381
2755	UBE2T		22.521	10.7	1	3	3	0.560832	1.74364	1.81044	3.16858	0.227381
1028	CDKN2A		11.215	37.1	1	2	4	0.560832	1.16242	2.41392	3.18843	0.227721
1899	INTS3		103.15	3.3	1	2	4	0.560832	1.16242	2.41392	3.18843	0.227721
2735	RNMTL1		47.019	5	1	2	4	0.560832	1.16242	2.41392	3.18843	0.227721
2824	PANK4		85.99	6.2	1	2	4	0.560832	1.16242	2.41392	3.18843	0.227721
615	POLA1		165.91	5.2	5	8	9	2.80416	4.6497	5.43132	1.79751	0.229524
1928	JMJD6		43.109	8.1	2	5	4	1.12166	2.90606	2.41392	2.37147	0.230766
558	TPM3		28.793	19.8	2	6	3	1.12166	3.48727	1.81044	2.36154	0.231139
851	RPA1		68.137	6.3	10	16	13	5.60832	9.2994	7.84524	1.5285	0.232693
702	JUP		81.744	5.4	0	2	0	0	1.16242	0	10000	0.235736
1135	SERPINB9		42.403	10.9	0	2	0	0	1.16242	0	10000	0.235736
671	IFITM1;IFITM2;IFITM3		13.964	12.8	0	2	0	0	1.16242	0	10000	0.235736
568	CTSD		44.552	6.6	0	2	0	0	1.16242	0	10000	0.235736
2400	SNF8		28.736	16	0	2	0	0	1.16242	0	10000	0.235736
2903	CPSF2		88.486	4.9	0	2	0	0	1.16242	0	10000	0.235736
182	SURF4		14.854	21.1	0	2	0	0	1.16242	0	10000	0.235736
510	OAT		48.534	9.8	0	2	0	0	1.16242	0	10000	0.235736
848	ATP6V0C		15.736	11.6	0	2	0	0	1.16242	0	10000	0.235736
908	MAT2A		43.66	5.6	0	2	0	0	1.16242	0	10000	0.235736
956	ADD1		56.285	2.9	0	2	0	0	1.16242	0	10000	0.235736
1103	CENPF		357.52	0.8	0	2	0	0	1.16242	0	10000	0.235736
1580	TUBB3		50.432	22.9	0	2	0	0	1.16242	0	10000	0.235736
2197	DBF4B		18.392	5.9	0	2	0	0	1.16242	0	10000	0.235736
2209	PIP4K2C		47.299	11.6	0	2	0	0	1.16242	0	10000	0.235736
2317	RFK		17.623	7.1	0	2	0	0	1.16242	0	10000	0.235736
2468	FAM129B		82.682	2.7	0	2	0	0	1.16242	0	10000	0.235736
2536	PELO		43.359	5.2	0	2	0	0	1.16242	0	10000	0.235736
2562	MRI1		34.529	11.5	0	2	0	0	1.16242	0	10000	0.235736
2740	CHD8		262.34	2.9	0	2	0	0	1.16242	0	10000	0.235736
2798	IARS2		113.79	4.7	0	2	0	0	1.16242	0	10000	0.235736
2813	UFSP2		53.261	3.2	0	2	0	0	1.16242	0	10000	0.235736
2818	NUDT15		18.609	7.3	0	2	0	0	1.16242	0	10000	0.235736
2913	EPS15L1		83.247	3.7	0	2	0	0	1.16242	0	10000	0.235736
3061	LAMTOR2		13.507	16.8	0	2	0	0	1.16242	0	10000	0.235736
3143	NCOR2		267.21	1.2	0	2	0	0	1.16242	0	10000	0.235736
162	SPTBN2		268.31	2.8	7	5	2	3.92582	2.90606	1.20696	-1.90897	0.237978
1224	NAPA		33.232	25.8	7	4	3	3.92582	2.32485	1.81044	-1.89869	0.238449
2234	ZC3H15		48.602	8.2	7	4	3	3.92582	2.32485	1.81044	-1.89869	0.238449
637	HSPA8		70.897	23.1	80	63	65	44.8665	36.6164	39.2262	-1.18315	0.240532
703	AKR1B1		35.853	15.2	8	14	10	4.48665	8.13697	6.0348	1.57933	0.245664
919	STIP1		62.639	22.1	8	14	10	4.48665	8.13697	6.0348	1.57933	0.245664
641	PYGB		96.695	7.5	0	0	2	0	0	1.20696	10000	0.247573
184	SPTLC2		62.924	2	0	0	2	0	0	1.20696	10000	0.247573
350	AP1G2		87.116	1.1	0	0	2	0	0	1.20696	10000	0.247573
448	AK1		21.635	6.2	0	0	2	0	0	1.20696	10000	0.247573
1025	HELZ		133.06	1.7	0	0	2	0	0	1.20696	10000	0.247573
1196	PPP5C		56.878	7.6	0	0	2	0	0	1.20696	10000	0.247573
1685	WTAP		44.243	2.8	0	0	2	0	0	1.20696	10000	0.247573
1860	IBA57		38.155	6.2	0	0	2	0	0	1.20696	10000	0.247573
1960	UQCC3		10.081	14	0	0	2	0	0	1.20696	10000	0.247573
2127	VPS52		82.22	7.2	0	0	2	0	0	1.20696	10000	0.247573
2175	NECAP1		29.737	11.6	0	0	2	0	0	1.20696	10000	0.247573
2430	WDR92		39.74	5.9	0	0	2	0	0	1.20696	10000	0.247573
2672	MFSD1		8.4576	15.4	0	0	2	0	0	1.20696	10000	0.247573
2822	SEPT11		49.398	4.4	0	0	2	0	0	1.20696	10000	0.247573
2881	NDUFAF4		20.266	8	0	0	2	0	0	1.20696	10000	0.247573
2892	CAMSAP3		134.75	1.4	0	0	2	0	0	1.20696	10000	0.247573
2968	ANAPC7		60.002	6.5	0	0	2	0	0	1.20696	10000	0.247573
3030	DICER1		218.68	2.3	0	0	2	0	0	1.20696	10000	0.247573
3048	MRPS33		12.629	19.8	0	0	2	0	0	1.20696	10000	0.247573
541	ITGB1		87.445	4.6	3	2	0	1.6825	1.16242	0	-2.8948	0.247969
690	PRKCSH		59.177	2.3	3	2	0	1.6825	1.16242	0	-2.8948	0.247969
1372	IGBP1		39.221	6.2	3	2	0	1.6825	1.16242	0	-2.8948	0.247969
2754	EXOSC4		26.383	15.1	3	0	2	1.6825	0	1.20696	-2.78799	0.247969
48	KRT8		53.704	9.9	3	0	2	1.6825	0	1.20696	-2.78799	0.247969
678	ALAD		36.294	5.8	3	1	1	1.6825	0.581212	0.60348	-2.84039	0.249406
531	SLC25A5;SLC25A6		32.852	3.4	3	1	1	1.6825	0.581212	0.60348	-2.84039	0.249406
564	GPX1		22.088	4.4	3	1	1	1.6825	0.581212	0.60348	-2.84039	0.249406
873	MPG		30.824	14.6	3	1	1	1.6825	0.581212	0.60348	-2.84039	0.249406
906	SDHA		56.65	6.6	3	1	1	1.6825	0.581212	0.60348	-2.84039	0.249406
1215	USP14		52.385	13.7	3	1	1	1.6825	0.581212	0.60348	-2.84039	0.249406
1263	PPP4C		35.08	10.7	3	1	1	1.6825	0.581212	0.60348	-2.84039	0.249406
1394	SARNP		23.671	21.9	3	1	1	1.6825	0.581212	0.60348	-2.84039	0.249406
1704	PAFAH1B3		25.734	3.9	3	1	1	1.6825	0.581212	0.60348	-2.84039	0.249406
1913	TWF2		39.548	7.2	3	1	1	1.6825	0.581212	0.60348	-2.84039	0.249406
2388	HMCES		40.574	4.2	3	1	1	1.6825	0.581212	0.60348	-2.84039	0.249406
2604	YTHDF1		60.873	8.4	3	1	1	1.6825	0.581212	0.60348	-2.84039	0.249406
2633	FAM192A		28.912	3.9	3	1	1	1.6825	0.581212	0.60348	-2.84039	0.249406
2668	BOLA2		10.116	22.1	3	1	1	1.6825	0.581212	0.60348	-2.84039	0.249406
2716	LRRC40		68.249	5.1	3	1	1	1.6825	0.581212	0.60348	-2.84039	0.249406
2938	SEC63		87.996	5.7	3	1	1	1.6825	0.581212	0.60348	-2.84039	0.249406
3108	VPRBP		118.23	1.9	3	1	1	1.6825	0.581212	0.60348	-2.84039	0.249406
3126	NME7	NME7	38.187	3.5	3	1	1	1.6825	0.581212	0.60348	-2.84039	0.249406
1481	TGM3		76.631	7.9	0	3	0	0	1.74364	0	10000	0.249778
75	KRT77		61.802	3.5	0	3	0	0	1.74364	0	10000	0.249778
1024	ABL2	ABL2	116.28	6.9	0	3	0	0	1.74364	0	10000	0.249778
1639	TCEB3		89.908	1.4	0	3	0	0	1.74364	0	10000	0.249778
2223	NSUN6		51.77	5.8	0	3	0	0	1.74364	0	10000	0.249778
1669	CHD4		218	7.3	9	7	3	5.04749	4.06849	1.81044	-1.71715	0.252511
301	CPNE3		60.13	10.4	6	10	9	3.36499	5.81212	5.43132	1.67065	0.255209
735	TCP1		60.343	14.2	6	11	8	3.36499	6.39334	4.82784	1.66734	0.255338
1009	KDM5C;KDM5D		155.12	1.5	0	0	3	0	0	1.81044	10000	0.256027
1616	HNRNPD		30.672	11.5	4	8	6	2.24333	4.6497	3.62088	1.84337	0.256291
1761	DDB1		126.97	8	11	6	7	6.16915	3.48727	4.22436	-1.59996	0.257189
1661	USP10		87.133	8.6	11	6	7	6.16915	3.48727	4.22436	-1.59996	0.257189
1419	SPTBN1		274.61	11	16	18	24	8.97331	10.4618	14.4835	1.38997	0.258163
1101	TUFM		49.541	14.6	16	25	17	8.97331	14.5303	10.2592	1.38129	0.2583
72	KRT79		57.809	7.7	2	1	0	1.12166	0.581212	0	-3.85974	0.259748
70	TPM1;TPM2		33.012	4.6	2	1	0	1.12166	0.581212	0	-3.85974	0.259748
193	BCAT2		33.776	5.3	2	1	0	1.12166	0.581212	0	-3.85974	0.259748
245	STRN		80.76	3.3	2	1	0	1.12166	0.581212	0	-3.85974	0.259748
263	KDM1A		92.902	1.6	2	1	0	1.12166	0.581212	0	-3.85974	0.259748
346	ATP6AP2		35.612	6	2	1	0	1.12166	0.581212	0	-3.85974	0.259748
364	B3GAT3		34.624	3.2	2	1	0	1.12166	0.581212	0	-3.85974	0.259748
1075	PREP		80.699	5.2	2	1	0	1.12166	0.581212	0	-3.85974	0.259748
1342	RPL31		13.995	7.4	2	1	0	1.12166	0.581212	0	-3.85974	0.259748
1622	DHX34		128.12	1.9	2	1	0	1.12166	0.581212	0	-3.85974	0.259748
1783	CYP51A1		56.805	4	2	1	0	1.12166	0.581212	0	-3.85974	0.259748
1925	RWDD4		21.25	10.1	2	1	0	1.12166	0.581212	0	-3.85974	0.259748
1952	WDR74		40.207	3.6	2	1	0	1.12166	0.581212	0	-3.85974	0.259748
1999	DDX46		117.36	6.7	2	1	0	1.12166	0.581212	0	-3.85974	0.259748
2290	HDAC2		51.998	8.5	2	1	0	1.12166	0.581212	0	-3.85974	0.259748
2492	NAPG		25.662	4.3	2	1	0	1.12166	0.581212	0	-3.85974	0.259748
2515	CMSS1		29.964	8	2	1	0	1.12166	0.581212	0	-3.85974	0.259748
2712	PSTPIP2		38.858	8.1	2	1	0	1.12166	0.581212	0	-3.85974	0.259748
2845	OCIAD1		27.626	4.1	2	1	0	1.12166	0.581212	0	-3.85974	0.259748
3125	PAXBP1		93.169	4.2	2	1	0	1.12166	0.581212	0	-3.85974	0.259748
646	ACADM		46.588	3.6	2	0	1	1.12166	0	0.60348	-3.71732	0.259748
151	GEMIN2		28.155	4.8	2	0	1	1.12166	0	0.60348	-3.71732	0.259748
117	EXOC5		81.852	4.4	2	0	1	1.12166	0	0.60348	-3.71732	0.259748
97	NDUFS8		23.705	12.9	2	0	1	1.12166	0	0.60348	-3.71732	0.259748
576	BPGM		30.005	4.2	2	0	1	1.12166	0	0.60348	-3.71732	0.259748
705	GSPT1;GSPT2		55.755	4.8	2	0	1	1.12166	0	0.60348	-3.71732	0.259748
981	RBMX		40.846	3.4	2	0	1	1.12166	0	0.60348	-3.71732	0.259748
1090	NR2C2		65.414	4.5	2	0	1	1.12166	0	0.60348	-3.71732	0.259748
1151	RAB5C;RAB5B		23.482	11.6	2	0	1	1.12166	0	0.60348	-3.71732	0.259748
1371	NOP14		91.384	4.6	2	0	1	1.12166	0	0.60348	-3.71732	0.259748
1501	PMPCA		58.252	6.3	2	0	1	1.12166	0	0.60348	-3.71732	0.259748
1774	CLPP		30.18	12.6	2	0	1	1.12166	0	0.60348	-3.71732	0.259748
1823	FAM98B		37.19	13	2	0	1	1.12166	0	0.60348	-3.71732	0.259748
1890	SPRYD7		21.666	7.7	2	0	1	1.12166	0	0.60348	-3.71732	0.259748
1892	FAM21C;FAM21A		138.14	2.1	2	0	1	1.12166	0	0.60348	-3.71732	0.259748
2072	CARM1		63.459	2.2	2	0	1	1.12166	0	0.60348	-3.71732	0.259748
2276	PHF3		219.81	1.2	2	0	1	1.12166	0	0.60348	-3.71732	0.259748
2351	FAF2		52.623	6.3	2	0	1	1.12166	0	0.60348	-3.71732	0.259748
2533	ADPGK		53.96	9.9	2	0	1	1.12166	0	0.60348	-3.71732	0.259748
2554	NDUFAF3		13.842	7.9	2	0	1	1.12166	0	0.60348	-3.71732	0.259748
2572	TMUB1		26.261	8.9	2	0	1	1.12166	0	0.60348	-3.71732	0.259748
2711	ZWILCH		54.224	1.9	2	0	1	1.12166	0	0.60348	-3.71732	0.259748
2853	KCTD5		26.092	6.8	2	0	1	1.12166	0	0.60348	-3.71732	0.259748
3077	COQ6		42.873	4.3	2	0	1	1.12166	0	0.60348	-3.71732	0.259748
855	MAP4		102.9	11.2	9	10	16	5.04749	5.81212	9.65568	1.53223	0.262599
1250	TMEM33		27.978	8.5	6	2	4	3.36499	1.16242	2.41392	-1.8818	0.274835
121	SDCBP		32.316	20.5	6	3	3	3.36499	1.74364	1.81044	-1.89359	0.275162
2433	AGAP3		39.609	3.1	6	3	3	3.36499	1.74364	1.81044	-1.89359	0.275162
1002	MDH2		30.875	27	43	53	46	24.1158	30.8043	27.7601	1.21423	0.281145
1070	EIF1AX;EIF1AY		16.46	16	1	5	1	0.560832	2.90606	0.60348	3.12887	0.281387
402	IPO7		119.52	7.5	3	5	6	1.6825	2.90606	3.62088	1.93966	0.285079
2775	DDX21		87.343	16.9	3	6	5	1.6825	3.48727	3.0174	1.93304	0.285079
1288	MAGOH;MAGOHB		17.163	19.2	3	6	5	1.6825	3.48727	3.0174	1.93304	0.285079
1490	SSRP1		81.074	3.5	3	4	7	1.6825	2.32485	4.22436	1.94628	0.285397
1441	RPL6		32.728	12.8	5	8	8	2.80416	4.6497	4.82784	1.68991	0.288091
1423	AMPD2		88.197	6.1	5	8	8	2.80416	4.6497	4.82784	1.68991	0.288091
1118	RBM25		100.18	8.7	5	8	8	2.80416	4.6497	4.82784	1.68991	0.288091
838	HMGB2		24.033	27.3	5	7	9	2.80416	4.06849	5.43132	1.69388	0.288182
3106	TLN1		269.76	7.6	5	10	6	2.80416	5.81212	3.62088	1.68197	0.288453
1471	PRDX1		22.11	35.7	27	30	35	15.1425	17.4364	21.1218	1.27318	0.289511
1418	HNRNPU		88.979	11.9	12	5	10	6.72998	2.90606	6.0348	-1.50544	0.290442
689	MIF		12.476	17.4	36	43	41	20.1899	24.9921	24.7427	1.23167	0.290641
600	ANXA5		35.936	16.2	12	6	9	6.72998	3.48727	5.43132	-1.5092	0.290802
1175	HNRNPM		73.62	17.8	8	5	4	4.48665	2.90606	2.41392	-1.68672	0.291239
1121	NUP153		149.39	5.7	8	4	5	4.48665	2.32485	3.0174	-1.67969	0.291239
2278	HSPH1		92.115	12.2	10	8	4	5.60832	4.6497	2.41392	-1.58794	0.29374
614	PARP1		113.08	24.1	69	75	77	38.6974	43.5909	46.468	1.16363	0.294973
1098	CCT3		56.43	23.5	30	37	34	16.825	21.5049	20.5183	1.24884	0.301486
730	CTPS1		66.69	13.4	12	13	19	6.72998	7.55576	11.4661	1.41322	0.303142
1448	EIF4G1		154.8	8	15	11	9	8.41248	6.39334	5.43132	-1.42287	0.311514
856	CANX		71.502	12.8	23	17	16	12.8991	9.88061	9.65568	-1.32053	0.313385
971	PGM1		61.448	13.5	9	13	12	5.04749	7.55576	7.24176	1.46583	0.313499
1338	RPS28		7.8409	23.2	2	4	4	1.12166	2.32485	2.41392	2.11238	0.3136
1795	TSR1		91.809	3	2	4	4	1.12166	2.32485	2.41392	2.11238	0.3136
1879	RPRD2		152.59	6	2	4	4	1.12166	2.32485	2.41392	2.11238	0.3136
2162	ENAH		60.348	6.9	2	4	4	1.12166	2.32485	2.41392	2.11238	0.3136
2512	GRWD1		49.419	11.7	2	4	4	1.12166	2.32485	2.41392	2.11238	0.3136
2834	NLE1		53.32	9.3	2	4	4	1.12166	2.32485	2.41392	2.11238	0.3136
1246	MARS		101.11	10.8	2	3	5	1.12166	1.74364	3.0174	2.12231	0.313873
2601	MRPL13		20.692	11.2	2	5	3	1.12166	2.90606	1.81044	2.10246	0.313873
972	GNL1		68.66	5.3	2	5	3	1.12166	2.90606	1.81044	2.10246	0.313873
1561	EIF3I		36.501	6.5	2	5	3	1.12166	2.90606	1.81044	2.10246	0.313873
1745	NSDHL		41.9	5.6	2	5	3	1.12166	2.90606	1.81044	2.10246	0.313873
2023	DHX29		155.23	4.2	2	5	3	1.12166	2.90606	1.81044	2.10246	0.313873
3049	DRG1		40.542	18.3	2	5	3	1.12166	2.90606	1.81044	2.10246	0.313873
2142	STAG2		141.32	3.1	6	8	10	3.36499	4.6497	6.0348	1.5876	0.314657
875	TKT		67.877	19.1	25	30	30	14.0208	17.4364	18.1044	1.26743	0.314684
2782	CTPS2		65.677	11.8	2	6	2	1.12166	3.48727	1.20696	2.09253	0.315774
2762	LZTFL1		29.332	10.2	5	4	1	2.80416	2.32485	0.60348	-1.91519	0.318113
1195	NUP98		186.27	2.6	5	3	2	2.80416	1.74364	1.20696	-1.90074	0.319064
1289	RPL27		15.798	18.4	5	3	2	2.80416	1.74364	1.20696	-1.90074	0.319064
880	MARCKS		31.554	5.4	5	2	3	2.80416	1.16242	1.81044	-1.8865	0.319064
1553	SRSF5		31.263	7.7	5	2	3	2.80416	1.16242	1.81044	-1.8865	0.319064
2751	VTA1		33.879	5.5	2	2	6	1.12166	1.16242	3.62088	2.13224	0.322256
2297	RAD50		154.59	5.1	13	9	8	7.29081	5.23091	4.82784	-1.44965	0.322278
17	CNOT1		266.38	8.1	13	8	9	7.29081	4.6497	5.43132	-1.44644	0.322278
537	EIF2S1		36.112	21.6	13	12	5	7.29081	6.97455	3.0174	-1.45934	0.323843
578	EPRS		170.59	8.2	14	17	19	7.85165	9.88061	11.4661	1.35938	0.323915
1059	RPL28		7.888	27.5	4	6	7	2.24333	3.48727	4.22436	1.71879	0.3263
716	HIST1H1C;HIST1H1E;HIST1H1D		21.364	26.8	4	7	6	2.24333	4.06849	3.62088	1.71383	0.3263
280	DPM1		29.634	21.9	4	5	8	2.24333	2.90606	4.82784	1.72376	0.326569
437	LDHA		30.205	19.3	4	8	5	2.24333	4.6497	3.0174	1.70887	0.326569
1510	AKAP13		305.28	1	1	2	3	0.560832	1.16242	1.81044	2.65041	0.33019
1720	TCEB2		13.133	10.2	1	2	3	0.560832	1.16242	1.81044	2.65041	0.33019
2894	RCC2		56.084	3.3	1	2	3	0.560832	1.16242	1.81044	2.65041	0.33019
181	RER1		22.958	9.7	1	2	3	0.560832	1.16242	1.81044	2.65041	0.33019
203	PRPF4		58.32	7.5	1	2	3	0.560832	1.16242	1.81044	2.65041	0.33019
1696	RAB3GAP1		111.28	5.7	1	2	3	0.560832	1.16242	1.81044	2.65041	0.33019
1719	TCEB1		12.473	12.5	1	2	3	0.560832	1.16242	1.81044	2.65041	0.33019
1820	GRIPAP1		71.893	7.2	1	2	3	0.560832	1.16242	1.81044	2.65041	0.33019
2139	ASCC3		251.46	2.1	1	2	3	0.560832	1.16242	1.81044	2.65041	0.33019
1278	ACTR3		47.371	18.4	1	3	2	0.560832	1.74364	1.20696	2.63055	0.33019
2194	BOD1L1		330.46	1.8	1	3	2	0.560832	1.74364	1.20696	2.63055	0.33019
2390	PGM2		68.283	3.8	1	3	2	0.560832	1.74364	1.20696	2.63055	0.33019
191	EIF3D		58.14	9	1	3	2	0.560832	1.74364	1.20696	2.63055	0.33019
195	TOX;TOX3;TOX4;TOX2		57.512	5.7	1	3	2	0.560832	1.74364	1.20696	2.63055	0.33019
903	SLC7A1		67.638	1.3	1	3	2	0.560832	1.74364	1.20696	2.63055	0.33019
1166	PSMD7		37.025	3.1	1	3	2	0.560832	1.74364	1.20696	2.63055	0.33019
1227	DRG2		40.746	5.5	1	3	2	0.560832	1.74364	1.20696	2.63055	0.33019
1290	ATP6V0D1		40.329	3.7	1	3	2	0.560832	1.74364	1.20696	2.63055	0.33019
1323	RPL7A		29.995	12	1	3	2	0.560832	1.74364	1.20696	2.63055	0.33019
2174	SERBP1		44.256	13.7	1	3	2	0.560832	1.74364	1.20696	2.63055	0.33019
2427	PRRC1		31.425	4.2	1	3	2	0.560832	1.74364	1.20696	2.63055	0.33019
2689	YTHDC2		160.25	3.8	1	3	2	0.560832	1.74364	1.20696	2.63055	0.33019
3006	STUB1		34.856	7.6	1	3	2	0.560832	1.74364	1.20696	2.63055	0.33019
3159	DDX49		54.226	2.3	1	3	2	0.560832	1.74364	1.20696	2.63055	0.33019
2063	CAND1		136.37	14	29	35	33	16.2641	20.3424	19.9148	1.23761	0.331291
2008	LPCAT2		60.207	1.7	1	4	1	0.560832	2.32485	0.60348	2.6107	0.331344
817	CDK2	CDK2	30.035	15.9	1	4	1	0.560832	2.32485	0.60348	2.6107	0.331344
1854	NOL9		79.322	5.6	1	1	4	0.560832	0.581212	2.41392	2.67026	0.332862
966	ATP6V1E1		26.145	15.9	7	3	5	3.92582	1.74364	3.0174	-1.64915	0.336473
932	MCM4		96.557	9.2	7	3	5	3.92582	1.74364	3.0174	-1.64915	0.336473
1596	CUL4B;CUL4A		84.016	8.8	7	3	5	3.92582	1.74364	3.0174	-1.64915	0.336473
2693	RANBP3		53.41	10	9	3	8	5.04749	1.74364	4.82784	-1.53618	0.336641
1080	PRRC2A		228.86	5.5	7	10	10	3.92582	5.81212	6.0348	1.50885	0.336887
1069	CAPZB		30.628	27.6	16	12	10	8.97331	6.97455	6.0348	-1.37952	0.336914
1658	SMC1A		143.23	6.4	7	9	11	3.92582	5.23091	6.63828	1.51168	0.336958
242	NARS		62.942	12	7	12	8	3.92582	6.97455	4.82784	1.50317	0.337172
1082	CCT5		49.526	20.1	11	14	15	6.16915	8.13697	9.0522	1.39316	0.341616
566	P4HB		57.116	21.1	23	29	26	12.8991	16.8552	15.6905	1.26154	0.3428
447	PGK1		44.614	31.7	48	55	52	26.9199	31.9667	31.381	1.17659	0.345363
343	PPM1B		42.77	26.1	12	17	14	6.72998	9.88061	8.44872	1.36177	0.353494
2655	ATG5		32.447	19.3	0	0	1	0	0	0.60348	10000	0.357227
1878	CEP350		350.93	0.6	0	0	1	0	0	0.60348	10000	0.357227
2221	NEK7	NEK7	34.551	11.9	0	0	1	0	0	0.60348	10000	0.357227
2855	DPP3		82.588	4.5	0	0	1	0	0	0.60348	10000	0.357227
2415	CHAMP1		89.098	1.1	0	0	1	0	0	0.60348	10000	0.357227
2718	VIPAS39		51.581	4.3	0	0	1	0	0	0.60348	10000	0.357227
854	CALR		48.141	12.9	0	0	1	0	0	0.60348	10000	0.357227
927	ACSL1		76.87	1.6	0	0	1	0	0	0.60348	10000	0.357227
2093	MGA		315.22	0.8	0	0	1	0	0	0.60348	10000	0.357227
2129	ZNF687		115.57	2.4	0	0	1	0	0	0.60348	10000	0.357227
2137	AGGF1		80.976	3.2	0	0	1	0	0	0.60348	10000	0.357227
2410	NGLY1		63.827	3.6	0	0	1	0	0	0.60348	10000	0.357227
2866	GLTP		23.85	5.7	0	0	1	0	0	0.60348	10000	0.357227
11	TARSL2		81.56	1.7	0	0	1	0	0	0.60348	10000	0.357227
80			106.19	5.4	0	0	1	0	0	0.60348	10000	0.357227
113	IGF2BP3		63.704	5.7	0	0	1	0	0	0.60348	10000	0.357227
118	UPK2		19.438	4.3	0	0	1	0	0	0.60348	10000	0.357227
144	SLC9A3R1		38.868	8.1	0	0	1	0	0	0.60348	10000	0.357227
254	TIMM8A		10.998	22.7	0	0	1	0	0	0.60348	10000	0.357227
269	CDC40		65.521	1.7	0	0	1	0	0	0.60348	10000	0.357227
282	MRPS14		15.139	11.7	0	0	1	0	0	0.60348	10000	0.357227
292	TBL1X		57.048	9.9	0	0	1	0	0	0.60348	10000	0.357227
373	PROSC		30.344	7.3	0	0	1	0	0	0.60348	10000	0.357227
415	CNOT4		48.484	3.5	0	0	1	0	0	0.60348	10000	0.357227
509	SOD2		18.262	15.4	0	0	1	0	0	0.60348	10000	0.357227
627	FDX1		19.393	4.9	0	0	1	0	0	0.60348	10000	0.357227
683	GYS1		76.482	4.6	0	0	1	0	0	0.60348	10000	0.357227
688	MTHFD2		26.849	4.8	0	0	1	0	0	0.60348	10000	0.357227
772	CDK11B;CDK11A	CDK11B;CDK11A	92.619	2.8	0	0	1	0	0	0.60348	10000	0.357227
823	YY1		44.712	5.1	0	0	1	0	0	0.60348	10000	0.357227
915	HNRNPH1		49.229	6.7	0	0	1	0	0	0.60348	10000	0.357227
923	ELF1		64.928	2.5	0	0	1	0	0	0.60348	10000	0.357227
976	SRP14		14.57	6.6	0	0	1	0	0	0.60348	10000	0.357227
1022	CASP3		31.608	2.9	0	0	1	0	0	0.60348	10000	0.357227
1036	GRK6;GRK4;GRK5	GRK6;GRK4;GRK5	64.293	5.2	0	0	1	0	0	0.60348	10000	0.357227
1081	GSS		52.384	3.6	0	0	1	0	0	0.60348	10000	0.357227
1116	YLPM1		241.64	0.8	0	0	1	0	0	0.60348	10000	0.357227
1313	RPS23		15.807	13.3	0	0	1	0	0	0.60348	10000	0.357227
1361	CSNK2B		24.942	7.9	0	0	1	0	0	0.60348	10000	0.357227
1390	MRPS21		10.688	16.1	0	0	1	0	0	0.60348	10000	0.357227
1407	GTF2B		34.833	9.2	0	0	1	0	0	0.60348	10000	0.357227
1449	TLE4;TLE1		76.58	3	0	0	1	0	0	0.60348	10000	0.357227
1458	SRSF11		53.413	4.3	0	0	1	0	0	0.60348	10000	0.357227
1491	SPIRE1		83.956	3.1	0	0	1	0	0	0.60348	10000	0.357227
1514	CHD3		222.86	1.3	0	0	1	0	0	0.60348	10000	0.357227
1540	REST		119.08	1.2	0	0	1	0	0	0.60348	10000	0.357227
1549	DDX10		100.89	1	0	0	1	0	0	0.60348	10000	0.357227
1564	UBE2V1		11.842	14.6	0	0	1	0	0	0.60348	10000	0.357227
1593	MTMR3		129.44	1.4	0	0	1	0	0	0.60348	10000	0.357227
1715	LRRC41		79.297	3.8	0	0	1	0	0	0.60348	10000	0.357227
1716	TMED2		22.761	6	0	0	1	0	0	0.60348	10000	0.357227
1718	PCBP2;PCBP3;PCBP4		38.15	8.6	0	0	1	0	0	0.60348	10000	0.357227
1779	RTN1		83.617	5.2	0	0	1	0	0	0.60348	10000	0.357227
1792	KIF7		150.59	1.3	0	0	1	0	0	0.60348	10000	0.357227
1800	ATG2A		212.86	0.9	0	0	1	0	0	0.60348	10000	0.357227
1837	COQ5		37.14	3.4	0	0	1	0	0	0.60348	10000	0.357227
1846	SMEK1;SMEK2		62.019	4.1	0	0	1	0	0	0.60348	10000	0.357227
1850	SNAP47		22.643	4.9	0	0	1	0	0	0.60348	10000	0.357227
1907	SMYD5		47.34	1.9	0	0	1	0	0	0.60348	10000	0.357227
1921	REEP3		16.999	6.8	0	0	1	0	0	0.60348	10000	0.357227
1942	CTR9		133.5	2.7	0	0	1	0	0	0.60348	10000	0.357227
1953	AGTRAP		17.419	10.7	0	0	1	0	0	0.60348	10000	0.357227
1965	DPP8		83.397	1.5	0	0	1	0	0	0.60348	10000	0.357227
1967	BCOR		186.23	1.1	0	0	1	0	0	0.60348	10000	0.357227
1983	PDXP;SH3BP1		66.18	3.3	0	0	1	0	0	0.60348	10000	0.357227
2024	HDDC2		19.55	17.1	0	0	1	0	0	0.60348	10000	0.357227
2122	SPG20		72.832	5.7	0	0	1	0	0	0.60348	10000	0.357227
2141	VPS8		151.21	1.4	0	0	1	0	0	0.60348	10000	0.357227
2182	EHBP1		132.32	1.2	0	0	1	0	0	0.60348	10000	0.357227
2241	NUDCD2		17.676	13.4	0	0	1	0	0	0.60348	10000	0.357227
2244	HNRNPLL		56.466	3.5	0	0	1	0	0	0.60348	10000	0.357227
2246	FAR1		59.356	5.8	0	0	1	0	0	0.60348	10000	0.357227
2252	NELFB		65.697	7.4	0	0	1	0	0	0.60348	10000	0.357227
2311	GLMN		48.166	2.6	0	0	1	0	0	0.60348	10000	0.357227
2325	TBRG4		70.737	3.3	0	0	1	0	0	0.60348	10000	0.357227
2342	APH1A		26.839	5.3	0	0	1	0	0	0.60348	10000	0.357227
2344	TADA1		37.381	4.2	0	0	1	0	0	0.60348	10000	0.357227
2378	MVB12A		27.05	5.8	0	0	1	0	0	0.60348	10000	0.357227
2643	ARL6		21.097	5.9	0	0	1	0	0	0.60348	10000	0.357227
2648	MRPL18		20.576	7.2	0	0	1	0	0	0.60348	10000	0.357227
2691	BCAS3		74.239	3.7	0	0	1	0	0	0.60348	10000	0.357227
2724	WDR41		45.505	9.4	0	0	1	0	0	0.60348	10000	0.357227
2747	MYO10		163.55	0.8	0	0	1	0	0	0.60348	10000	0.357227
2857	TMOD3		39.594	2.6	0	0	1	0	0	0.60348	10000	0.357227
2885	PDP1		61.053	1.9	0	0	1	0	0	0.60348	10000	0.357227
2900	HEATR5B		214.99	1.3	0	0	1	0	0	0.60348	10000	0.357227
2902	KLHL8		60.28	2	0	0	1	0	0	0.60348	10000	0.357227
2981	ACAD8		31.023	3.1	0	0	1	0	0	0.60348	10000	0.357227
2992	MCTS1		19.228	10.1	0	0	1	0	0	0.60348	10000	0.357227
2993	FAM184B		121.04	0.9	0	0	1	0	0	0.60348	10000	0.357227
3001	NFU1		25.923	5.2	0	0	1	0	0	0.60348	10000	0.357227
3038	NIP7		15.221	10.5	0	0	1	0	0	0.60348	10000	0.357227
3053	NISCH		166.63	1.5	0	0	1	0	0	0.60348	10000	0.357227
3073	ZNF281		93.231	3.4	0	0	1	0	0	0.60348	10000	0.357227
3074	ARL2BP		17.711	9.9	0	0	1	0	0	0.60348	10000	0.357227
3087	SBDS		28.763	6.4	0	0	1	0	0	0.60348	10000	0.357227
3102	RPL36		12.254	11.4	0	0	1	0	0	0.60348	10000	0.357227
3156	NCOA3		153.8	2.1	0	0	1	0	0	0.60348	10000	0.357227
1939	CASC4		43.332	15.3	0	1	0	0	0.581212	0	10000	0.357227
526	ARG1		25.356	8.1	0	1	0	0	0.581212	0	10000	0.357227
2443	GSDMA		49.364	2	0	1	0	0	0.581212	0	10000	0.357227
1023	RPS27		9.461	23.8	0	1	0	0	0.581212	0	10000	0.357227
2207	SHKBP1		76.343	3.4	0	1	0	0	0.581212	0	10000	0.357227
2636	NUAK2	NUAK2	69.611	1.3	0	1	0	0	0.581212	0	10000	0.357227
2684	TFB2M		45.348	7.3	0	1	0	0	0.581212	0	10000	0.357227
265	PPL		204.74	3.2	0	1	0	0	0.581212	0	10000	0.357227
664	PIP		16.572	7.5	0	1	0	0	0.581212	0	10000	0.357227
1056	BRCC3		23.457	6.4	0	1	0	0	0.581212	0	10000	0.357227
1559	ATM	ATM	350.68	0.6	0	1	0	0	0.581212	0	10000	0.357227
2448	SPAG5		134.42	1	0	1	0	0	0.581212	0	10000	0.357227
2522	BUD13		55.567	2.7	0	1	0	0	0.581212	0	10000	0.357227
2838	PIH1D1		32.363	8.3	0	1	0	0	0.581212	0	10000	0.357227
10	KIAA1598		52.635	4.2	0	1	0	0	0.581212	0	10000	0.357227
21	UNC119B		28.136	6.8	0	1	0	0	0.581212	0	10000	0.357227
84	DNASE2		33.615	6.2	0	1	0	0	0.581212	0	10000	0.357227
87	DDX39A		49.129	5.4	0	1	0	0	0.581212	0	10000	0.357227
119	PES1		67.455	4.1	0	1	0	0	0.581212	0	10000	0.357227
126	NME4	NME4	12.978	14.5	0	1	0	0	0.581212	0	10000	0.357227
147	UNC13B		180.68	1.6	0	1	0	0	0.581212	0	10000	0.357227
157	AURKA	AURKA	45.809	6.2	0	1	0	0	0.581212	0	10000	0.357227
228	PLRG1		56.289	10.5	0	1	0	0	0.581212	0	10000	0.357227
312	ZPR1		50.925	6.3	0	1	0	0	0.581212	0	10000	0.357227
377	GLS		65.459	3	0	1	0	0	0.581212	0	10000	0.357227
389	LETM1		83.353	2.7	0	1	0	0	0.581212	0	10000	0.357227
403	ARIH2		57.818	4.5	0	1	0	0	0.581212	0	10000	0.357227
434	PEX11B		26.724	9.8	0	1	0	0	0.581212	0	10000	0.357227
608	TPM1		28.385	4.9	0	1	0	0	0.581212	0	10000	0.357227
643	RALA		23.567	4.4	0	1	0	0	0.581212	0	10000	0.357227
802	TUBG2;TUBG1		51.091	7.3	0	1	0	0	0.581212	0	10000	0.357227
814	RRM1		90.069	2.1	0	1	0	0	0.581212	0	10000	0.357227
1014	ECI1		30.895	3.5	0	1	0	0	0.581212	0	10000	0.357227
1026	RBM34		48.564	7.9	0	1	0	0	0.581212	0	10000	0.357227
1083	NES		177.44	0.7	0	1	0	0	0.581212	0	10000	0.357227
1107	HARS2		54.114	5.2	0	1	0	0	0.581212	0	10000	0.357227
1200	SUCLG1		36.249	11.3	0	1	0	0	0.581212	0	10000	0.357227
1219	RAD23A		33.433	2.9	0	1	0	0	0.581212	0	10000	0.357227
1298	NPC2		13.415	7.2	0	1	0	0	0.581212	0	10000	0.357227
1351	AP2B1		98.117	7	0	1	0	0	0.581212	0	10000	0.357227
1356	SKP1		18.658	7.4	0	1	0	0	0.581212	0	10000	0.357227
1391	MRPS6		14.226	6.4	0	1	0	0	0.581212	0	10000	0.357227
1414	NFKB2		47.021	4.2	0	1	0	0	0.581212	0	10000	0.357227
1508	TWF1		28.823	9.1	0	1	0	0	0.581212	0	10000	0.357227
1530	ECH1		35.816	7.3	0	1	0	0	0.581212	0	10000	0.357227
1554	SRSF6		38.418	10.4	0	1	0	0	0.581212	0	10000	0.357227
1574	GOLGA4		260.32	0.5	0	1	0	0	0.581212	0	10000	0.357227
1591	PWP1		55.827	5.2	0	1	0	0	0.581212	0	10000	0.357227
1671	DRAP1		22.35	4.9	0	1	0	0	0.581212	0	10000	0.357227
1713	RCN1		38.89	13.3	0	1	0	0	0.581212	0	10000	0.357227
1724	DLGAP5		85.667	1.3	0	1	0	0	0.581212	0	10000	0.357227
1758	PKN1	PKN1	104.67	2.7	0	1	0	0	0.581212	0	10000	0.357227
1841	DOCK11		237.67	0.5	0	1	0	0	0.581212	0	10000	0.357227
1842	PRRC2B		165.53	1.8	0	1	0	0	0.581212	0	10000	0.357227
1858	C10orf76		78.71	3.6	0	1	0	0	0.581212	0	10000	0.357227
1871	CPSF3L		56.012	2.4	0	1	0	0	0.581212	0	10000	0.357227
1886	FOCAD		200.07	1.5	0	1	0	0	0.581212	0	10000	0.357227
1897	GLT8D1		41.935	8.6	0	1	0	0	0.581212	0	10000	0.357227
1946	BRAT1		31.676	4.1	0	1	0	0	0.581212	0	10000	0.357227
1978	SRCAP		327.83	0.6	0	1	0	0	0.581212	0	10000	0.357227
2037	TMED4		20.781	5.9	0	1	0	0	0.581212	0	10000	0.357227
2061	IQGAP3		184.7	0.7	0	1	0	0	0.581212	0	10000	0.357227
2082	C2CD5		110.45	3.6	0	1	0	0	0.581212	0	10000	0.357227
2084	MINA		23.909	9.5	0	1	0	0	0.581212	0	10000	0.357227
2089	MFN1		84.159	1.9	0	1	0	0	0.581212	0	10000	0.357227
2147	SRBD1		69.713	5.2	0	1	0	0	0.581212	0	10000	0.357227
2156	METTL13		44.562	3.3	0	1	0	0	0.581212	0	10000	0.357227
2219	DDX54		98.594	4.2	0	1	0	0	0.581212	0	10000	0.357227
2250	CKAP2		71.194	1.7	0	1	0	0	0.581212	0	10000	0.357227
2261	DGCR8		86.044	3	0	1	0	0	0.581212	0	10000	0.357227
2348	DCPS		38.608	3	0	1	0	0	0.581212	0	10000	0.357227
2401	PDLIM5		63.944	2.5	0	1	0	0	0.581212	0	10000	0.357227
2403	LUC7L2		54.223	12.9	0	1	0	0	0.581212	0	10000	0.357227
2419	CLPTM1L		58.355	2.2	0	1	0	0	0.581212	0	10000	0.357227
2422	ZFR		117.01	4.4	0	1	0	0	0.581212	0	10000	0.357227
2438	ZNF385A		30.18	5.6	0	1	0	0	0.581212	0	10000	0.357227
2473	PFDN5		17.328	14.9	0	1	0	0	0.581212	0	10000	0.357227
2532	TMEM246		46.587	2.5	0	1	0	0	0.581212	0	10000	0.357227
2542	TACO1		32.477	3.4	0	1	0	0	0.581212	0	10000	0.357227
2565	EMC6		12.017	9.1	0	1	0	0	0.581212	0	10000	0.357227
2575	IFT27		20.48	5.9	0	1	0	0	0.581212	0	10000	0.357227
2576	NUDT9		33.775	3.3	0	1	0	0	0.581212	0	10000	0.357227
2584	SLC4A1AP		88.813	1.1	0	1	0	0	0.581212	0	10000	0.357227
2585	SYCP2		175.64	0.8	0	1	0	0	0.581212	0	10000	0.357227
2629	SENP6		125.33	1	0	1	0	0	0.581212	0	10000	0.357227
2651	SMG9		54.787	6.7	0	1	0	0	0.581212	0	10000	0.357227
2679	OSBPL3		68.673	4.3	0	1	0	0	0.581212	0	10000	0.357227
2685	FAM96A		18.355	6.9	0	1	0	0	0.581212	0	10000	0.357227
2695	PEAK1	PEAK1	193.1	0.7	0	1	0	0	0.581212	0	10000	0.357227
2700	C8orf33		24.992	4.8	0	1	0	0	0.581212	0	10000	0.357227
2720	L2HGDH		48.505	2.7	0	1	0	0	0.581212	0	10000	0.357227
2725	C17orf75		44.621	3	0	1	0	0	0.581212	0	10000	0.357227
2766	PFDN4		15.314	11.2	0	1	0	0	0.581212	0	10000	0.357227
2773	BIRC6		530.25	0.6	0	1	0	0	0.581212	0	10000	0.357227
2777	POLE4		12.209	10.3	0	1	0	0	0.581212	0	10000	0.357227
2890	TMEM9		20.574	7.1	0	1	0	0	0.581212	0	10000	0.357227
2891	CXXC1		75.711	4	0	1	0	0	0.581212	0	10000	0.357227
2931	VTI1B		19.81	7	0	1	0	0	0.581212	0	10000	0.357227
2939	ZC3H7B		109.86	2.3	0	1	0	0	0.581212	0	10000	0.357227
2948	UBQLN2;UBQLN1		65.695	5.1	0	1	0	0	0.581212	0	10000	0.357227
2958	IPO11		112.53	0.9	0	1	0	0	0.581212	0	10000	0.357227
2985	CNOT11		55.215	2.2	0	1	0	0	0.581212	0	10000	0.357227
3064	DDX52		67.497	4.3	0	1	0	0	0.581212	0	10000	0.357227
3113	TRAF6		59.573	4.2	0	1	0	0	0.581212	0	10000	0.357227
3116	MMACHC		31.728	6.4	0	1	0	0	0.581212	0	10000	0.357227
3122	OARD1		17.025	7.9	0	1	0	0	0.581212	0	10000	0.357227
3135	USP16		58.396	3.7	0	1	0	0	0.581212	0	10000	0.357227
3151	STK24	STK24	47.913	3.5	0	1	0	0	0.581212	0	10000	0.357227
1997	SND1		102	10	5	7	8	2.80416	4.06849	4.82784	1.58627	0.358654
2076	DDX42		90.067	10	5	7	8	2.80416	4.06849	4.82784	1.58627	0.358654
1683	NCAPH		82.562	12.8	5	7	8	2.80416	4.06849	4.82784	1.58627	0.358654
832	DNMT1		184.82	6.7	5	10	5	2.80416	5.81212	3.0174	1.57436	0.359341
556	GPI		63.146	10.8	12	9	7	6.72998	5.23091	4.22436	-1.42354	0.365376
43			24.348	17.4	3	5	5	1.6825	2.90606	3.0174	1.76032	0.37073
2859	UGGT1		174.97	2.9	3	5	5	1.6825	2.90606	3.0174	1.76032	0.37073
1117	TMED10		24.976	13.2	3	5	5	1.6825	2.90606	3.0174	1.76032	0.37073
1746	TAB1		54.643	5.6	3	4	6	1.6825	2.32485	3.62088	1.76694	0.370946
917	YWHAB		27.85	16.8	3	6	4	1.6825	3.48727	2.41392	1.7537	0.370946
356	DCTN3		18.001	10.8	3	6	4	1.6825	3.48727	2.41392	1.7537	0.370946
1162	HCFC1		213.4	2.5	3	6	4	1.6825	3.48727	2.41392	1.7537	0.370946
2484	PHB2		33.296	7.4	4	3	1	2.24333	1.74364	0.60348	-1.91156	0.372225
2731	RDH14		36.864	2.4	4	1	3	2.24333	0.581212	1.81044	-1.87596	0.372225
107	EIF3F		37.563	7.6	4	1	3	2.24333	0.581212	1.81044	-1.87596	0.372225
1610	BYSL		49.601	3.9	4	1	3	2.24333	0.581212	1.81044	-1.87596	0.372225
2732	AS3MT		31.097	7.5	4	1	3	2.24333	0.581212	1.81044	-1.87596	0.372225
1625	EIF3A		162.63	7.3	9	11	13	5.04749	6.39334	7.84524	1.41046	0.372365
2264	DDX1		82.431	10	9	13	11	5.04749	7.55576	6.63828	1.40605	0.372366
351	IDH1		46.659	8.5	4	4	0	2.24333	2.32485	0	-1.92987	0.372839
3154	DYNC1LI1		56.578	11.7	4	2	2	2.24333	1.16242	1.20696	-1.89359	0.372958
1729	PPP1R7		41.564	15	4	2	2	2.24333	1.16242	1.20696	-1.89359	0.372958
2096	PHF6		37.628	17.2	4	2	2	2.24333	1.16242	1.20696	-1.89359	0.372958
3058	TRAPPC8		153.03	3.9	4	2	2	2.24333	1.16242	1.20696	-1.89359	0.372958
3128	UCHL5		36.079	8.9	4	2	2	2.24333	1.16242	1.20696	-1.89359	0.372958
1706	PLEC		512.6	5.6	15	13	8	8.41248	7.55576	4.82784	-1.35865	0.377954
2922	EIF3K		24.484	20.4	6	8	9	3.36499	4.6497	5.43132	1.49793	0.384712
1226	PSMD4		40.736	21.5	6	9	8	3.36499	5.23091	4.82784	1.49462	0.384712
864	POLD1		123.63	4.5	6	7	10	3.36499	4.06849	6.0348	1.50124	0.384909
1203	COPB1		107.14	16.4	8	3	7	4.48665	1.74364	4.22436	-1.50357	0.387874
328	PSIP1		60.103	9.1	8	6	4	4.48665	3.48727	2.41392	-1.52059	0.388471
59			46.103	14.9	8	4	6	4.48665	2.32485	3.62088	-1.5092	0.388471
922	PYCR1		35.98	14.7	8	5	5	4.48665	2.90606	3.0174	-1.51488	0.38867
2284	NUP205		227.92	3	6	5	2	3.36499	2.90606	1.20696	-1.63626	0.390671
1702	EEA1		162.46	6.2	6	2	5	3.36499	1.16242	3.0174	-1.61011	0.390671
423	AP2A1		105.36	6.7	6	2	5	3.36499	1.16242	3.0174	-1.61011	0.390671
595	SNRPB2		25.486	13.8	6	4	3	3.36499	2.32485	1.81044	-1.62745	0.391345
1880	MARC1;MARC2		37.499	6.8	6	4	3	3.36499	2.32485	1.81044	-1.62745	0.391345
2772	GPHN		79.748	4.5	6	3	4	3.36499	1.74364	2.41392	-1.61873	0.391345
1405	SLC25A3		39.958	5.5	6	3	4	3.36499	1.74364	2.41392	-1.61873	0.391345
580	HNRNPC		27.821	15.6	6	3	4	3.36499	1.74364	2.41392	-1.61873	0.391345
1027	LRPPRC		157.9	7.9	6	3	4	3.36499	1.74364	2.41392	-1.61873	0.391345
505	ALDOA		39.42	26.9	38	48	37	21.3116	27.8982	22.3288	1.17839	0.391385
1058	RPL5		34.362	20.9	28	21	22	15.7033	12.2055	13.2766	-1.2325	0.39352
1005	HADHA		82.999	13.5	13	10	8	7.29081	5.81212	4.82784	-1.37046	0.396416
882	PRDX6		25.035	31.2	26	29	31	14.5816	16.8552	18.7079	1.21945	0.396511
1092	RPL34		13.293	7.7	7	9	10	3.92582	5.23091	6.0348	1.43482	0.406129
1076	ARCN1		57.21	13.9	7	10	9	3.92582	5.81212	5.43132	1.43199	0.406129
842	EEF1G		50.118	23.1	30	35	33	16.825	20.3424	19.9148	1.19636	0.409474
987	RPS19		16.06	24.8	12	16	14	6.72998	9.2994	8.44872	1.31859	0.410107
1315	RPS13		17.222	23.8	4	6	6	2.24333	3.48727	3.62088	1.58429	0.411632
1793	KIAA1033		136.4	4.1	4	6	6	2.24333	3.48727	3.62088	1.58429	0.411632
2665	PPA2		37.92	10.2	4	6	6	2.24333	3.48727	3.62088	1.58429	0.411632
1492	NSUN2		86.47	11.5	4	5	7	2.24333	2.90606	4.22436	1.58925	0.411806
3057	DIS3		105.04	5	4	5	7	2.24333	2.90606	4.22436	1.58925	0.411806
2158	EMC1		109.42	7.6	4	8	4	2.24333	4.6497	2.41392	1.57436	0.412329
3127	SUPT16H		119.91	14.3	23	17	18	12.8991	9.88061	10.8626	-1.24369	0.420703
618	ALDOC		39.455	14.8	2	3	4	1.12166	1.74364	2.41392	1.8533	0.422203
609	ANXA4		35.882	11.6	2	3	4	1.12166	1.74364	2.41392	1.8533	0.422203
590	ASNS		64.369	12.3	2	3	4	1.12166	1.74364	2.41392	1.8533	0.422203
758	EIF2S2		38.388	6.3	2	3	4	1.12166	1.74364	2.41392	1.8533	0.422203
939	PFN2		15.088	15.7	2	3	4	1.12166	1.74364	2.41392	1.8533	0.422203
2095	ZC3H7A		110.54	2.3	2	3	4	1.12166	1.74364	2.41392	1.8533	0.422203
3021	MACF1		606.16	1.5	2	3	4	1.12166	1.74364	2.41392	1.8533	0.422203
3119	ARIH1		64.117	7.7	2	3	4	1.12166	1.74364	2.41392	1.8533	0.422203
2598	EIF2A		62.288	12	2	4	3	1.12166	2.32485	1.81044	1.84337	0.422203
353	CCNK		40.787	5.4	2	4	3	1.12166	2.32485	1.81044	1.84337	0.422203
385	IKBKAP		150.25	5.4	2	4	3	1.12166	2.32485	1.81044	1.84337	0.422203
1286	PSME3		29.506	11.8	2	4	3	1.12166	2.32485	1.81044	1.84337	0.422203
1606	DDX39B		48.991	9.1	2	4	3	1.12166	2.32485	1.81044	1.84337	0.422203
2281	LARP4B		80.551	4.5	2	4	3	1.12166	2.32485	1.81044	1.84337	0.422203
1336	RPS25		13.742	8.8	2	2	5	1.12166	1.16242	3.0174	1.86323	0.423004
275	PRMT3		59.902	6.6	2	2	5	1.12166	1.16242	3.0174	1.86323	0.423004
2031	IRF2BP2;IRF2BPL		59.48	4.6	2	5	2	1.12166	2.90606	1.20696	1.83345	0.423004
540	SSB		46.836	27.5	8	11	10	4.48665	6.39334	6.0348	1.38501	0.424018
3041	RUVBL2		51.156	16.6	8	9	12	4.48665	5.23091	7.24176	1.38997	0.42417
1675	KPNB1		97.169	15	23	28	25	12.8991	16.2739	15.087	1.21562	0.428846
1711	NONO		43.866	18.6	24	30	25	13.46	17.4364	15.087	1.20815	0.432824
192	EIF3H		39.93	8.8	9	7	5	5.04749	4.06849	3.0174	-1.42466	0.433079
1308	RPS8		24.205	26.9	9	6	6	5.04749	3.48727	3.62088	-1.4202	0.433243
318	VPS4B		49.301	6.1	3	0	3	1.6825	0	1.81044	-1.85866	0.437259
809	EIF4B		69.15	6.2	3	0	3	1.6825	0	1.81044	-1.85866	0.437259
998	RPL13A		23.577	11.3	3	0	3	1.6825	0	1.81044	-1.85866	0.437259
843	FKBP2		15.649	8.5	3	3	0	1.6825	1.74364	0	-1.92987	0.437563
2322	ZNF622		54.271	5	3	3	0	1.6825	1.74364	0	-1.92987	0.437563
2516	WDR77		36.724	8.5	9	12	11	5.04749	6.97455	6.63828	1.34848	0.439158
444	PNP		32.118	32.5	3	2	1	1.6825	1.16242	0.60348	-1.90553	0.440065
178	GNPAT		77.187	2.6	3	2	1	1.6825	1.16242	0.60348	-1.90553	0.440065
347	CDC123		39.134	6.5	3	2	1	1.6825	1.16242	0.60348	-1.90553	0.440065
805	WARS		48.851	10.7	3	2	1	1.6825	1.16242	0.60348	-1.90553	0.440065
929	CSTF2		59.251	4.1	3	2	1	1.6825	1.16242	0.60348	-1.90553	0.440065
1665	LBR		70.702	3.1	3	2	1	1.6825	1.16242	0.60348	-1.90553	0.440065
1883	RNF20		113.66	6.8	3	2	1	1.6825	1.16242	0.60348	-1.90553	0.440065
2170	SUMF2		24.117	19.7	3	2	1	1.6825	1.16242	0.60348	-1.90553	0.440065
2204	WDR36		105.32	3.4	3	2	1	1.6825	1.16242	0.60348	-1.90553	0.440065
2300	UFD1L		29.901	3	3	2	1	1.6825	1.16242	0.60348	-1.90553	0.440065
2553	THTPA		25.566	10.4	3	2	1	1.6825	1.16242	0.60348	-1.90553	0.440065
2675	WNK1;WNK2;WNK3	WNK1;WNK2;WNK3;WNK4	225.56	1.8	3	2	1	1.6825	1.16242	0.60348	-1.90553	0.440065
1251	GEMIN4		120.04	2	3	1	2	1.6825	0.581212	1.20696	-1.8818	0.440065
1912	DHRS7B		35.119	8.3	3	1	2	1.6825	0.581212	1.20696	-1.8818	0.440065
190	INPPL1		138.6	2.5	3	1	2	1.6825	0.581212	1.20696	-1.8818	0.440065
253	RAD21		71.689	9.7	3	1	2	1.6825	0.581212	1.20696	-1.8818	0.440065
435	PAK4	PAK4	64.071	5.8	3	1	2	1.6825	0.581212	1.20696	-1.8818	0.440065
1140	METAP2		50.496	8.4	3	1	2	1.6825	0.581212	1.20696	-1.8818	0.440065
1141	KNTC1		250.75	1.4	3	1	2	1.6825	0.581212	1.20696	-1.8818	0.440065
1299	COPZ1		20.198	16.9	3	1	2	1.6825	0.581212	1.20696	-1.8818	0.440065
1327	RPS4X;RPS4Y2		29.597	20.2	3	1	2	1.6825	0.581212	1.20696	-1.8818	0.440065
1787	TXNRD1		54.753	8.6	3	1	2	1.6825	0.581212	1.20696	-1.8818	0.440065
1840	WDR44		91.271	10.1	3	1	2	1.6825	0.581212	1.20696	-1.8818	0.440065
2283	DHX38		140.5	4.4	3	1	2	1.6825	0.581212	1.20696	-1.8818	0.440065
2324	GTPBP3		49.846	5.1	3	1	2	1.6825	0.581212	1.20696	-1.8818	0.440065
2376	DNAJA3		52.488	7.7	3	1	2	1.6825	0.581212	1.20696	-1.8818	0.440065
2395	SMARCD1		53.298	2.1	3	1	2	1.6825	0.581212	1.20696	-1.8818	0.440065
2449	NACC1		57.258	1.5	3	1	2	1.6825	0.581212	1.20696	-1.8818	0.440065
2582	SFXN3		35.503	2.8	3	1	2	1.6825	0.581212	1.20696	-1.8818	0.440065
2644	RACGAP1		71.026	4.3	3	1	2	1.6825	0.581212	1.20696	-1.8818	0.440065
2690	RPAP3		75.718	6.3	3	1	2	1.6825	0.581212	1.20696	-1.8818	0.440065
2832	SDAD1		79.87	2.2	3	1	2	1.6825	0.581212	1.20696	-1.8818	0.440065
153	HAT1		39.786	6	5	7	7	2.80416	4.06849	4.22436	1.47867	0.442417
818	MCM3		90.98	18.1	5	6	8	2.80416	3.48727	4.82784	1.48264	0.44256
2313	USP7		126.27	3.5	5	8	6	2.80416	4.6497	3.62088	1.4747	0.44256
1282	ARF3;ARF1		20.601	41.4	5	8	6	2.80416	4.6497	3.62088	1.4747	0.44256
2472	PSMD1		105.84	8.3	21	15	17	11.7775	8.71819	10.2592	-1.24121	0.444365
1415	FKBP3		25.177	12.1	7	5	4	3.92582	2.90606	2.41392	-1.47588	0.449318
1828	HSD17B12		34.324	9.3	7	4	5	3.92582	2.32485	3.0174	-1.46973	0.449318
2945	SRP68		70.729	13.9	7	4	5	3.92582	2.32485	3.0174	-1.46973	0.449318
634	HSPD1		61.054	15	18	14	13	10.095	8.13697	7.84524	-1.26328	0.449328
555	PYGL		93.133	11.1	18	14	13	10.095	8.13697	7.84524	-1.26328	0.449328
539	RPLP0		27.435	25.5	15	11	11	8.41248	6.39334	6.63828	-1.29109	0.451328
579	HSP90AA1		84.659	18.7	139	115	128	77.9556	66.8394	77.2455	-1.08208	0.451908
309	DNAJB6		26.899	4.6	5	4	2	2.80416	2.32485	1.20696	-1.58794	0.457907
3069	WBP11		69.997	5.1	5	4	2	2.80416	2.32485	1.20696	-1.58794	0.457907
3147	CLIC4		28.772	18.6	5	4	2	2.80416	2.32485	1.20696	-1.58794	0.457907
828	PSMA3		27.647	7.3	5	2	4	2.80416	1.16242	2.41392	-1.56817	0.457907
1727	SAFB		95.18	1.4	5	2	4	2.80416	1.16242	2.41392	-1.56817	0.457907
1248	EIF6		26.599	7.3	5	3	3	2.80416	1.74364	1.81044	-1.578	0.458376
986	EIF4A3		46.871	7.3	5	3	3	2.80416	1.74364	1.81044	-1.578	0.458376
1852	CEP170		161.41	3.4	5	3	3	2.80416	1.74364	1.81044	-1.578	0.458376
29	EIF3C;EIF3CL		104.1	4.2	5	3	3	2.80416	1.74364	1.81044	-1.578	0.458376
358	GLRX3		37.432	17.9	5	3	3	2.80416	1.74364	1.81044	-1.578	0.458376
1128	MRE11A		77.641	2.5	5	3	3	2.80416	1.74364	1.81044	-1.578	0.458376
2029	DCXR		25.913	8.6	5	3	3	2.80416	1.74364	1.81044	-1.578	0.458376
2195	NUP35		34.773	13.5	5	3	3	2.80416	1.74364	1.81044	-1.578	0.458376
3068	THRAP3		108.66	7.5	5	3	3	2.80416	1.74364	1.81044	-1.578	0.458376
1465	GFPT1		76.758	10.9	11	13	14	6.16915	7.55576	8.44872	1.29714	0.46329
1314	RPS18		17.718	5.9	6	8	8	3.36499	4.6497	4.82784	1.40826	0.466415
1035	MSH2		104.74	3.3	6	7	9	3.36499	4.06849	5.43132	1.41157	0.466535
2518	MYBBP1A		148.85	4.4	6	11	5	3.36499	6.39334	3.0174	1.39833	0.467501
894	PPIF		16.541	5.8	12	14	15	6.72998	8.13697	9.0522	1.27706	0.473013
41	KRT6A		60.044	19.7	1	2	2	0.560832	1.16242	1.20696	2.11238	0.476155
1072	QARS		86.578	10.5	1	2	2	0.560832	1.16242	1.20696	2.11238	0.476155
142	PDCD5		14.285	8.8	1	2	2	0.560832	1.16242	1.20696	2.11238	0.476155
628	RAP2C;RAP2B;RAP2A		20.745	5.5	1	2	2	0.560832	1.16242	1.20696	2.11238	0.476155
1179	RAP1GDS1		61.036	3.6	1	2	2	0.560832	1.16242	1.20696	2.11238	0.476155
2011	MICAL3		224.29	1.9	1	2	2	0.560832	1.16242	1.20696	2.11238	0.476155
96	APBB1		49.856	3.1	1	2	2	0.560832	1.16242	1.20696	2.11238	0.476155
200	RNMT		54.843	5.5	1	2	2	0.560832	1.16242	1.20696	2.11238	0.476155
315	PDCD6		21.664	16.9	1	2	2	0.560832	1.16242	1.20696	2.11238	0.476155
519	TP53		33.492	4	1	2	2	0.560832	1.16242	1.20696	2.11238	0.476155
535	PCCA		75.001	2.2	1	2	2	0.560832	1.16242	1.20696	2.11238	0.476155
560	EPHX1		52.948	10.3	1	2	2	0.560832	1.16242	1.20696	2.11238	0.476155
644	BCR	BCR	137.73	2	1	2	2	0.560832	1.16242	1.20696	2.11238	0.476155
684	PRKAR2A		43.066	6.3	1	2	2	0.560832	1.16242	1.20696	2.11238	0.476155
896	HMOX2		32.837	7.3	1	2	2	0.560832	1.16242	1.20696	2.11238	0.476155
1085	CSNK1A1	CSNK1A1;CSNK1A1L	37.567	14.2	1	2	2	0.560832	1.16242	1.20696	2.11238	0.476155
1350	RAC1		21.45	15.1	1	2	2	0.560832	1.16242	1.20696	2.11238	0.476155
1388	MRPS35		36.844	11.5	1	2	2	0.560832	1.16242	1.20696	2.11238	0.476155
1468	GABPA		51.295	4.8	1	2	2	0.560832	1.16242	1.20696	2.11238	0.476155
1512	BPTF		322.21	2.1	1	2	2	0.560832	1.16242	1.20696	2.11238	0.476155
1560	MTA1		49.017	2.3	1	2	2	0.560832	1.16242	1.20696	2.11238	0.476155
1680	SHPRH		190.49	1.9	1	2	2	0.560832	1.16242	1.20696	2.11238	0.476155
1807	DAK		58.946	2.8	1	2	2	0.560832	1.16242	1.20696	2.11238	0.476155
1914	RAB12		27.248	12.7	1	2	2	0.560832	1.16242	1.20696	2.11238	0.476155
2181	LSM14A		46.411	3.3	1	2	2	0.560832	1.16242	1.20696	2.11238	0.476155
2213	NT5C		23.382	4.5	1	2	2	0.560832	1.16242	1.20696	2.11238	0.476155
2222	RB1CC1		182.85	1.8	1	2	2	0.560832	1.16242	1.20696	2.11238	0.476155
2263	IRGQ		62.717	2.4	1	2	2	0.560832	1.16242	1.20696	2.11238	0.476155
2299	OSTF1		23.787	5.6	1	2	2	0.560832	1.16242	1.20696	2.11238	0.476155
2343	ARL8A		21.416	23.1	1	2	2	0.560832	1.16242	1.20696	2.11238	0.476155
2365	MRRF		13.604	9.7	1	2	2	0.560832	1.16242	1.20696	2.11238	0.476155
2416	ZFP91		59.57	4.2	1	2	2	0.560832	1.16242	1.20696	2.11238	0.476155
2482	TTC1		33.526	3.4	1	2	2	0.560832	1.16242	1.20696	2.11238	0.476155
2550	ANP32E		25.125	5.5	1	2	2	0.560832	1.16242	1.20696	2.11238	0.476155
2577	TARS2		66.372	5.6	1	2	2	0.560832	1.16242	1.20696	2.11238	0.476155
2647	RAB1B		22.171	5	1	2	2	0.560832	1.16242	1.20696	2.11238	0.476155
2661	SLK	SLK	138.99	4.2	1	2	2	0.560832	1.16242	1.20696	2.11238	0.476155
2810	ZCCHC3		43.547	2.5	1	2	2	0.560832	1.16242	1.20696	2.11238	0.476155
2842	TXNL4B		17.014	6.7	1	2	2	0.560832	1.16242	1.20696	2.11238	0.476155
2911	NCDN		77.242	2	1	2	2	0.560832	1.16242	1.20696	2.11238	0.476155
2916	COMMD3		22.151	6.2	1	2	2	0.560832	1.16242	1.20696	2.11238	0.476155
2923	GRHPR		35.668	8.5	1	2	2	0.560832	1.16242	1.20696	2.11238	0.476155
2953	BAIAP2L1		56.882	2.2	1	2	2	0.560832	1.16242	1.20696	2.11238	0.476155
3150	MAD1L1		83.066	4.6	1	2	2	0.560832	1.16242	1.20696	2.11238	0.476155
513	KRT6B		60.066	17.9	1	1	3	0.560832	0.581212	1.81044	2.13224	0.477153
3117	LAS1L		33.108	2.7	1	1	3	0.560832	0.581212	1.81044	2.13224	0.477153
979	TALDO1		37.54	9.2	1	1	3	0.560832	0.581212	1.81044	2.13224	0.477153
1102	ALDH7A1		51.41	9.1	1	1	3	0.560832	0.581212	1.81044	2.13224	0.477153
4			28.17	16	1	1	3	0.560832	0.581212	1.81044	2.13224	0.477153
511	TK1		25.468	21.8	1	1	3	0.560832	0.581212	1.81044	2.13224	0.477153
1052	CRK		22.905	5.4	1	1	3	0.560832	0.581212	1.81044	2.13224	0.477153
1254	CORO7		91.654	6.1	1	1	3	0.560832	0.581212	1.81044	2.13224	0.477153
1387	MRPS10		22.999	15.4	1	1	3	0.560832	0.581212	1.81044	2.13224	0.477153
1864	CAMSAP1		146.54	2.9	1	1	3	0.560832	0.581212	1.81044	2.13224	0.477153
2146	OXR1		93.733	6.2	1	1	3	0.560832	0.581212	1.81044	2.13224	0.477153
2180	RNF214		61.317	4.6	1	1	3	0.560832	0.581212	1.81044	2.13224	0.477153
2215	PNPT1		85.95	2.8	1	1	3	0.560832	0.581212	1.81044	2.13224	0.477153
2804	OLA1		27.584	26.1	1	1	3	0.560832	0.581212	1.81044	2.13224	0.477153
3031	SHOC2		59.743	5.6	1	1	3	0.560832	0.581212	1.81044	2.13224	0.477153
345	NUP155		149.01	3.1	1	3	1	0.560832	1.74364	0.60348	2.09253	0.477153
525	APP		72.552	4.4	1	3	1	0.560832	1.74364	0.60348	2.09253	0.477153
861	GSTM2;GSTM4;GSTM1		22.644	15.2	1	3	1	0.560832	1.74364	0.60348	2.09253	0.477153
910	RRM2		44.877	10.3	1	3	1	0.560832	1.74364	0.60348	2.09253	0.477153
1367	CSNK2A3;CSNK2A1	CSNK2A1	45.219	7.7	1	3	1	0.560832	1.74364	0.60348	2.09253	0.477153
1368	PAFAH1B2		14.888	36.4	1	3	1	0.560832	1.74364	0.60348	2.09253	0.477153
1739	TRIP13		48.55	7.4	1	3	1	0.560832	1.74364	0.60348	2.09253	0.477153
1875	PRR14L		237.3	2.1	1	3	1	0.560832	1.74364	0.60348	2.09253	0.477153
2248	C2orf47		32.544	7.2	1	3	1	0.560832	1.74364	0.60348	2.09253	0.477153
2370	GNPNAT1		20.749	6	1	3	1	0.560832	1.74364	0.60348	2.09253	0.477153
2493	MIPEP		80.64	1.3	1	3	1	0.560832	1.74364	0.60348	2.09253	0.477153
2605	SRXN1		14.259	13.9	1	3	1	0.560832	1.74364	0.60348	2.09253	0.477153
2976	APPL1		79.663	3.4	1	3	1	0.560832	1.74364	0.60348	2.09253	0.477153
3103	SAMHD1		72.2	5.4	1	3	1	0.560832	1.74364	0.60348	2.09253	0.477153
3161	MORC2		117.82	3.5	1	3	1	0.560832	1.74364	0.60348	2.09253	0.477153
3163	SEC23IP		102.19	4.8	1	3	1	0.560832	1.74364	0.60348	2.09253	0.477153
2009	TAOK1	TAOK1	116.07	3.2	3	4	5	1.6825	2.32485	3.0174	1.5876	0.477165
883	PRDX5		17.031	9.9	3	4	5	1.6825	2.32485	3.0174	1.5876	0.477165
1112	PSMB3		22.949	21.5	3	4	5	1.6825	2.32485	3.0174	1.5876	0.477165
2869	IGF2BP1		63.48	8	3	4	5	1.6825	2.32485	3.0174	1.5876	0.477165
826	PSMA1		29.555	14.4	3	4	5	1.6825	2.32485	3.0174	1.5876	0.477165
1578	ROCK1	ROCK1	158.17	5.3	3	4	5	1.6825	2.32485	3.0174	1.5876	0.477165
3141	PUS1		44.377	12.3	3	4	5	1.6825	2.32485	3.0174	1.5876	0.477165
901	SRI		20.006	10	3	5	4	1.6825	2.90606	2.41392	1.58098	0.477165
725	GOT1		46.247	16	3	5	4	1.6825	2.90606	2.41392	1.58098	0.477165
2616	UCK2;UCK1		29.299	8	3	5	4	1.6825	2.90606	2.41392	1.58098	0.477165
1766	RBBP7		47.82	14.1	3	5	4	1.6825	2.90606	2.41392	1.58098	0.477165
2318	MYDGF		18.795	6.9	3	5	4	1.6825	2.90606	2.41392	1.58098	0.477165
1065	UTRN		394.96	1.8	3	6	3	1.6825	3.48727	1.81044	1.57436	0.477749
2425	SNX27		61.264	10.7	3	6	3	1.6825	3.48727	1.81044	1.57436	0.477749
793	NME2;NME1	NME1	30.137	31.8	13	17	14	7.29081	9.88061	8.44872	1.25702	0.481614
652	MTHFD1		101.56	16.8	27	20	23	15.1425	11.6242	13.88	-1.18744	0.484924
1462	PTPN11		52.827	8.7	7	9	9	3.92582	5.23091	5.43132	1.35796	0.485615
1147	ANXA11		51.242	16.5	7	8	10	3.92582	4.6497	6.0348	1.3608	0.485718
3110	USP15		109.3	5.8	7	8	10	3.92582	4.6497	6.0348	1.3608	0.485718
808	CFL1		18.502	33.7	15	20	15	8.41248	11.6242	9.0522	1.22892	0.495862
1708	PPA1		32.66	17	8	8	3	4.48665	4.6497	1.81044	-1.38903	0.496042
1145	CCT8		59.62	16.1	32	35	35	17.9466	20.3424	21.1218	1.15521	0.497932
616	UCHL1		24.824	8.1	14	9	12	7.85165	5.23091	7.24176	-1.25902	0.504547
335	SF3B1		145.83	8.1	14	11	10	7.85165	6.39334	6.0348	-1.26353	0.504703
636	HSPA5		72.332	26.1	11	7	9	6.16915	4.06849	5.43132	-1.29879	0.506199
3100	RTCB		55.21	14.7	11	8	8	6.16915	4.6497	4.82784	-1.30185	0.506317
171	ARPC2		34.333	18.7	4	5	6	2.24333	2.90606	3.62088	1.45475	0.514043
2402	ERO1L		54.392	7.1	4	5	6	2.24333	2.90606	3.62088	1.45475	0.514043
158	PPP1R12A		105.64	5.8	4	5	6	2.24333	2.90606	3.62088	1.45475	0.514043
891	PPP2R1B		61.313	7.9	4	5	6	2.24333	2.90606	3.62088	1.45475	0.514043
1572	SF3B2		100.23	12.6	4	5	6	2.24333	2.90606	3.62088	1.45475	0.514043
577	APRT		19.608	44.4	4	6	5	2.24333	3.48727	3.0174	1.44978	0.514043
988	RPL3		46.108	16.4	4	6	5	2.24333	3.48727	3.0174	1.44978	0.514043
2967	DCTN4		45.756	6.7	4	6	5	2.24333	3.48727	3.0174	1.44978	0.514043
674	PDIA4		72.932	11.5	4	4	7	2.24333	2.32485	4.22436	1.45971	0.51449
2641	XRN2		99.96	5.4	4	4	7	2.24333	2.32485	4.22436	1.45971	0.51449
321	CS		51.712	5.8	4	7	4	2.24333	4.06849	2.41392	1.44482	0.51449
1284	RPS3A		29.945	10.6	4	8	3	2.24333	4.6497	1.81044	1.43986	0.515385
2312	USP9X;USP9Y		290.46	2.7	4	8	3	2.24333	4.6497	1.81044	1.43986	0.515385
1265	EIF4A1		39.548	15.9	18	15	13	10.095	8.71819	7.84524	-1.21895	0.519615
1040	RANBP1		23.239	32	6	3	5	3.36499	1.74364	3.0174	-1.41355	0.521983
1050	RECQL		73.457	9.1	6	3	5	3.36499	1.74364	3.0174	-1.41355	0.521983
1726	RPS6KA1	RPS6KA1	72.697	7.8	6	3	5	3.36499	1.74364	3.0174	-1.41355	0.521983
3079	NOSIP		33.172	6	6	3	5	3.36499	1.74364	3.0174	-1.41355	0.521983
2669	TMX1		31.791	11.8	6	4	4	3.36499	2.32485	2.41392	-1.4202	0.522316
1296	VBP1		22.254	4.7	6	4	4	3.36499	2.32485	2.41392	-1.4202	0.522316
1507	GTF3C1		236.28	2.3	6	4	4	3.36499	2.32485	2.41392	-1.4202	0.522316
1759	PKN2	PKN2	106.22	4.8	6	4	4	3.36499	2.32485	2.41392	-1.4202	0.522316
3118	AFG3L2		88.583	3	6	4	4	3.36499	2.32485	2.41392	-1.4202	0.522316
454	CA2		29.246	28.1	10	12	12	5.60832	6.97455	7.24176	1.26743	0.525163
2499	CCT7		59.366	21.4	10	12	12	5.60832	6.97455	7.24176	1.26743	0.525163
514	KRT1		66.038	28.3	92	104	41	51.5965	60.4461	24.7427	-1.21135	0.525528
807	AHCY		47.716	11.3	22	20	15	12.3383	11.6242	9.0522	-1.19346	0.525907
1099	MRPL19		33.535	6.8	2	2	0	1.12166	1.16242	0	-1.92987	0.526186
2763	RTN4		22.395	7	2	2	0	1.12166	1.16242	0	-1.92987	0.526186
606	QDPR		22.408	7.5	2	2	0	1.12166	1.16242	0	-1.92987	0.526186
648	TOP2A		174.38	2.7	2	2	0	1.12166	1.16242	0	-1.92987	0.526186
1709	PTGES3		14.958	20.8	2	2	0	1.12166	1.16242	0	-1.92987	0.526186
1157	SMARCA2		179.28	1.2	2	0	2	1.12166	0	1.20696	-1.85866	0.526186
1029	PRCP		55.799	2.8	2	0	2	1.12166	0	1.20696	-1.85866	0.526186
2729	SCPEP1		32.956	8.4	2	0	2	1.12166	0	1.20696	-1.85866	0.526186
260	AQR		171.29	3.2	2	0	2	1.12166	0	1.20696	-1.85866	0.526186
946	RFC2		35.243	10.9	2	0	2	1.12166	0	1.20696	-1.85866	0.526186
1567	ILK	ILK	36.467	4.4	2	0	2	1.12166	0	1.20696	-1.85866	0.526186
1815	LARP7		67.653	3.2	2	0	2	1.12166	0	1.20696	-1.85866	0.526186
2041	DPP9		95.012	2.6	2	0	2	1.12166	0	1.20696	-1.85866	0.526186
2088	MAPKAPK5	MAPKAPK5	54.035	1.7	2	0	2	1.12166	0	1.20696	-1.85866	0.526186
2339	AKT1S1		27.383	7	2	0	2	1.12166	0	1.20696	-1.85866	0.526186
2426	IFT74		69.239	7.2	2	0	2	1.12166	0	1.20696	-1.85866	0.526186
2876	ARHGEF12		171.11	1.6	2	0	2	1.12166	0	1.20696	-1.85866	0.526186
3070	TDRKH		57.218	2.3	2	0	2	1.12166	0	1.20696	-1.85866	0.526186
859	PSMB6		25.357	4.2	2	1	1	1.12166	0.581212	0.60348	-1.89359	0.528725
711	CBR1		30.375	22	2	1	1	1.12166	0.581212	0.60348	-1.89359	0.528725
1401	ATP2C1		96.959	1.6	2	1	1	1.12166	0.581212	0.60348	-1.89359	0.528725
1836	RABL3		26.422	4.7	2	1	1	1.12166	0.581212	0.60348	-1.89359	0.528725
830	MSN		67.819	8.8	2	1	1	1.12166	0.581212	0.60348	-1.89359	0.528725
1207	SLC16A1		46.233	3	2	1	1	1.12166	0.581212	0.60348	-1.89359	0.528725
2526	NUDT16L1		23.338	11.4	2	1	1	1.12166	0.581212	0.60348	-1.89359	0.528725
2610	MRPL37		48.117	5.4	2	1	1	1.12166	0.581212	0.60348	-1.89359	0.528725
3063	COA3		11.731	8.5	2	1	1	1.12166	0.581212	0.60348	-1.89359	0.528725
13	SBNO1		80.851	1.5	2	1	1	1.12166	0.581212	0.60348	-1.89359	0.528725
55			30.276	15.8	2	1	1	1.12166	0.581212	0.60348	-1.89359	0.528725
137	TOR1A		22.135	6.1	2	1	1	1.12166	0.581212	0.60348	-1.89359	0.528725
164	U2SURP		72.523	4.4	2	1	1	1.12166	0.581212	0.60348	-1.89359	0.528725
322	SPAG7		26.034	15.4	2	1	1	1.12166	0.581212	0.60348	-1.89359	0.528725
359	RSL1D1		54.972	8.8	2	1	1	1.12166	0.581212	0.60348	-1.89359	0.528725
370	LTN1		200.55	2.9	2	1	1	1.12166	0.581212	0.60348	-1.89359	0.528725
621	UBA52;RPS27A;UBB;UBC		14.728	12.5	2	1	1	1.12166	0.581212	0.60348	-1.89359	0.528725
761	BTF3		22.168	7.8	2	1	1	1.12166	0.581212	0.60348	-1.89359	0.528725
846	MAPK3	MAPK3	38.274	9.6	2	1	1	1.12166	0.581212	0.60348	-1.89359	0.528725
960	DEK		42.674	13.3	2	1	1	1.12166	0.581212	0.60348	-1.89359	0.528725
1136	SERPINH1		46.44	13.4	2	1	1	1.12166	0.581212	0.60348	-1.89359	0.528725
1245	ATP5J2		6.2953	43.6	2	1	1	1.12166	0.581212	0.60348	-1.89359	0.528725
1488	CD47		31.742	3.8	2	1	1	1.12166	0.581212	0.60348	-1.89359	0.528725
1511	SMARCB1		43.158	3.7	2	1	1	1.12166	0.581212	0.60348	-1.89359	0.528725
1638	EIF4A2		46.402	13	2	1	1	1.12166	0.581212	0.60348	-1.89359	0.528725
1640	CTTN		61.585	2	2	1	1	1.12166	0.581212	0.60348	-1.89359	0.528725
1674	ZNF638		218.24	3.1	2	1	1	1.12166	0.581212	0.60348	-1.89359	0.528725
1687	MORF4L2		32.307	9	2	1	1	1.12166	0.581212	0.60348	-1.89359	0.528725
1695	LARS2		101.97	2.2	2	1	1	1.12166	0.581212	0.60348	-1.89359	0.528725
1725	RSU1		25.545	16.5	2	1	1	1.12166	0.581212	0.60348	-1.89359	0.528725
1809	CCDC88A		207.79	4	2	1	1	1.12166	0.581212	0.60348	-1.89359	0.528725
1831	LACTB2		32.805	9	2	1	1	1.12166	0.581212	0.60348	-1.89359	0.528725
1863	STXBP5		121.6	1.4	2	1	1	1.12166	0.581212	0.60348	-1.89359	0.528725
1894	TBC1D9B		138.67	2	2	1	1	1.12166	0.581212	0.60348	-1.89359	0.528725
1898	HAUS3		56.384	4.5	2	1	1	1.12166	0.581212	0.60348	-1.89359	0.528725
1990	ACAD11		87.263	3.6	2	1	1	1.12166	0.581212	0.60348	-1.89359	0.528725
2081	GATAD2A		65.225	4.3	2	1	1	1.12166	0.581212	0.60348	-1.89359	0.528725
2145			15.396	12	2	1	1	1.12166	0.581212	0.60348	-1.89359	0.528725
2271	NCSTN		76.743	2.5	2	1	1	1.12166	0.581212	0.60348	-1.89359	0.528725
2352	CCDC124		25.835	14.3	2	1	1	1.12166	0.581212	0.60348	-1.89359	0.528725
2460	SIN3A		145.17	2.3	2	1	1	1.12166	0.581212	0.60348	-1.89359	0.528725
2486	KIF2C		75.561	1.9	2	1	1	1.12166	0.581212	0.60348	-1.89359	0.528725
2495	TM9SF2		75.775	1.8	2	1	1	1.12166	0.581212	0.60348	-1.89359	0.528725
2673	POFUT1		22.338	5.7	2	1	1	1.12166	0.581212	0.60348	-1.89359	0.528725
2742	GPN1		31.832	5.7	2	1	1	1.12166	0.581212	0.60348	-1.89359	0.528725
2812	TXLNG		46.251	5.3	2	1	1	1.12166	0.581212	0.60348	-1.89359	0.528725
2886	RAI14		106.9	1.1	2	1	1	1.12166	0.581212	0.60348	-1.89359	0.528725
2887	VAPA		27.893	17.3	2	1	1	1.12166	0.581212	0.60348	-1.89359	0.528725
2983	AGO2;AGO3;AGO1;AGO4		93.619	6.2	2	1	1	1.12166	0.581212	0.60348	-1.89359	0.528725
2991	DNPEP		52.428	3.2	2	1	1	1.12166	0.581212	0.60348	-1.89359	0.528725
1681	GAPVD1		159.75	6.4	3	2	9	1.6825	1.16242	5.43132	1.95951	0.530798
954	MYH10		229	10.7	11	15	11	6.16915	8.71819	6.63828	1.24462	0.534644
937	HSPA4		94.33	18.1	9	7	6	5.04749	4.06849	3.62088	-1.31285	0.537862
1643	FLNC		287.28	6.3	9	7	6	5.04749	4.06849	3.62088	-1.31285	0.537862
1283	ABCE1		67.314	7.5	5	6	7	2.80416	3.48727	4.22436	1.37504	0.540519
114	DNM1L		78.099	13	5	7	6	2.80416	4.06849	3.62088	1.37106	0.540519
991	FEN1		35.673	6.3	5	7	6	2.80416	4.06849	3.62088	1.37106	0.540519
53			49.586	16.2	4	4	1	2.24333	2.32485	0.60348	-1.53215	0.540692
388	RTN3		25.609	5.5	4	1	4	2.24333	0.581212	2.41392	-1.49798	0.540692
250	AHCYL1;AHCYL2		53.753	7	4	1	4	2.24333	0.581212	2.41392	-1.49798	0.540692
441	GSR		51.7	6.3	5	8	5	2.80416	4.6497	3.0174	1.36709	0.540874
1930	CDC73		60.576	8.9	5	8	5	2.80416	4.6497	3.0174	1.36709	0.540874
2128	NUP93		93.487	10.1	4	3	2	2.24333	1.74364	1.20696	-1.52059	0.54205
421	HSPA4L		94.511	13.2	4	3	2	2.24333	1.74364	1.20696	-1.52059	0.54205
1794	ERCC6L		141.1	1.6	4	3	2	2.24333	1.74364	1.20696	-1.52059	0.54205
2547	DIDO1		243.87	3.6	4	3	2	2.24333	1.74364	1.20696	-1.52059	0.54205
2764	RPRD1B		36.899	9.8	4	3	2	2.24333	1.74364	1.20696	-1.52059	0.54205
2811	ABHD10		16.91	19.5	4	3	2	2.24333	1.74364	1.20696	-1.52059	0.54205
2926	NXF1		70.182	7.6	4	3	2	2.24333	1.74364	1.20696	-1.52059	0.54205
736	PTPN1		49.966	8	4	2	3	2.24333	1.16242	1.81044	-1.5092	0.54205
1321	PSMC6		44.172	16.7	4	2	3	2.24333	1.16242	1.81044	-1.5092	0.54205
133	COPE		28.772	8.2	4	2	3	2.24333	1.16242	1.81044	-1.5092	0.54205
852	APEX1		35.554	9.1	4	2	3	2.24333	1.16242	1.81044	-1.5092	0.54205
1682	NAA25		99.268	4.3	4	2	3	2.24333	1.16242	1.81044	-1.5092	0.54205
1873	NT5DC1		51.844	6.6	4	2	3	2.24333	1.16242	1.81044	-1.5092	0.54205
2502	VRK1	VRK1	45.476	9.8	4	2	3	2.24333	1.16242	1.81044	-1.5092	0.54205
2529	PAAF1		40.439	2.7	4	2	3	2.24333	1.16242	1.81044	-1.5092	0.54205
2901	RRBP1		108.63	4.1	4	2	3	2.24333	1.16242	1.81044	-1.5092	0.54205
3044	RUVBL1		50.227	12.9	4	2	3	2.24333	1.16242	1.81044	-1.5092	0.54205
834	RPL13		24.261	16.6	12	13	15	6.72998	7.55576	9.0522	1.23388	0.54234
354	ARL6IP5		21.614	5.9	12	15	13	6.72998	8.71819	7.84524	1.23057	0.54234
1086	IDH2		50.909	14.6	12	16	12	6.72998	9.2994	7.24176	1.22892	0.542507
1341	RPL30		12.784	41.7	12	10	18	6.72998	5.81212	10.8626	1.23884	0.54337
589	HSP90AB1;HSP90AB3P		83.263	22	86	69	81	48.2315	40.1037	48.8819	-1.08403	0.54381
233	ACTN4		104.85	19.9	14	18	14	7.85165	10.4618	8.44872	1.20424	0.555113
1204	COPA		138.34	11.4	20	17	15	11.2166	9.88061	9.0522	-1.18489	0.558252
407	AHSA1		38.274	13.9	6	7	8	3.36499	4.06849	4.82784	1.32189	0.560389
2229	IPO4		118.71	3	6	7	8	3.36499	4.06849	4.82784	1.32189	0.560389
360	CLPX		69.223	3.3	6	8	7	3.36499	4.6497	4.22436	1.31859	0.560389
1275	UBE2K		22.406	20.5	6	6	9	3.36499	3.48727	5.43132	1.3252	0.56068
45			18.281	11.1	2	3	3	1.12166	1.74364	1.81044	1.58429	0.561588
106	CLIC1		26.922	8.7	2	3	3	1.12166	1.74364	1.81044	1.58429	0.561588
796	UQCRC2		48.442	17.4	2	3	3	1.12166	1.74364	1.81044	1.58429	0.561588
1143	LRBA		317.7	2.4	2	3	3	1.12166	1.74364	1.81044	1.58429	0.561588
2865	FAM120A		117.4	3	2	3	3	1.12166	1.74364	1.81044	1.58429	0.561588
3019	TTF2		129.59	3	2	3	3	1.12166	1.74364	1.81044	1.58429	0.561588
1230	HADHB		48.879	4.4	2	3	3	1.12166	1.74364	1.81044	1.58429	0.561588
393	KIF4A;KIF4B		128.46	4.3	2	3	3	1.12166	1.74364	1.81044	1.58429	0.561588
723	YBX3		40.089	13.7	2	3	3	1.12166	1.74364	1.81044	1.58429	0.561588
1432	PLCB3		131.2	2.2	2	3	3	1.12166	1.74364	1.81044	1.58429	0.561588
1644	FAM50A		40.241	10	2	3	3	1.12166	1.74364	1.81044	1.58429	0.561588
1808	ALDH1L2		101.74	6.8	2	3	3	1.12166	1.74364	1.81044	1.58429	0.561588
2177	DYNC2H1		493.41	1.5	2	3	3	1.12166	1.74364	1.81044	1.58429	0.561588
2463	MAP7D2		76.647	5.4	2	3	3	1.12166	1.74364	1.81044	1.58429	0.561588
2715	ARMT1		51.172	11.3	2	3	3	1.12166	1.74364	1.81044	1.58429	0.561588
3032	SRRM2		299.61	1	2	3	3	1.12166	1.74364	1.81044	1.58429	0.561588
3149	SAR1B		22.41	6.1	2	3	3	1.12166	1.74364	1.81044	1.58429	0.561588
2935	CGGBP1		18.82	28.1	2	2	4	1.12166	1.16242	2.41392	1.59421	0.562171
1307	PSMC5		45.626	16.5	2	2	4	1.12166	1.16242	2.41392	1.59421	0.562171
1989	VPS13C		403.08	1.6	2	2	4	1.12166	1.16242	2.41392	1.59421	0.562171
799	FECH		47.862	9.2	2	4	2	1.12166	2.32485	1.20696	1.57436	0.562171
1280	ACTR1A;ACTR1B		42.613	8.2	2	4	2	1.12166	2.32485	1.20696	1.57436	0.562171
1849	EXOSC6		28.235	8.8	2	4	2	1.12166	2.32485	1.20696	1.57436	0.562171
2965	HOOK1		80.021	5.5	2	4	2	1.12166	2.32485	1.20696	1.57436	0.562171
840	TARS		83.434	12.2	13	11	9	7.29081	6.39334	5.43132	-1.23315	0.564311
718	ATP2A2		109.73	9	13	10	10	7.29081	5.81212	6.0348	-1.23084	0.564401
743	PGAM1		28.804	28	17	18	20	9.53414	10.4618	12.0696	1.18162	0.568354
1264	ACTB;ACTG1		41.736	50.1	164	180	148	91.9764	104.618	89.3151	1.05426	0.568393
673	EEF2		95.337	13.5	58	48	52	32.5282	27.8982	31.381	-1.09746	0.571377
474	IGHA1		37.654	38	7	6	4	3.92582	3.48727	2.41392	-1.33052	0.572538
1947	ZC3H14		61.354	8.8	10	6	9	5.60832	3.48727	5.43132	-1.25767	0.572652
3050	NCKAP1		128.79	4.8	7	5	5	3.92582	2.90606	3.0174	-1.32552	0.57279
342	TIPRL		20.214	18.5	7	5	5	3.92582	2.90606	3.0174	-1.32552	0.57279
279	SNX2		58.47	15	10	8	7	5.60832	4.6497	4.22436	-1.26398	0.572928
446	GOT2		47.517	16.3	17	16	11	9.53414	9.2994	6.63828	-1.19643	0.573565
3002	PRPF19		55.18	6.3	7	8	9	3.92582	4.6497	5.43132	1.28394	0.575773
110	IPO5		125.54	7.6	7	9	8	3.92582	5.23091	4.82784	1.2811	0.575773
1330	RPL23A		17.695	19.9	7	7	10	3.92582	4.06849	6.0348	1.28677	0.576017
920	PRDX2		21.892	15.7	7	10	7	3.92582	5.81212	4.22436	1.27827	0.576017
1066	IQGAP1		189.25	6.5	7	6	11	3.92582	3.48727	6.63828	1.28961	0.576504
617	LTA4H		66.851	9.9	8	9	10	4.48665	5.23091	6.0348	1.25547	0.587956
604	GSTP1		23.356	20	8	10	9	4.48665	5.81212	5.43132	1.25299	0.587956
528	ALDH2		56.381	14.3	8	10	9	4.48665	5.81212	5.43132	1.25299	0.587956
777	FLNA		280.01	7	8	11	8	4.48665	6.39334	4.82784	1.25051	0.588164
1732	SF3A1		88.885	12.2	14	11	11	7.85165	6.39334	6.63828	-1.20501	0.589398
2306	KHSRP		73.114	18.1	29	31	31	16.2641	18.0176	18.7079	1.12903	0.589496
1114	MCM2		101.89	15.8	22	17	19	12.3383	9.88061	11.4661	-1.15599	0.592638
1259	ARPC4		9.5522	10.3	9	11	10	5.04749	6.39334	6.0348	1.23112	0.597769
3045	NUDC		38.242	17.8	9	12	9	5.04749	6.97455	5.43132	1.22892	0.597949
742	RPL17		17.094	17.1	7	1	10	3.92582	0.581212	6.0348	-1.18676	0.600224
54	KRT5		62.378	20	5	6	1	2.80416	3.48727	0.60348	-1.37097	0.601517
1161	BCAP31		27.991	13.4	5	6	1	2.80416	3.48727	0.60348	-1.37097	0.601517
1363	UBE2L3		14.121	27	18	26	14	10.095	15.1115	8.44872	1.16693	0.60328
1277	RAB14		23.897	27.4	11	9	8	6.16915	5.23091	4.82784	-1.22662	0.603686
2332	FUBP1		67.56	10.2	11	8	9	6.16915	4.6497	5.43132	-1.22391	0.603686
943	SERPINB6		42.621	19.1	10	12	11	5.60832	6.97455	6.63828	1.21363	0.605774
166	PFAS		144.73	4.8	10	10	13	5.60832	5.81212	7.84524	1.2176	0.605932
1274	UBE2M		20.9	17.5	10	14	9	5.60832	8.13697	5.43132	1.20966	0.606247
149	PSMA7;PSMA8		27.887	23.4	3	4	4	1.6825	2.32485	2.41392	1.40826	0.60661
1784	UGP2		55.676	8	3	4	4	1.6825	2.32485	2.41392	1.40826	0.60661
2459	IWS1		56.109	6.9	3	4	4	1.6825	2.32485	2.41392	1.40826	0.60661
1119	NUMB		37.395	4.3	3	4	4	1.6825	2.32485	2.41392	1.40826	0.60661
1763	MAPK14	MAPK14	41.293	5.3	3	4	4	1.6825	2.32485	2.41392	1.40826	0.60661
2110	EXOC8		81.798	3.3	3	4	4	1.6825	2.32485	2.41392	1.40826	0.60661
2551	TBCD		138.67	3.9	3	4	4	1.6825	2.32485	2.41392	1.40826	0.60661
2852	BRE		42.697	3.7	3	4	4	1.6825	2.32485	2.41392	1.40826	0.60661
196	P4HA2		60.632	9.6	3	3	5	1.6825	1.74364	3.0174	1.41487	0.606999
774	GSTM3		26.559	28	3	3	5	1.6825	1.74364	3.0174	1.41487	0.606999
1125	MTHFS		20.519	6.7	3	3	5	1.6825	1.74364	3.0174	1.41487	0.606999
297	WDR1		66.193	5.9	3	5	3	1.6825	2.90606	1.81044	1.40164	0.606999
909	CPS1		116.04	3	3	5	3	1.6825	2.90606	1.81044	1.40164	0.606999
1010	CSK;MATK	CSK;MATK	50.704	5.3	3	5	3	1.6825	2.90606	1.81044	1.40164	0.606999
1129	IDH3A		39.591	7.9	3	5	3	1.6825	2.90606	1.81044	1.40164	0.606999
1402	MPP1		49.074	4.8	3	5	3	1.6825	2.90606	1.81044	1.40164	0.606999
2045	METTL3		64.473	3.6	3	5	3	1.6825	2.90606	1.81044	1.40164	0.606999
2787	AASDHPPT		15.574	5.8	3	5	3	1.6825	2.90606	1.81044	1.40164	0.606999
3020	NSFL1C		28.522	22	3	5	3	1.6825	2.90606	1.81044	1.40164	0.606999
571	CAPN1		81.889	4.5	3	6	2	1.6825	3.48727	1.20696	1.39502	0.60817
1590	SNX1		63.082	8.8	5	2	5	2.80416	1.16242	3.0174	-1.34176	0.610178
2746	TM9SF3		67.887	3.9	5	4	3	2.80416	2.32485	1.81044	-1.35621	0.611062
231	ASNA1		38.792	2.9	5	4	3	2.80416	2.32485	1.81044	-1.35621	0.611062
632	PRKAR1A		42.981	10.5	5	4	3	2.80416	2.32485	1.81044	-1.35621	0.611062
753	CSNK2A2	CSNK2A2	41.213	16.9	5	4	3	2.80416	2.32485	1.81044	-1.35621	0.611062
1728	SF3A2		49.255	6	5	4	3	2.80416	2.32485	1.81044	-1.35621	0.611062
2119	XRN1		192.84	2	5	4	3	2.80416	2.32485	1.81044	-1.35621	0.611062
749	HK1		101.08	2.4	5	3	4	2.80416	1.74364	2.41392	-1.34895	0.611062
3078	ACOT9		46.354	5.7	5	3	4	2.80416	1.74364	2.41392	-1.34895	0.611062
264	TBC1D4		139.55	2.8	5	3	4	2.80416	1.74364	2.41392	-1.34895	0.611062
1120	EIF2B2		38.989	7.1	5	3	4	2.80416	1.74364	2.41392	-1.34895	0.611062
1637	EIF2B1		33.712	20.7	5	3	4	2.80416	1.74364	2.41392	-1.34895	0.611062
1652	PLS1		70.253	4.3	5	3	4	2.80416	1.74364	2.41392	-1.34895	0.611062
50	KRT16		51.267	30.7	11	16	9	6.16915	9.2994	5.43132	1.1939	0.613205
2950	DDX20		92.239	11.7	8	5	7	4.48665	2.90606	4.22436	-1.25845	0.613962
850	RPL10		24.604	20.6	12	18	9	6.72998	10.4618	5.43132	1.18077	0.619087
522	RPN1		68.569	9.4	17	19	18	9.53414	11.043	10.8626	1.1488	0.634264
717	POR		76.689	8	4	5	5	2.24333	2.90606	3.0174	1.32024	0.634495
2631	SLIRP		12.122	43	4	5	5	2.24333	2.90606	3.0174	1.32024	0.634495
266	ACSL4		74.435	6.6	4	5	5	2.24333	2.90606	3.0174	1.32024	0.634495
659	COL6A1		108.53	4	4	5	5	2.24333	2.90606	3.0174	1.32024	0.634495
925	CTH		39.505	11.1	4	5	5	2.24333	2.90606	3.0174	1.32024	0.634495
2785	BAZ1A	BAZ1A	175.38	1.9	4	5	5	2.24333	2.90606	3.0174	1.32024	0.634495
748	NCL		76.613	8.9	17	15	22	9.53414	8.71819	13.2766	1.15347	0.634734
989	DDOST		46.576	9.5	4	6	4	2.24333	3.48727	2.41392	1.31528	0.634777
1515	SF3A3		58.848	4.4	4	6	4	2.24333	3.48727	2.41392	1.31528	0.634777
1172	HNRNPA3		39.594	19	4	6	4	2.24333	3.48727	2.41392	1.31528	0.634777
1889	ZMYM4		136.33	2.9	4	6	4	2.24333	3.48727	2.41392	1.31528	0.634777
1973	CCBL2		47.752	9.5	4	6	4	2.24333	3.48727	2.41392	1.31528	0.634777
2043	ACOT1;ACOT2		46.277	14.7	4	6	4	2.24333	3.48727	2.41392	1.31528	0.634777
2333	LRRC59		34.93	5.2	4	6	4	2.24333	3.48727	2.41392	1.31528	0.634777
672	RNH1		49.973	7.4	4	7	3	2.24333	4.06849	1.81044	1.31031	0.635626
2168	NHLRC2		79.443	5	4	7	3	2.24333	4.06849	1.81044	1.31031	0.635626
1174	PGD		51.872	11.9	19	24	17	10.6558	13.9491	10.2592	1.13592	0.63802
268	SYNCRIP		58.735	15.9	20	23	20	11.2166	13.3679	12.0696	1.13392	0.638909
1545	PRDX4		30.54	22.1	21	20	25	11.7775	11.6242	15.087	1.134	0.640005
572	TUBB		49.67	37.2	28	32	27	15.7033	18.5988	16.294	1.111	0.641996
47			69.293	29	26	25	30	14.5816	14.5303	18.1044	1.11904	0.6421
1006	EIF2S3;EIF2S3L		51.109	18.2	21	19	16	11.7775	11.043	9.65568	-1.13799	0.646137
2656	EHD4		61.174	10.9	9	6	8	5.04749	3.48727	4.82784	-1.21405	0.648867
625	CBS		60.586	8.9	9	7	7	5.04749	4.06849	4.22436	-1.21731	0.64903
2861	TECR		36.034	3.2	3	3	1	1.6825	1.74364	0.60348	-1.43367	0.649979
111	POLRMT		138.62	2.9	3	3	1	1.6825	1.74364	0.60348	-1.43367	0.649979
348	EIF3G		35.611	11.2	3	3	1	1.6825	1.74364	0.60348	-1.43367	0.649979
1297	STXBP1		67.568	4.4	3	3	1	1.6825	1.74364	0.60348	-1.43367	0.649979
1403	TFAM		25.465	10.7	3	3	1	1.6825	1.74364	0.60348	-1.43367	0.649979
2397	C17orf59		37.226	2.8	3	3	1	1.6825	1.74364	0.60348	-1.43367	0.649979
2717	SFXN1		35.619	14	3	3	1	1.6825	1.74364	0.60348	-1.43367	0.649979
3099	STRAP		38.438	14.9	3	3	1	1.6825	1.74364	0.60348	-1.43367	0.649979
272	DIAPH1		138.91	3.5	3	1	3	1.6825	0.581212	1.81044	-1.40697	0.649979
729	CAPN2		71.475	3.7	3	1	3	1.6825	0.581212	1.81044	-1.40697	0.649979
2217	BICD2		93.532	2.3	3	1	3	1.6825	0.581212	1.81044	-1.40697	0.649979
2233	SCARB1		45.102	2.9	3	1	3	1.6825	0.581212	1.81044	-1.40697	0.649979
2543	TUBGCP2		88.09	4.7	3	1	3	1.6825	0.581212	1.81044	-1.40697	0.649979
3059	RCL1		40.842	4	3	1	3	1.6825	0.581212	1.81044	-1.40697	0.649979
1628	MLEC		32.233	4.5	3	2	2	1.6825	1.16242	1.20696	-1.4202	0.651023
283	HIST1H2BL;HIST1H2BM;HIST1H2BN;HIST1H2BH;HIST2H2BF;HIST1H2BC;HIST1H2BD;H2BFS;HIST1H2BK;HIST3H2BB;HIST2H2BE;HIST1H2BB;HIST1H2BO;HIST1H2BJ		13.952	19	3	2	2	1.6825	1.16242	1.20696	-1.4202	0.651023
2681	EHD1;EHD3		60.626	2.1	3	2	2	1.6825	1.16242	1.20696	-1.4202	0.651023
538	RPLP2		11.665	13.9	3	2	2	1.6825	1.16242	1.20696	-1.4202	0.651023
655	PRPS2;PRPS1		35.054	12.5	3	2	2	1.6825	1.16242	1.20696	-1.4202	0.651023
173	POLR1C		38.646	8.8	3	2	2	1.6825	1.16242	1.20696	-1.4202	0.651023
222	AKR7A2		39.589	16.2	3	2	2	1.6825	1.16242	1.20696	-1.4202	0.651023
781	SDHB		31.629	7.5	3	2	2	1.6825	1.16242	1.20696	-1.4202	0.651023
860	PSMB5		17.782	21.9	3	2	2	1.6825	1.16242	1.20696	-1.4202	0.651023
865	SMARCA1		121.14	4.6	3	2	2	1.6825	1.16242	1.20696	-1.4202	0.651023
1111	CSNK1E;CSNK1D	CSNK1E;CSNK1D	47.315	5.5	3	2	2	1.6825	1.16242	1.20696	-1.4202	0.651023
1318	LSM3		11.845	11.8	3	2	2	1.6825	1.16242	1.20696	-1.4202	0.651023
1434	ALDH6A1		56.227	2.1	3	2	2	1.6825	1.16242	1.20696	-1.4202	0.651023
1480	SRSF4		56.678	7.3	3	2	2	1.6825	1.16242	1.20696	-1.4202	0.651023
1585	DCTN2		44.23	7.2	3	2	2	1.6825	1.16242	1.20696	-1.4202	0.651023
1832	PYCRL		26.439	11.8	3	2	2	1.6825	1.16242	1.20696	-1.4202	0.651023
1887	ECM29		204.29	2.1	3	2	2	1.6825	1.16242	1.20696	-1.4202	0.651023
1931	SLC27A4		26	4.6	3	2	2	1.6825	1.16242	1.20696	-1.4202	0.651023
2027	HEATR3		35.134	3.8	3	2	2	1.6825	1.16242	1.20696	-1.4202	0.651023
2189	SHCBP1		75.69	1.2	3	2	2	1.6825	1.16242	1.20696	-1.4202	0.651023
2336	TTC28		270.88	1.8	3	2	2	1.6825	1.16242	1.20696	-1.4202	0.651023
2749	WDR6		121.72	3.7	3	2	2	1.6825	1.16242	1.20696	-1.4202	0.651023
2791	VPS45		61.983	4.3	3	2	2	1.6825	1.16242	1.20696	-1.4202	0.651023
2920	HDAC6		131.42	1.6	3	2	2	1.6825	1.16242	1.20696	-1.4202	0.651023
1001	MDH1		38.627	14.2	5	6	6	2.80416	3.48727	3.62088	1.26743	0.653298
2561	BDH2		26.724	14.7	5	6	6	2.80416	3.48727	3.62088	1.26743	0.653298
2047	YRDC		29.328	11.5	5	6	6	2.80416	3.48727	3.62088	1.26743	0.653298
2871	HSPBP1		39.302	3.1	5	6	6	2.80416	3.48727	3.62088	1.26743	0.653298
3076	YARS2		53.198	4.8	5	6	6	2.80416	3.48727	3.62088	1.26743	0.653298
1255	NUP107		106.37	5	5	5	7	2.80416	2.90606	4.22436	1.2714	0.653515
19	SMCHD1		226.37	4.9	5	5	7	2.80416	2.90606	4.22436	1.2714	0.653515
145	TCERG1		123.9	4.7	5	5	7	2.80416	2.90606	4.22436	1.2714	0.653515
1343	RPL10A		24.831	15.2	5	7	5	2.80416	4.06849	3.0174	1.26346	0.653515
2540	NTPCR		20.713	11.6	5	7	5	2.80416	4.06849	3.0174	1.26346	0.653515
978	TAGLN2		22.391	19.1	5	7	5	2.80416	4.06849	3.0174	1.26346	0.653515
638	UMPS		52.221	11	5	7	5	2.80416	4.06849	3.0174	1.26346	0.653515
2736	GLOD4		33.232	7.7	5	7	5	2.80416	4.06849	3.0174	1.26346	0.653515
582	LAMB1		198.04	1.3	1	1	0	0.560832	0.581212	0	-1.92987	0.654023
49	KRT19		44.091	19.2	1	1	0	0.560832	0.581212	0	-1.92987	0.654023
1767	ECM1		46.099	3.1	1	1	0	0.560832	0.581212	0	-1.92987	0.654023
1834	ACTBL2		42.003	12	1	1	0	0.560832	0.581212	0	-1.92987	0.654023
715	HIST1H1B		22.58	12.4	1	1	0	0.560832	0.581212	0	-1.92987	0.654023
2569	TMED9		27.277	8.5	1	1	0	0.560832	0.581212	0	-1.92987	0.654023
172	ARPC3		20.546	7.3	1	1	0	0.560832	0.581212	0	-1.92987	0.654023
1228	CSE1L		107.78	6.9	1	1	0	0.560832	0.581212	0	-1.92987	0.654023
1595	CUL3		88.929	6.8	1	1	0	0.560832	0.581212	0	-1.92987	0.654023
1851	NUP188		196.04	3.7	1	1	0	0.560832	0.581212	0	-1.92987	0.654023
2733	NMRAL1		33.344	5.7	1	1	0	0.560832	0.581212	0	-1.92987	0.654023
104	DFFA		29.41	16.8	1	1	0	0.560832	0.581212	0	-1.92987	0.654023
170	ARPC1B		40.949	4.6	1	1	0	0.560832	0.581212	0	-1.92987	0.654023
214	WDR62		165.95	1.6	1	1	0	0.560832	0.581212	0	-1.92987	0.654023
221	HTRA2;HTRA3		46.381	6.2	1	1	0	0.560832	0.581212	0	-1.92987	0.654023
259	ZFC3H1		217.49	0.6	1	1	0	0.560832	0.581212	0	-1.92987	0.654023
302	HIP1R		70.287	1.6	1	1	0	0.560832	0.581212	0	-1.92987	0.654023
375	PCF11		173.05	2.2	1	1	0	0.560832	0.581212	0	-1.92987	0.654023
380	AP2A2		104.09	7.4	1	1	0	0.560832	0.581212	0	-1.92987	0.654023
420	GGPS1		28.423	4.9	1	1	0	0.560832	0.581212	0	-1.92987	0.654023
425	MAP4K4;MINK1	MAP4K4;MINK1	133.4	2.1	1	1	0	0.560832	0.581212	0	-1.92987	0.654023
602	ENO2		42.707	8.2	1	1	0	0.560832	0.581212	0	-1.92987	0.654023
675	C6		104.79	3.9	1	1	0	0.560832	0.581212	0	-1.92987	0.654023
771	IMPDH1		52.597	2.5	1	1	0	0.560832	0.581212	0	-1.92987	0.654023
810	F8A1		39.103	3	1	1	0	0.560832	0.581212	0	-1.92987	0.654023
907	GDI1		50.582	16.3	1	1	0	0.560832	0.581212	0	-1.92987	0.654023
965	ATP5C1		32.881	9.1	1	1	0	0.560832	0.581212	0	-1.92987	0.654023
1073	ID4		16.622	9.9	1	1	0	0.560832	0.581212	0	-1.92987	0.654023
1210	POLG		139.56	1.8	1	1	0	0.560832	0.581212	0	-1.92987	0.654023
1331	RPS6		28.68	9.2	1	1	0	0.560832	0.581212	0	-1.92987	0.654023
1349	GRB2		25.206	4.6	1	1	0	0.560832	0.581212	0	-1.92987	0.654023
1380	GSTO1		23.708	4.8	1	1	0	0.560832	0.581212	0	-1.92987	0.654023
1393	HMGN5		31.524	5.3	1	1	0	0.560832	0.581212	0	-1.92987	0.654023
1406	HDLBP		137.99	2.5	1	1	0	0.560832	0.581212	0	-1.92987	0.654023
1489	PPID		40.763	2.4	1	1	0	0.560832	0.581212	0	-1.92987	0.654023
1494	EP300;CREBBP		264.16	1	1	1	0	0.560832	0.581212	0	-1.92987	0.654023
1544	AIMP2		27.809	3.6	1	1	0	0.560832	0.581212	0	-1.92987	0.654023
1563	CTBP1;CTBP2		46.404	4.4	1	1	0	0.560832	0.581212	0	-1.92987	0.654023
1570	PPIG		40.299	5	1	1	0	0.560832	0.581212	0	-1.92987	0.654023
1631	POLA2		40.579	10	1	1	0	0.560832	0.581212	0	-1.92987	0.654023
1678	PSME4		211.33	2.2	1	1	0	0.560832	0.581212	0	-1.92987	0.654023
1714	LLGL1		115.42	1.1	1	1	0	0.560832	0.581212	0	-1.92987	0.654023
1730	SEC23A		63.1	3.4	1	1	0	0.560832	0.581212	0	-1.92987	0.654023
1908	OTUD7B		88.946	2.7	1	1	0	0.560832	0.581212	0	-1.92987	0.654023
1924	HIBCH		43.482	2.8	1	1	0	0.560832	0.581212	0	-1.92987	0.654023
1926	ARMC6		51.547	2.1	1	1	0	0.560832	0.581212	0	-1.92987	0.654023
2016	NUP54		33.179	16.5	1	1	0	0.560832	0.581212	0	-1.92987	0.654023
2021	MAVS		40.467	3.5	1	1	0	0.560832	0.581212	0	-1.92987	0.654023
2066	THOC6		32.89	6.4	1	1	0	0.560832	0.581212	0	-1.92987	0.654023
2138	GPD1L		38.418	6.6	1	1	0	0.560832	0.581212	0	-1.92987	0.654023
2161	DDX51		72.456	5.7	1	1	0	0.560832	0.581212	0	-1.92987	0.654023
2176	TSEN2		45.531	5.2	1	1	0	0.560832	0.581212	0	-1.92987	0.654023
2192	FBXO22		44.508	7.2	1	1	0	0.560832	0.581212	0	-1.92987	0.654023
2210	TBC1D15		77.394	1.3	1	1	0	0.560832	0.581212	0	-1.92987	0.654023
2260	AHCTF1		252.5	0.6	1	1	0	0.560832	0.581212	0	-1.92987	0.654023
2265	FAM3C		24.68	14.5	1	1	0	0.560832	0.581212	0	-1.92987	0.654023
2274	FAM168A		25.061	4.3	1	1	0	0.560832	0.581212	0	-1.92987	0.654023
2310	CLP1		40.695	3	1	1	0	0.560832	0.581212	0	-1.92987	0.654023
2396	DDX27		89.834	4.5	1	1	0	0.560832	0.581212	0	-1.92987	0.654023
2418	USP47		147.22	1.8	1	1	0	0.560832	0.581212	0	-1.92987	0.654023
2462	ADO		29.751	5.9	1	1	0	0.560832	0.581212	0	-1.92987	0.654023
2509	DDX50		82.564	3.1	1	1	0	0.560832	0.581212	0	-1.92987	0.654023
2545	ALKBH7		24.516	10	1	1	0	0.560832	0.581212	0	-1.92987	0.654023
2573	NUP85		52.598	2.8	1	1	0	0.560832	0.581212	0	-1.92987	0.654023
2588	TBC1D10A		57.117	2.2	1	1	0	0.560832	0.581212	0	-1.92987	0.654023
2708	ECT2		99.92	1.7	1	1	0	0.560832	0.581212	0	-1.92987	0.654023
2713	MED20		23.222	9.4	1	1	0	0.560832	0.581212	0	-1.92987	0.654023
2743	XAB2		100.01	4.9	1	1	0	0.560832	0.581212	0	-1.92987	0.654023
2765	XPNPEP3		48.112	4	1	1	0	0.560832	0.581212	0	-1.92987	0.654023
2796	KIF15		51.433	8	1	1	0	0.560832	0.581212	0	-1.92987	0.654023
2848	DUS2		55.05	2.4	1	1	0	0.560832	0.581212	0	-1.92987	0.654023
2875	GLTSCR2		54.389	4.8	1	1	0	0.560832	0.581212	0	-1.92987	0.654023
2888	MARK1	MARK1	72.073	3.9	1	1	0	0.560832	0.581212	0	-1.92987	0.654023
2917	RABL2B;RABL2A		26.101	4.8	1	1	0	0.560832	0.581212	0	-1.92987	0.654023
3009	SNX6		33.57	6.9	1	1	0	0.560832	0.581212	0	-1.92987	0.654023
3014	PPIE		33.085	3	1	1	0	0.560832	0.581212	0	-1.92987	0.654023
3015	DIMT1		35.236	8.6	1	1	0	0.560832	0.581212	0	-1.92987	0.654023
3036	CHMP2B		23.906	5.2	1	1	0	0.560832	0.581212	0	-1.92987	0.654023
3091	RRP15		31.484	7.8	1	1	0	0.560832	0.581212	0	-1.92987	0.654023
3132	GTF3C5		58.266	4.7	1	1	0	0.560832	0.581212	0	-1.92987	0.654023
1974	CYHR1		22.766	6.9	1	0	1	0.560832	0	0.60348	-1.85866	0.654023
1905	IQSEC1		94.913	1	1	0	1	0.560832	0	0.60348	-1.85866	0.654023
2615	EDEM3		102	1.3	1	0	1	0.560832	0	0.60348	-1.85866	0.654023
1747	HERC1		532.22	0.2	1	0	1	0.560832	0	0.60348	-1.85866	0.654023
523	GNAI1;GNAI2;GNAI3		40.086	2.5	1	0	1	0.560832	0	0.60348	-1.85866	0.654023
542	KRT18		48.057	13	1	0	1	0.560832	0	0.60348	-1.85866	0.654023
1084	HSPA13		51.927	3	1	0	1	0.560832	0	0.60348	-1.85866	0.654023
1869	ATAD3A;ATAD3B;ATAD3C		66.217	5.1	1	0	1	0.560832	0	0.60348	-1.85866	0.654023
2184	C3orf58		49.481	6	1	0	1	0.560832	0	0.60348	-1.85866	0.654023
2625	MTMR12		79.835	3.8	1	0	1	0.560832	0	0.60348	-1.85866	0.654023
112			19.526	7	1	0	1	0.560832	0	0.60348	-1.85866	0.654023
128	MAN2B1		113.61	1.1	1	0	1	0.560832	0	0.60348	-1.85866	0.654023
308	ANKRD17;ANKHD1		246.75	1.1	1	0	1	0.560832	0	0.60348	-1.85866	0.654023
390	SNX4		51.908	7.1	1	0	1	0.560832	0	0.60348	-1.85866	0.654023
405	PGM3		59.851	3.9	1	0	1	0.560832	0	0.60348	-1.85866	0.654023
611	DLD		43.587	7.8	1	0	1	0.560832	0	0.60348	-1.85866	0.654023
626			28.306	4.7	1	0	1	0.560832	0	0.60348	-1.85866	0.654023
712	GLB1		60.535	2.7	1	0	1	0.560832	0	0.60348	-1.85866	0.654023
746	PLCG1		148.53	0.7	1	0	1	0.560832	0	0.60348	-1.85866	0.654023
775	ATP6V1B2		56.5	2.3	1	0	1	0.560832	0	0.60348	-1.85866	0.654023
837	MGAT1		50.878	1.8	1	0	1	0.560832	0	0.60348	-1.85866	0.654023
935	SHMT1		49.027	4.1	1	0	1	0.560832	0	0.60348	-1.85866	0.654023
1074	LIMS1;LIMS2		37.251	8	1	0	1	0.560832	0	0.60348	-1.85866	0.654023
1095	FNTA		44.408	5.3	1	0	1	0.560832	0	0.60348	-1.85866	0.654023
1100	ARRB1		46.308	4.4	1	0	1	0.560832	0	0.60348	-1.85866	0.654023
1106	CARS		82.845	5.5	1	0	1	0.560832	0	0.60348	-1.85866	0.654023
1163	ALDH3A2		54.847	5.8	1	0	1	0.560832	0	0.60348	-1.85866	0.654023
1249	C21orf59		33.224	3.8	1	0	1	0.560832	0	0.60348	-1.85866	0.654023
1438	MAP2K1;MAP2K2	MAP2K1;MAP2K2	40.763	15.3	1	0	1	0.560832	0	0.60348	-1.85866	0.654023
1467	RBPJ		45.641	2.7	1	0	1	0.560832	0	0.60348	-1.85866	0.654023
1498	GALNT2		64.732	1.4	1	0	1	0.560832	0	0.60348	-1.85866	0.654023
1645	FRG1		29.172	9.3	1	0	1	0.560832	0	0.60348	-1.85866	0.654023
1753	ETFDH		62.824	2.6	1	0	1	0.560832	0	0.60348	-1.85866	0.654023
1819	ARID4B		130.42	1.7	1	0	1	0.560832	0	0.60348	-1.85866	0.654023
1859	GPATCH4		50.381	1.8	1	0	1	0.560832	0	0.60348	-1.85866	0.654023
1917	PDE12		58.889	2.2	1	0	1	0.560832	0	0.60348	-1.85866	0.654023
1918	LIN54		70.377	5.9	1	0	1	0.560832	0	0.60348	-1.85866	0.654023
1951	TRAF7		66.541	1.7	1	0	1	0.560832	0	0.60348	-1.85866	0.654023
1962	LCLAT1		44.561	5.6	1	0	1	0.560832	0	0.60348	-1.85866	0.654023
2020	SZRD1		14.604	15.9	1	0	1	0.560832	0	0.60348	-1.85866	0.654023
2085	CRLF3		49.35	7.3	1	0	1	0.560832	0	0.60348	-1.85866	0.654023
2098	UBR2		49.977	4.6	1	0	1	0.560832	0	0.60348	-1.85866	0.654023
2104	KBTBD2		71.33	1.6	1	0	1	0.560832	0	0.60348	-1.85866	0.654023
2166	PRPF38A		37.476	3.2	1	0	1	0.560832	0	0.60348	-1.85866	0.654023
2171	POGLUT1		46.189	8.9	1	0	1	0.560832	0	0.60348	-1.85866	0.654023
2193	SYNE1		1005.2	0.3	1	0	1	0.560832	0	0.60348	-1.85866	0.654023
2205	EXOC6		93.406	1.5	1	0	1	0.560832	0	0.60348	-1.85866	0.654023
2228	RAPGEF6		168.91	2.2	1	0	1	0.560832	0	0.60348	-1.85866	0.654023
2235	PPIL4		57.224	5.9	1	0	1	0.560832	0	0.60348	-1.85866	0.654023
2314	CUL5		90.954	2.9	1	0	1	0.560832	0	0.60348	-1.85866	0.654023
2329	EXOC4		53.856	6.8	1	0	1	0.560832	0	0.60348	-1.85866	0.654023
2356	NMD3		57.603	7.2	1	0	1	0.560832	0	0.60348	-1.85866	0.654023
2359	RMDN1		30.847	4.1	1	0	1	0.560832	0	0.60348	-1.85866	0.654023
2382	TRIM11		42.974	2.9	1	0	1	0.560832	0	0.60348	-1.85866	0.654023
2412	CDK5RAP3		46.35	12.4	1	0	1	0.560832	0	0.60348	-1.85866	0.654023
2417	RNF170		13.081	12.1	1	0	1	0.560832	0	0.60348	-1.85866	0.654023
2437	RBM14		69.491	1.8	1	0	1	0.560832	0	0.60348	-1.85866	0.654023
2477	MPHOSPH8		97.181	1.6	1	0	1	0.560832	0	0.60348	-1.85866	0.654023
2511	C19orf43		18.419	14.8	1	0	1	0.560832	0	0.60348	-1.85866	0.654023
2535	GINS4		26.047	4.9	1	0	1	0.560832	0	0.60348	-1.85866	0.654023
2539	LXN		25.75	8.1	1	0	1	0.560832	0	0.60348	-1.85866	0.654023
2587	OSBPL11		83.642	1.3	1	0	1	0.560832	0	0.60348	-1.85866	0.654023
2653	NUCKS1		22.775	5.4	1	0	1	0.560832	0	0.60348	-1.85866	0.654023
2833	MTPAP		66.171	2.6	1	0	1	0.560832	0	0.60348	-1.85866	0.654023
2895	BCCIP		33.242	10.6	1	0	1	0.560832	0	0.60348	-1.85866	0.654023
2933	LRWD1		70.86	3.7	1	0	1	0.560832	0	0.60348	-1.85866	0.654023
2969	GGA2		67.15	4.9	1	0	1	0.560832	0	0.60348	-1.85866	0.654023
3008	MAGED2		63.167	2.2	1	0	1	0.560832	0	0.60348	-1.85866	0.654023
3017	COPS3		45.726	3.7	1	0	1	0.560832	0	0.60348	-1.85866	0.654023
3028	USP24		294.36	1.2	1	0	1	0.560832	0	0.60348	-1.85866	0.654023
3071	MED16		72.967	1.7	1	0	1	0.560832	0	0.60348	-1.85866	0.654023
3095	FAM96B		17.663	12.9	1	0	1	0.560832	0	0.60348	-1.85866	0.654023
3109	TCAF1		102.12	3.3	1	0	1	0.560832	0	0.60348	-1.85866	0.654023
3115	RNF115		33.703	5.9	1	0	1	0.560832	0	0.60348	-1.85866	0.654023
3160	PIAS3		68.017	2.4	1	0	1	0.560832	0	0.60348	-1.85866	0.654023
647	TOP1		90.725	5.2	5	4	8	2.80416	2.32485	4.82784	1.27537	0.654166
1614	CKAP5		218.52	4.8	13	12	9	7.29081	6.97455	5.43132	-1.17538	0.655379
1694	EFTUD2		105.38	10.5	6	6	3	3.36499	3.48727	1.81044	-1.27036	0.661713
1206	HCCS		30.601	11.9	6	6	3	3.36499	3.48727	1.81044	-1.27036	0.661713
984	ATP6V1A		64.735	10.6	6	3	6	3.36499	1.74364	3.62088	-1.25454	0.661713
676	P4HA1		58.957	5	6	5	4	3.36499	2.90606	2.41392	-1.26504	0.662347
1731	SEC23B		86.478	4.8	6	4	5	3.36499	2.32485	3.0174	-1.25977	0.662347
92	STXBP3		67.764	7.1	6	4	5	3.36499	2.32485	3.0174	-1.25977	0.662347
1238	SEC13		34.011	11	6	4	5	3.36499	2.32485	3.0174	-1.25977	0.662347
1536	GPS1		55.092	13.1	6	4	5	3.36499	2.32485	3.0174	-1.25977	0.662347
2105	RAVER1		63.876	3.6	6	4	5	3.36499	2.32485	3.0174	-1.25977	0.662347
2624	LNP		33	4.3	6	4	5	3.36499	2.32485	3.0174	-1.25977	0.662347
1460	CALD1		64.255	6.3	6	7	7	3.36499	4.06849	4.22436	1.23222	0.666648
2451	GFM1		83.471	7.7	6	6	8	3.36499	3.48727	4.82784	1.23553	0.66682
2004	EIF3M		42.502	20.1	6	9	5	3.36499	5.23091	3.0174	1.22561	0.66734
412	ACSL3		80.419	11	18	15	15	10.095	8.71819	9.0522	-1.13616	0.670908
961	PPM1A		51.366	11.4	7	8	8	3.92582	4.6497	4.82784	1.20708	0.676442
1417	SORD		38.324	8.4	7	8	8	3.92582	4.6497	4.82784	1.20708	0.676442
1518	ILF3		74.606	8.6	7	6	10	3.92582	3.48727	6.0348	1.21275	0.677011
2381	CYFIP2		145.67	4.5	14	10	13	7.85165	5.81212	7.84524	-1.1498	0.677645
1424	FABP5		15.164	49.6	14	11	12	7.85165	6.39334	7.24176	-1.15168	0.677803
381	SEC31A		56.731	8.8	10	6	10	5.60832	3.48727	6.0348	-1.17796	0.67851
1609	TUBB2A;TUBB2B		49.906	32.4	10	9	7	5.60832	5.23091	4.22436	-1.18628	0.678919
1541	PPFIA1		133.97	5.7	1	1	2	0.560832	0.581212	1.20696	1.59421	0.681931
1550	DNAJC3		57.579	5.2	1	1	2	0.560832	0.581212	1.20696	1.59421	0.681931
139	APAF1		133.35	3.3	1	1	2	0.560832	0.581212	1.20696	1.59421	0.681931
286	DKC1		47.602	5	1	1	2	0.560832	0.581212	1.20696	1.59421	0.681931
186	PMM2		28.082	8.9	1	1	2	0.560832	0.581212	1.20696	1.59421	0.681931
1377	SRPK2	SRPK2	77.526	1.3	1	1	2	0.560832	0.581212	1.20696	1.59421	0.681931
2059	LUZP1		114.59	1.7	1	1	2	0.560832	0.581212	1.20696	1.59421	0.681931
2709	ANKZF1		80.926	2.1	1	1	2	0.560832	0.581212	1.20696	1.59421	0.681931
27	NUDT19		42.233	9.6	1	1	2	0.560832	0.581212	1.20696	1.59421	0.681931
131	UBFD1		33.382	7.4	1	1	2	0.560832	0.581212	1.20696	1.59421	0.681931
132	CIT	CIT	177.03	0.5	1	1	2	0.560832	0.581212	1.20696	1.59421	0.681931
198	PDPK2P;PDPK1	PDPK1	44.765	2.5	1	1	2	0.560832	0.581212	1.20696	1.59421	0.681931
230	NDUFA2		10.921	21.2	1	1	2	0.560832	0.581212	1.20696	1.59421	0.681931
289	KIN		43.261	4.3	1	1	2	0.560832	0.581212	1.20696	1.59421	0.681931
327	MED24		108.94	1.8	1	1	2	0.560832	0.581212	1.20696	1.59421	0.681931
543	UROD		40.786	5.4	1	1	2	0.560832	0.581212	1.20696	1.59421	0.681931
812	CPT2		73.776	1.8	1	1	2	0.560832	0.581212	1.20696	1.59421	0.681931
1201	PGGT1B		33.829	3	1	1	2	0.560832	0.581212	1.20696	1.59421	0.681931
1257	SESN2		54.493	8.5	1	1	2	0.560832	0.581212	1.20696	1.59421	0.681931
1272	SRP54		50.369	5.9	1	1	2	0.560832	0.581212	1.20696	1.59421	0.681931
1575	PDAP1		20.63	6.1	1	1	2	0.560832	0.581212	1.20696	1.59421	0.681931
1599	FHL1		22.017	12.4	1	1	2	0.560832	0.581212	1.20696	1.59421	0.681931
1705	PMVK		21.995	12.5	1	1	2	0.560832	0.581212	1.20696	1.59421	0.681931
1798	QRICH1		86.435	2.2	1	1	2	0.560832	0.581212	1.20696	1.59421	0.681931
1805	EDRF1		138.53	3.6	1	1	2	0.560832	0.581212	1.20696	1.59421	0.681931
1826	C17orf85		38.92	6.5	1	1	2	0.560832	0.581212	1.20696	1.59421	0.681931
1838	MIA3		213.7	1.6	1	1	2	0.560832	0.581212	1.20696	1.59421	0.681931
1915	SDE2		39.367	7.3	1	1	2	0.560832	0.581212	1.20696	1.59421	0.681931
2010	KDM3B		191.58	1.4	1	1	2	0.560832	0.581212	1.20696	1.59421	0.681931
2054	ZFHX4		397.31	1	1	1	2	0.560832	0.581212	1.20696	1.59421	0.681931
2116	TRMT2A		61.978	1.4	1	1	2	0.560832	0.581212	1.20696	1.59421	0.681931
2157	ARFGAP1		31.476	10.6	1	1	2	0.560832	0.581212	1.20696	1.59421	0.681931
2364	ZBTB10		94.893	4.4	1	1	2	0.560832	0.581212	1.20696	1.59421	0.681931
2465	SPEN		402.24	1.1	1	1	2	0.560832	0.581212	1.20696	1.59421	0.681931
2531	AIFM2		36.52	3.9	1	1	2	0.560832	0.581212	1.20696	1.59421	0.681931
2537	FAM213A		24.462	11	1	1	2	0.560832	0.581212	1.20696	1.59421	0.681931
2548	MCMBP		72.979	4	1	1	2	0.560832	0.581212	1.20696	1.59421	0.681931
2603	FAM126A		46.919	1.9	1	1	2	0.560832	0.581212	1.20696	1.59421	0.681931
2606	MRPS26		24.211	14.6	1	1	2	0.560832	0.581212	1.20696	1.59421	0.681931
2623	ZYG11B		83.92	1.9	1	1	2	0.560832	0.581212	1.20696	1.59421	0.681931
2799	CENPM		11.687	10.3	1	1	2	0.560832	0.581212	1.20696	1.59421	0.681931
2921	VPS29		20.505	7.1	1	1	2	0.560832	0.581212	1.20696	1.59421	0.681931
507	ANXA1		38.714	11.8	1	2	1	0.560832	1.16242	0.60348	1.57436	0.681931
503	CAT		59.755	7.6	1	2	1	0.560832	1.16242	0.60348	1.57436	0.681931
1362	TPM4		28.521	4	1	2	1	0.560832	1.16242	0.60348	1.57436	0.681931
2373	MRPL53		12.107	8.9	1	2	1	0.560832	1.16242	0.60348	1.57436	0.681931
2837	SLTM		117.15	1.8	1	2	1	0.560832	1.16242	0.60348	1.57436	0.681931
2289	ARPC1A		38.603	4.9	1	2	1	0.560832	1.16242	0.60348	1.57436	0.681931
1239	NHP2L1		14.173	8.6	1	2	1	0.560832	1.16242	0.60348	1.57436	0.681931
1995	RPS27L		9.4771	25	1	2	1	0.560832	1.16242	0.60348	1.57436	0.681931
2706	METTL7A		28.319	6.1	1	2	1	0.560832	1.16242	0.60348	1.57436	0.681931
98	PSMD11		47.463	4.7	1	2	1	0.560832	1.16242	0.60348	1.57436	0.681931
235	GATC		15.086	6.6	1	2	1	0.560832	1.16242	0.60348	1.57436	0.681931
333	ECI2		39.609	4.7	1	2	1	0.560832	1.16242	0.60348	1.57436	0.681931
536	PCCB		58.215	5.9	1	2	1	0.560832	1.16242	0.60348	1.57436	0.681931
759	ANXA7		50.315	15.2	1	2	1	0.560832	1.16242	0.60348	1.57436	0.681931
778	NF1		317.03	1.2	1	2	1	0.560832	1.16242	0.60348	1.57436	0.681931
1231	MANF		20.7	5.5	1	2	1	0.560832	1.16242	0.60348	1.57436	0.681931
1621	URB2		170.54	1.1	1	2	1	0.560832	1.16242	0.60348	1.57436	0.681931
1736	SLC9A3R2		36.153	4	1	2	1	0.560832	1.16242	0.60348	1.57436	0.681931
1827	C11orf73		21.627	3.6	1	2	1	0.560832	1.16242	0.60348	1.57436	0.681931
1940	WDR73		41.685	2.6	1	2	1	0.560832	1.16242	0.60348	1.57436	0.681931
2001	BZW1		48.043	5.5	1	2	1	0.560832	1.16242	0.60348	1.57436	0.681931
2038	CMC1		12.49	9.4	1	2	1	0.560832	1.16242	0.60348	1.57436	0.681931
2068	PARG		54.793	4.6	1	2	1	0.560832	1.16242	0.60348	1.57436	0.681931
2112	THNSL1		83.069	2	1	2	1	0.560832	1.16242	0.60348	1.57436	0.681931
2115	PHACTR4		76.435	5.4	1	2	1	0.560832	1.16242	0.60348	1.57436	0.681931
2199	CMAS		48.379	3.9	1	2	1	0.560832	1.16242	0.60348	1.57436	0.681931
2240	CHTF18		61.868	5.6	1	2	1	0.560832	1.16242	0.60348	1.57436	0.681931
2272	MRPS27		47.611	6.3	1	2	1	0.560832	1.16242	0.60348	1.57436	0.681931
2309	ARHGEF2		108.24	2.2	1	2	1	0.560832	1.16242	0.60348	1.57436	0.681931
2347	PYCR2		33.637	6.9	1	2	1	0.560832	1.16242	0.60348	1.57436	0.681931
2374	DAZAP1		40.529	6.6	1	2	1	0.560832	1.16242	0.60348	1.57436	0.681931
2386	THOC1		75.665	4.6	1	2	1	0.560832	1.16242	0.60348	1.57436	0.681931
2404	REEP6		20.733	5.4	1	2	1	0.560832	1.16242	0.60348	1.57436	0.681931
2491	NAP1L4		42.823	2.7	1	2	1	0.560832	1.16242	0.60348	1.57436	0.681931
2597	HDAC8		31.934	3.1	1	2	1	0.560832	1.16242	0.60348	1.57436	0.681931
2613	UACA		161.51	2.4	1	2	1	0.560832	1.16242	0.60348	1.57436	0.681931
2696	RPF2		35.582	6.9	1	2	1	0.560832	1.16242	0.60348	1.57436	0.681931
2774	DIABLO		21.232	14.5	1	2	1	0.560832	1.16242	0.60348	1.57436	0.681931
2794	HELLS		90.765	3.8	1	2	1	0.560832	1.16242	0.60348	1.57436	0.681931
2830	ARMC1		20.312	6.7	1	2	1	0.560832	1.16242	0.60348	1.57436	0.681931
2904	LARS		134.46	6.8	1	2	1	0.560832	1.16242	0.60348	1.57436	0.681931
2905	RCOR3;RCOR1		47.759	4.6	1	2	1	0.560832	1.16242	0.60348	1.57436	0.681931
2909	DPM3		10.094	10.9	1	2	1	0.560832	1.16242	0.60348	1.57436	0.681931
3023	TRIM33	TRIM33	120.54	2.2	1	2	1	0.560832	1.16242	0.60348	1.57436	0.681931
3025	TNRC6B		182.81	1.3	1	2	1	0.560832	1.16242	0.60348	1.57436	0.681931
3072	GIT1		84.34	3.2	1	2	1	0.560832	1.16242	0.60348	1.57436	0.681931
952	AGL		174.76	5.9	8	9	9	4.48665	5.23091	5.43132	1.18822	0.683784
1091	ALDH9A1		56.291	9.8	8	9	9	4.48665	5.23091	5.43132	1.18822	0.683784
1743	MAPRE1		29.999	20.9	8	9	9	4.48665	5.23091	5.43132	1.18822	0.683784
1945	DARS2		73.562	7.3	8	8	10	4.48665	4.6497	6.0348	1.1907	0.683903
2268	GBF1		206.01	3.4	8	7	11	4.48665	4.06849	6.63828	1.19318	0.684261
1131	GDI2		50.663	25.2	8	7	11	4.48665	4.06849	6.63828	1.19318	0.684261
1365	TUBA1B;TUBA1A;TUBA4A;TUBA1C;TUBA3E		50.151	14.2	19	15	17	10.6558	8.71819	10.2592	-1.123	0.687786
238	AP1G1		91.35	5.6	9	10	10	5.04749	5.81212	6.0348	1.17355	0.689358
1399	RBM10		94.369	7.6	9	8	12	5.04749	4.6497	7.24176	1.17796	0.689766
400	SMC2		124.92	9.6	9	12	8	5.04749	6.97455	4.82784	1.16914	0.689766
204	PHGDH		56.65	12.8	10	14	8	5.60832	8.13697	4.82784	1.15586	0.694413
1345	RPL11		20.124	18.6	11	11	13	6.16915	6.39334	7.84524	1.15401	0.696943
341	SNRNP200		244.5	5.9	15	13	12	8.41248	7.55576	7.24176	-1.13701	0.698123
706	EZR;RDX		69.412	10.8	12	13	13	6.72998	7.55576	7.84524	1.14421	0.699329
841	VARS		140.47	9.6	24	21	29	13.46	12.2055	17.5009	1.10351	0.701703
2218	NEK9	NEK9	107.17	5.9	7	4	7	3.92582	2.32485	4.22436	-1.19887	0.702272
2505	NIPSNAP1		33.31	21.5	7	4	7	3.92582	2.32485	4.22436	-1.19887	0.702272
662	IMPDH2		55.804	11.9	14	14	16	7.85165	8.13697	9.65568	1.13305	0.702556
897	ADSS		50.097	16.2	14	17	13	7.85165	9.88061	7.84524	1.1288	0.702723
959	NUP214		212.57	3.8	7	6	5	3.92582	3.48727	3.0174	-1.20708	0.702755
2579	ACAT2		41.35	15.9	7	5	6	3.92582	2.90606	3.62088	-1.20296	0.702755
215	HNRNPR		70.942	10	7	5	6	3.92582	2.90606	3.62088	-1.20296	0.702755
658	HARS		50.156	7.1	7	5	6	3.92582	2.90606	3.62088	-1.20296	0.702755
1443	AKAP12		180.99	9.8	20	15	19	11.2166	8.71819	11.4661	-1.11142	0.70353
320	FLNB		271.41	8.7	16	19	15	8.97331	11.043	9.0522	1.11972	0.704183
585	ANXA6		72.423	18.6	19	20	20	10.6558	11.6242	12.0696	1.11178	0.704197
1012	IARS		144.5	7.8	11	10	8	6.16915	5.81212	4.82784	-1.15962	0.705238
1032	PAFAH1B1		46.637	17.6	11	10	8	6.16915	5.81212	4.82784	-1.15962	0.705238
61	KRT2		65.432	22.4	28	50	19	15.7033	29.0606	11.4661	1.29039	0.719612
311	NDUFS7		22.202	4.4	4	4	2	2.24333	2.32485	1.20696	-1.27036	0.72092
2877	CNOT2		40.817	4.4	4	4	2	2.24333	2.32485	1.20696	-1.27036	0.72092
1659	RRP1B		82.175	3.1	4	4	2	2.24333	2.32485	1.20696	-1.27036	0.72092
136	IRS4		133.77	5.2	4	4	2	2.24333	2.32485	1.20696	-1.27036	0.72092
1505	NUP160		162.12	3	4	4	2	2.24333	2.32485	1.20696	-1.27036	0.72092
1546	PAK2	PAK2	58.042	12.4	4	4	2	2.24333	2.32485	1.20696	-1.27036	0.72092
303	RNF40		113.68	6.2	4	2	4	2.24333	1.16242	2.41392	-1.25454	0.72092
1617	DSG2		122.29	1.3	4	2	4	2.24333	1.16242	2.41392	-1.25454	0.72092
2815	FAM49B		36.748	5.9	4	2	4	2.24333	1.16242	2.41392	-1.25454	0.72092
2982	ACIN1		150.56	5.3	4	2	4	2.24333	1.16242	2.41392	-1.25454	0.72092
2456	SRPK1	SRPK1	72.383	4.7	1	3	0	0.560832	1.74364	0	1.55451	0.72149
323	SEC22B		24.593	6.5	4	3	3	2.24333	1.74364	1.81044	-1.2624	0.721521
2494	ACO2		85.424	2.8	4	3	3	2.24333	1.74364	1.81044	-1.2624	0.721521
827	PSMA2		25.898	11.1	4	3	3	2.24333	1.74364	1.81044	-1.2624	0.721521
81	NACAP1;NACA		23.306	7	4	3	3	2.24333	1.74364	1.81044	-1.2624	0.721521
1030	HTT		347.6	1.4	4	3	3	2.24333	1.74364	1.81044	-1.2624	0.721521
563	NEFM		102.47	5.6	4	3	3	2.24333	1.74364	1.81044	-1.2624	0.721521
892	CDC27		91.866	4.7	4	3	3	2.24333	1.74364	1.81044	-1.2624	0.721521
1376	GTF2I		107.97	6.7	4	3	3	2.24333	1.74364	1.81044	-1.2624	0.721521
1459	PRKCD	PRKCD	77.504	6.8	4	3	3	2.24333	1.74364	1.81044	-1.2624	0.721521
1646	RBM39		57.089	10.8	4	3	3	2.24333	1.74364	1.81044	-1.2624	0.721521
1690	SART3		109.93	6.1	4	3	3	2.24333	1.74364	1.81044	-1.2624	0.721521
1998	MARK2	MARK2	77.068	6.7	4	3	3	2.24333	1.74364	1.81044	-1.2624	0.721521
2308	TNPO1		96.9	3.8	4	3	3	2.24333	1.74364	1.81044	-1.2624	0.721521
2366	SPDL1		58.537	3	4	3	3	2.24333	1.74364	1.81044	-1.2624	0.721521
2446	VPS35		91.706	5.2	4	3	3	2.24333	1.74364	1.81044	-1.2624	0.721521
2589	NAA15		101.27	5.2	4	3	3	2.24333	1.74364	1.81044	-1.2624	0.721521
2778	NANS		40.307	5.6	4	3	3	2.24333	1.74364	1.81044	-1.2624	0.721521
2879	OGFR		71.423	8.2	4	3	3	2.24333	1.74364	1.81044	-1.2624	0.721521
2898	PTGFRN		98.555	5.8	4	3	3	2.24333	1.74364	1.81044	-1.2624	0.721521
3129	TNPO3		102.54	5.4	4	3	3	2.24333	1.74364	1.81044	-1.2624	0.721521
1956	MTHFD1L		105.79	4.7	12	8	12	6.72998	4.6497	7.24176	-1.1319	0.728306
1375	EIF4G2		98.149	8.1	12	9	11	6.72998	5.23091	6.63828	-1.13403	0.728608
914	ATIC		64.615	15.4	38	40	37	21.3116	23.2485	22.3288	1.06931	0.73391
1949	LARP1		116.46	8.6	8	5	8	4.48665	2.90606	4.82784	-1.16026	0.735511
276	KPNA6		60.029	9.7	8	7	6	4.48665	4.06849	3.62088	-1.16698	0.735895
2872	MAT2B		28.954	9.7	8	7	6	4.48665	4.06849	3.62088	-1.16698	0.735895
699	IDE		117.97	7.7	8	6	7	4.48665	3.48727	4.22436	-1.16361	0.735895
2816	DDX19A;DDX19B		43.874	16.2	8	6	7	4.48665	3.48727	4.22436	-1.16361	0.735895
2925	UBA2		71.223	8	8	6	7	4.48665	3.48727	4.22436	-1.16361	0.735895
234	GSTZ1		24.212	13.9	2	2	3	1.12166	1.16242	1.81044	1.3252	0.736984
1633	ICT1		23.63	5.8	2	2	3	1.12166	1.16242	1.81044	1.3252	0.736984
2355	TUBGCP3		103.57	3.4	2	2	3	1.12166	1.16242	1.81044	1.3252	0.736984
863	NDUFS1		67.524	3.6	2	2	3	1.12166	1.16242	1.81044	1.3252	0.736984
9	UBA6		117.97	5.1	2	2	3	1.12166	1.16242	1.81044	1.3252	0.736984
201	ZZEF1		331.07	1.1	2	2	3	1.12166	1.16242	1.81044	1.3252	0.736984
208	RBFOX2;RBFOX1		39.514	4.1	2	2	3	1.12166	1.16242	1.81044	1.3252	0.736984
436	ACTL6A		43.236	4.7	2	2	3	1.12166	1.16242	1.81044	1.3252	0.736984
751	EIF2AK2	EIF2AK2	62.094	12	2	2	3	1.12166	1.16242	1.81044	1.3252	0.736984
752	SRM		33.824	10.3	2	2	3	1.12166	1.16242	1.81044	1.3252	0.736984
785	OSBP		89.42	8.1	2	2	3	1.12166	1.16242	1.81044	1.3252	0.736984
947	RFC1		128.18	2.1	2	2	3	1.12166	1.16242	1.81044	1.3252	0.736984
1031	SLC1A3		55.148	2.4	2	2	3	1.12166	1.16242	1.81044	1.3252	0.736984
1089	POLD2		51.289	7.2	2	2	3	1.12166	1.16242	1.81044	1.3252	0.736984
1096	FNTB		43.574	4.6	2	2	3	1.12166	1.16242	1.81044	1.3252	0.736984
1152	RAB7A		23.489	23.7	2	2	3	1.12166	1.16242	1.81044	1.3252	0.736984
1153	RAB13		22.774	4.9	2	2	3	1.12166	1.16242	1.81044	1.3252	0.736984
1608	EXOSC2		29.408	8	2	2	3	1.12166	1.16242	1.81044	1.3252	0.736984
2013	TRMT1L		81.746	5.9	2	2	3	1.12166	1.16242	1.81044	1.3252	0.736984
2070	ZC3HC1		55.261	6	2	2	3	1.12166	1.16242	1.81044	1.3252	0.736984
2179	APOA1BP		20.43	28.1	2	2	3	1.12166	1.16242	1.81044	1.3252	0.736984
[truncated: 872 more rows]
