# Supplementary material for: Genome-wide siRNA screens identify RBBP9 function as a potential target in Fanconi anaemia-deficient head-and-neck squamous cell carcinoma
Source: Commun Biol. 2023 Jan 13;6:37. doi: 10.1038/s42003-022-04389-3 (PMC9839743; doi:10.1038/s42003-022-04389-3)
Supplement: Supplementary file 6 — Supplementary data 3 [file 42003_2022_4389_MOESM6_ESM.xlsx]

## Sheet: VU1131 and VU1604 combined leth
	coef comp6	t comp6	p comp6	FDR comp6
24432	0.255793	6.3801	1.06949e-05	7.13251e-05
42797	0.0779289	2.1635	0.0465329	0.0808441
42799	0.214847	7.04512	3.34386e-06	2.707e-05
42800	0.018535	0.448849	0.659765	0.726684
42801	0.0980232	2.33573	0.0333391	0.0608867
42803	0.0967938	3.06602	0.00762024	0.0174828
42827	0.226601	5.42196	6.35014e-05	0.000315135
42979	0.0573428	1.16965	0.259847	0.343143
42979	0.024431	0.753502	0.462464	0.547701
42980	0.0874833	2.00397	0.062908	0.104374
42981	0.258716	5.02617	0.000137285	0.000599712
42986	0.411502	7.74513	1.04872e-06	1.04039e-05
42988	0.0592278	1.83355	0.0860327	0.135675
42989	0.147708	4.18954	0.000741893	0.00245181
43040	0.118904	3.55371	0.00276855	0.00748139
43070	0.0548987	1.41114	0.178	0.250435
13CDNA73	-0.0481667	-1.3693	0.19046	0.265086
15E1.2	-0.057771	-1.53607	0.14472	0.21073
182-FIP	-0.0251435	-0.491839	0.629739	0.701108
384D8-2	0.269935	7.57969	1.37136e-06	1.28617e-05
3'HEXO	0.0948636	2.93267	0.0100291	0.0220305
76P	0.193919	5.0878	0.0001216	0.000543213
7A5	0.205	4.84223	0.000197709	0.000810749
7H3	-0.144493	-2.79319	0.0133422	0.028037
8D6A	0.0873443	2.44652	0.0268032	0.0506269
A1BG	0.20826	6.20502	1.4672e-05	9.33112e-05
A2BP1	0.0545616	1.36189	0.192737	0.267663
A2LP	0.0318556	0.848977	0.408841	0.495759
A2M	-0.00477695	-0.0817461	0.935897	0.952217
A4GALT	-0.0766794	-2.09753	0.05276	0.089823
AAA1	-0.0146244	-0.436997	0.668152	0.73355
AAAS	0.323481	8.09306	6.03422e-07	6.59673e-06
AACS	0.310225	8.57553	2.87443e-07	3.5256e-06
AADAC	0.133503	4.08911	0.000912229	0.00292415
AADAT	-0.00751642	-0.190967	0.851035	0.885192
AAK1	-0.0003251	-0.00624034	0.995101	0.996563
AAMP	0.767411	17.2468	1.61747e-11	7.45907e-10
AANAT	0.300606	8.54713	3.00033e-07	3.64824e-06
AARS	0.0858981	2.42493	0.0279733	0.0525164
AARSL	0.0762872	1.76605	0.0971111	0.15012
AASDHPPT	0.0897738	2.50045	0.0240797	0.0462479
AASS	0.0232967	0.828041	0.42024	0.507425
AAT1	0.0987357	2.9368	0.00994426	0.0218853
AATF	0.698522	20.6018	1.15319e-12	6.88038e-11
AATK	0.409321	12.956	1.02811e-09	2.93443e-08
AB026190	0.118297	3.61646	0.00242971	0.00669161
ABAT	0.123579	2.86603	0.0114975	0.0247441
ABC1	0.0890446	2.82595	0.0124796	0.0265065
ABCA1	0.302425	8.61077	2.72586e-07	3.35898e-06
ABCA10	0.109724	3.23898	0.00532639	0.0128997
ABCA12	0.0609073	1.89979	0.0762677	0.122591
ABCA13	0.140012	3.08496	0.00732782	0.0169148
ABCA2	0.290948	7.88783	8.34459e-07	8.648e-06
ABCA3	0.0646615	2.06752	0.0558391	0.0941919
ABCA4	0.0797029	2.35299	0.0322303	0.0591071
ABCA5	0.112442	2.71607	0.0156074	0.0319795
ABCA6	0.109474	3.25953	0.00510395	0.0124423
ABCA7	0.104796	3.31138	0.00458297	0.0113946
ABCA8	0.101472	3.31298	0.00456773	0.011366
ABCA9	0.216802	6.98915	3.67903e-06	2.93891e-05
ABCB1	0.199685	4.51773	0.000379648	0.00140283
ABCB10	0.286465	7.86444	8.66152e-07	8.88694e-06
ABCB11	0.139255	4.36844	0.000514338	0.00180574
ABCB4	0.0374659	0.7965	0.437795	0.524277
ABCB5	0.0818699	2.4302	0.0276834	0.0520753
ABCB6	0.206697	6.63871	6.75613e-06	4.85857e-05
ABCB7	0.387556	11.4461	5.8907e-09	1.3481e-07
ABCB8	0.258954	7.72383	1.08536e-06	1.0702e-05
ABCB9	0.158542	4.59135	0.000327109	0.00123682
ABCC1	0.106025	3.10027	0.00709953	0.0164634
ABCC10	0.0400138	1.12685	0.276983	0.361567
ABCC11	0.0124735	0.417329	0.682172	0.745532
ABCC12	0.0981739	2.93453	0.0099908	0.0219716
ABCC13	0.333591	9.19803	1.14988e-07	1.66006e-06
ABCC2	0.102303	2.90186	0.0106837	0.0232295
ABCC3	0.149007	2.71742	0.0155649	0.0319103
ABCC4	0.310734	8.88354	1.81659e-07	2.41693e-06
ABCC5	0.112081	3.558	0.00274394	0.0074263
ABCC6	0.165615	4.31998	0.000567844	0.00195811
ABCC8	0.243974	8.11201	5.85785e-07	6.43388e-06
ABCC9	0.134596	4.3998	0.000482472	0.00171064
ABCD1	0.106851	2.908	0.01055	0.0229836
ABCD2	0.0727817	2.19329	0.0439493	0.0771038
ABCD3	0.320693	9.09808	1.32814e-07	1.8814e-06
ABCD4	0.0923526	2.93442	0.00999316	0.0219745
ABCE1	1.11411	26.4165	2.72673e-14	2.35067e-12
ABCF1	0.365801	8.57046	2.89651e-07	3.54857e-06
ABCF2	0.0942394	2.95848	0.00951093	0.0210787
ABCF3	0.0226526	0.620897	0.543709	0.623672
ABCG1	0.158497	4.79155	0.000218759	0.00088075
ABCG2	0.0484844	0.560695	0.583036	0.658801
ABCG4	0.0714778	1.55866	0.139298	0.204059
ABCG5	-0.0621625	-2.04497	0.0582596	0.0976744
ABCG8	0.0823291	2.09519	0.052995	0.0901576
ABHD1	0.0958766	3.03415	0.00813839	0.0184928
ABHD2	0.0773692	1.85639	0.082547	0.13096
ABHD3	0.136913	2.62299	0.0188383	0.037561
ABHD4	-0.00362664	-0.0960191	0.924738	0.944002
ABHD5	0.0378441	0.91495	0.37426	0.462428
ABHD6	-0.0768915	-1.87476	0.0798352	0.127357
ABHD7	0.0206864	0.612969	0.548804	0.628483
ABHD8	0.100458	2.66636	0.01726	0.034855
ABHD9	0.0693044	2.37525	0.0308521	0.0570124
ABI1	0.209653	4.61984	0.000308828	0.00117888
ABI2	0.0739984	2.28149	0.0370603	0.0665944
ABI3	0.0560924	1.66879	0.115268	0.173489
ABL1	0.0480168	1.16249	0.262659	0.3461
ABL2	0.0497176	1.46561	0.162786	0.232578
ABLIM1	0.163532	4.56391	0.000345763	0.00129621
ABLIM2	0.127622	4.20692	0.000715876	0.00237773
ABLIM3	-0.023291	-0.460585	0.651505	0.719538
ABO	0.107218	2.94259	0.00982674	0.0216605
ABP1	0.0588921	1.56186	0.138543	0.203117
ABR	0.212632	4.68587	0.000270381	0.00105637
ABT1	0.124734	2.788	0.0134841	0.0282873
ABTB1	-0.0195239	-0.542404	0.595269	0.669686
ABTB2	0.0204379	0.344339	0.735228	0.789222
ACAA1	0.0399859	1.2484	0.23045	0.310377
ACAA2	0.225794	5.96679	2.27123e-05	0.000134484
ACACA	0.0620227	1.74382	0.101025	0.155204
ACACB	0.0163281	0.528135	0.6049	0.678641
ACAD8	0.0887752	2.57684	0.0206694	0.04061
ACAD9	0.115358	3.07688	0.00745118	0.0171453
ACADL	0.122882	2.85088	0.0118596	0.025376
ACADM	0.0100523	0.254644	0.802352	0.845379
ACADS	0.163715	5.125	0.000113038	0.000510947
ACADSB	0.160596	3.18802	0.0059202	0.0140892
ACADVL	-0.0150742	-0.427272	0.675069	0.739798
ACAS2	0.0651324	1.94575	0.0700876	0.114117
ACAS2L	0.305796	9.83988	4.67668e-08	7.78379e-07
ACAT1	-0.0279015	-0.893315	0.385376	0.473281
ACAT2	0.0939323	2.71494	0.0156434	0.0320377
ACATE2	0.0643564	1.57777	0.134846	0.198404
ACBD3	0.0223495	0.585624	0.566575	0.644102
ACBD4	0.17426	5.66231	4.01495e-05	0.000215483
ACBD5	0.102993	3.31279	0.00456957	0.0113693
ACBD6	0.11803	3.59663	0.00253208	0.00694004
ACCN1	0.19247	6.73482	5.70924e-06	4.23116e-05
ACCN2	0.0633836	1.80518	0.0905458	0.141598
ACCN3	0.21443	5.43722	6.16658e-05	0.000306963
ACCN4	0.0520441	1.17342	0.258379	0.341567
ACCN5	0.0106812	0.299883	0.768259	0.816915
ACDC	0.0716953	2.37283	0.0309991	0.0572419
ACE	-0.0103031	-0.257857	0.799916	0.843444
ACE2	-0.0383721	-1.0957	0.289978	0.374851
ACF	0.0828878	1.56688	0.137368	0.201567
ACHE	0.0516216	1.49218	0.155763	0.224286
ACIN1	0.0896163	2.53916	0.0222896	0.0433139
ACK1	0.174029	5.66535	3.9919e-05	0.000214427
ACLY	-0.0386412	-1.08874	0.292941	0.377845
ACMSD	0.127094	2.09072	0.0534453	0.0907629
ACN9	0.0344273	0.959962	0.35184	0.439431
ACO1	0.0183001	0.389961	0.701882	0.762105
ACO2	0.282492	5.41397	6.4484e-05	0.000319411
ACOX1	0.0448823	1.04477	0.312183	0.398189
ACOX2	0.063045	1.5965	0.130601	0.193086
ACOX3	0.0594615	1.9508	0.0694361	0.113262
ACOXL	0.157556	3.63929	0.00231703	0.0064316
ACP1	-0.0302095	-0.961376	0.351151	0.438674
ACP2	0.0464647	1.11463	0.282029	0.366839
ACP5	0.170588	4.92528	0.000167611	0.000707597
ACP6	0.0424302	1.01386	0.326244	0.413205
ACPP	-0.0595305	-1.61867	0.125724	0.186909
ACPT	0.0581608	1.22484	0.23896	0.320184
ACR	-0.0128574	-0.377754	0.710746	0.769435
ACRBP	0.17221	4.62799	0.000303793	0.00116312
ACRC	0.213657	5.52689	5.1934e-05	0.000266237
ACRV1	0.0723742	1.8446	0.0843302	0.133349
ACSL1	0.0628297	1.68802	0.111461	0.168576
ACSL1	0.0671164	1.62791	0.123736	0.184474
ACSL3	-0.102487	-2.16441	0.0464513	0.0807355
ACSL4	0.0842568	1.52109	0.148414	0.215351
ACSL5	0.159427	4.92875	0.000166462	0.000703451
ACSL6	0.133494	3.3284	0.00442367	0.0110781
ACSL6	0.0527138	1.90113	0.0760804	0.122332
ACTA1	0.106431	2.54799	0.021899	0.0426688
ACTA2	0.023305	0.643736	0.529176	0.610751
ACTB	0.79967	18.8519	4.33158e-12	2.28718e-10
ACTBL1	0.0817756	2.29133	0.0363573	0.0654984
ACTC	0.13968	4.85456	0.000192911	0.0007944
ACTG1	0.48088	11.6442	4.6365e-09	1.10279e-07
ACTG2	0.135174	4.2841	0.000611103	0.00208011
ACTL6	0.272167	9.21818	1.11711e-07	1.6205e-06
ACTL7A	0.207132	5.53848	5.07977e-05	0.000261524
ACTL7B	0.159859	4.72105	0.000251935	0.000995718
ACTN1	0.222212	7.52312	1.50434e-06	1.3899e-05
ACTN2	0.0313465	1.03806	0.315197	0.401475
ACTN3	0.20002	5.98424	2.1991e-05	0.000131021
ACTN4	0.173145	5.00094	0.000144295	0.000623754
ACTR10	0.0476465	1.07002	0.301022	0.386122
ACTR1A	0.0806668	1.88894	0.0777956	0.124639
ACTR1B	0.16143	4.77886	0.000224381	0.000902178
ACTR2	0.167493	4.31402	0.000574808	0.0019789
ACTR3	0.229654	6.34925	1.1304e-05	7.47971e-05
ACTR5	0.0432149	1.23103	0.236701	0.317701
ACTR6	0.207306	5.11112	0.000116158	0.000523134
ACTR8	0.159305	3.74918	0.00184388	0.00528707
ACTRT1	0.455095	13.2507	7.4596e-10	2.20355e-08
ACVR1	0.166211	3.93802	0.00124639	0.00380859
ACVR1B	0.0478753	1.0136	0.326365	0.413333
ACVR1C	0.0992886	2.02284	0.0607286	0.101275
ACVR2	0.0737663	1.36571	0.191561	0.266199
ACVR2B	0.142238	3.81369	0.00161272	0.00473351
ACVRL1	0.0488045	1.29302	0.214982	0.292981
ACY1	0.0367113	0.864006	0.400784	0.488119
ACY1L2	0.208951	6.41256	1.00906e-05	6.7766e-05
ACY-3	0.137293	3.90889	0.00132386	0.00400429
ACYP1	0.115499	2.81405	0.0127864	0.0270581
ACYP2	0.011361	0.304287	0.764964	0.814274
AD-003	0.0792759	2.23408	0.0406273	0.072123
AD-017	0.0819019	2.60928	0.0193653	0.0384087
AD-020	0.464275	12.3445	2.04079e-09	5.33461e-08
AD023	0.205541	5.708	3.68306e-05	0.00020106
AD026	0.113347	2.85728	0.0117053	0.0251248
AD031	0.0762244	1.71152	0.106956	0.16273
AD158	0.203874	6.05957	1.91404e-05	0.000116268
AD7C-NTP	0.379532	8.98818	1.55824e-07	2.13711e-06
ADA	0.0466552	1.30758	0.210117	0.287707
ADAM10	-0.0239753	-0.63903	0.532152	0.613555
ADAM11	-0.0876457	-2.16127	0.0467317	0.0811361
ADAM12	0.0901184	2.0281	0.0601333	0.100433
ADAM15	0.0378118	0.987747	0.338475	0.425659
ADAM17	0.135486	4.18438	0.000749795	0.00247328
ADAM18	0.10309	2.74587	0.0146912	0.0304
ADAM19	0.077624	2.40332	0.0291926	0.0544872
ADAM2	0.186335	6.11608	1.72558e-05	0.000106848
ADAM20	0.0111191	0.28129	0.782215	0.828378
ADAM21	0.13829	3.99386	0.00111042	0.00345713
ADAM22	0.169805	5.83035	2.92724e-05	0.000166468
ADAM23	0.156614	5.42811	6.2755e-05	0.000312016
ADAM28	0.0344133	0.724214	0.479745	0.564653
ADAM29	-0.047363	-1.38823	0.184735	0.258431
ADAM30	-0.0447714	-1.01113	0.32751	0.414485
ADAM32	0.0599581	1.62931	0.123438	0.184072
ADAM33	0.529238	15.3385	9.02588e-11	3.42254e-09
ADAM3A	-0.00184402	-0.0316562	0.975151	0.981845
ADAM3B	0.0722399	2.38552	0.0302349	0.0561299
ADAM7	0.0962795	3.03838	0.00806755	0.0183496
ADAM8	0.0841146	2.20884	0.0426542	0.0751878
ADAM9	0.047731	0.977543	0.343341	0.430778
ADAMDEC1	0.0304951	0.774811	0.450133	0.536074
ADAMTS1	0.158651	5.26009	8.68363e-05	0.000411134
ADAMTS10	0.423681	8.87399	1.84232e-07	2.44404e-06
ADAMTS12	0.0517121	1.45981	0.164352	0.234466
ADAMTS13	0.147474	4.66932	0.00027953	0.00108748
ADAMTS14	0.0681301	1.79557	0.09212	0.143602
ADAMTS15	-0.0348741	-0.88684	0.388745	0.476617
ADAMTS16	0.0856051	2.09849	0.0526649	0.08969
ADAMTS17	1.14745	14.0472	3.22823e-10	1.05875e-08
ADAMTS18	0.122751	2.85816	0.0116843	0.0250949
ADAMTS19	0.0396787	1.08465	0.294693	0.37941
ADAMTS2	0.142845	3.77851	0.00173491	0.00502718
ADAMTS20	0.0749628	2.30655	0.0352953	0.0638355
ADAMTS3	0.0457154	1.39826	0.181763	0.254932
ADAMTS4	0.0944524	2.82921	0.0123967	0.026349
ADAMTS5	0.00965994	0.244075	0.810381	0.851903
ADAMTS6	-0.000924287	-0.0231673	0.981813	0.986531
ADAMTS7	0.149853	3.89584	0.00136015	0.00409401
ADAMTS8	0.152846	4.162	0.000785098	0.00257105
ADAMTS9	0.0163007	0.409005	0.688142	0.750349
ADAMTSL1	0.0230056	0.581057	0.569572	0.646701
ADAMTSL3	0.143376	3.82674	0.00156965	0.00462766
ADAMTSL3	0.179126	5.92887	2.43654e-05	0.000142475
ADAR	0.123319	3.61852	0.00241932	0.00667039
ADARB1	0.21203	3.86058	0.00146328	0.0043597
ADARB2	-0.0264995	-0.416527	0.682746	0.745921
ADAT1	0.0640235	1.97125	0.0668563	0.109786
ADCK1	0.101748	3.05456	0.00780269	0.0178356
ADCK2	0.252578	4.34368	0.000541	0.00188403
ADCK4	0.104161	2.62033	0.0189391	0.0377086
ADCK5	0.130453	3.31108	0.00458576	0.0114002
ADCY1	0.0152762	0.268074	0.792184	0.837005
ADCY2	0.0218287	0.47107	0.644165	0.713222
ADCY3	-0.0221008	-0.407371	0.689317	0.751474
ADCY4	0.177604	3.52248	0.00295441	0.00790276
ADCY5	0.173593	3.77886	0.00173365	0.00502489
ADCY6	0.00553485	0.17376	0.864308	0.895689
ADCY7	0.142908	4.33098	0.000555226	0.00192276
ADCY8	0.16571	5.45589	5.94941e-05	0.000297979
ADCY9	0.0607608	1.84545	0.0842006	0.133164
ADCYAP1	0.0960271	2.96778	0.00933082	0.0207361
ADCYAP1R1	0.087925	2.89185	0.0109054	0.0236311
ADD1	0.0595453	1.65418	0.118236	0.177337
ADD2	-0.032165	-0.803924	0.433622	0.520051
ADD3	0.0282271	0.809706	0.430389	0.517373
ADFP	0.213762	4.30477	0.000585784	0.0020085
ADH1A	-0.00396176	-0.108443	0.915038	0.936499
ADH1B	0.153994	3.84918	0.00149826	0.00444636
ADH1C	0.0594075	1.45521	0.165604	0.235934
ADH4	0.0979723	3.01137	0.00852966	0.0192309
ADH5	0.226697	7.51077	1.53511e-06	1.41709e-05
ADH5B	0.485254	12.6221	1.48974e-09	4.05998e-08
ADH6	0.11885	3.43645	0.00353357	0.00917468
ADH7	0.416699	12.5985	1.52989e-09	4.15331e-08
ADHFE1	0.201441	5.7851	3.18603e-05	0.000177974
ADIPOR1	0.048344	1.26064	0.226122	0.305581
ADIPOR2	0.176491	4.79801	0.000215953	0.00087228
ADK	0.0639448	1.85065	0.0834114	0.132054
ADM	0.206209	5.98959	2.17745e-05	0.000129878
ADM2	0.0752627	1.6735	0.114325	0.172254
ADMP	0.0427142	1.21251	0.24351	0.325065
ADMR	0.134346	3.9451	0.00122824	0.00376458
ADNP	0.100454	2.84616	0.0119747	0.0255938
ADORA1	0.0569631	1.83113	0.0864098	0.136148
ADORA2A	0.115641	3.27992	0.00489241	0.0120015
ADORA2B	0.0110088	0.354866	0.727482	0.782818
ADORA3	-0.0293722	-0.891101	0.386526	0.474364
ADP-GK	0.067319	1.65743	0.11757	0.176513
ADPRH	-0.0356686	-0.956367	0.353595	0.441206
ADPRHL1	0.161013	5.4565	5.94244e-05	0.0002977
ADPRHL2	0.113852	3.30181	0.00467493	0.0115782
ADPRTL1	0.0799011	2.37818	0.0306747	0.056752
ADPRTL2	0.260862	6.60121	7.21733e-06	5.12911e-05
ADPRTL3	0.179907	5.89163	2.61112e-05	0.00015126
ADRA1A	0.0457779	1.09971	0.288281	0.37311
ADRA1A	0.085156	1.75535	0.0989785	0.152537
ADRA1B	0.154531	4.35007	0.000533988	0.00186419
ADRA1B	0.17258	4.68281	0.000272048	0.00106229
ADRA1D	0.0669568	1.76673	0.0969928	0.14997
ADRA2A	0.0523895	1.38457	0.185832	0.259724
ADRA2B	-0.0369515	-0.8248	0.422022	0.509141
ADRA2C	0.546329	7.97738	7.23928e-07	7.68544e-06
ADRB1	0.121442	4.36551	0.000517422	0.00181463
ADRB2	0.33721	5.19023	9.94962e-05	0.000460644
ADRB2	0.377532	10.2366	2.74003e-08	4.97183e-07
ADRB3	0.383829	8.75891	2.18432e-07	2.80797e-06
ADRBK1	0.179947	3.5027	0.0030786	0.00818209
ADRBK1	0.285467	6.69648	6.10493e-06	4.47561e-05
ADRBK2	0.0229112	0.707843	0.489572	0.574055
ADRBK2	0.0488168	1.35365	0.195297	0.270732
ADRM1	0.109762	3.17138	0.0061279	0.0145049
ADSL	0.0855041	2.51731	0.0232838	0.0449616
ADSS	0.0825817	2.5272	0.0228286	0.0441986
ADSSL1	0.00450269	0.0898431	0.929565	0.947465
AE2	0.012947	0.340256	0.73824	0.791893
AEBP1	0.0275898	0.845747	0.410586	0.497475
AEBP2	0.246073	7.46738	1.6486e-06	1.50707e-05
AEGP	0.281951	9.06076	1.40198e-07	1.96492e-06
AES	0.10011	2.97922	0.00911369	0.0203328
AF15Q14	0.48842	10.7256	1.44802e-08	2.92108e-07
AF1Q	0.179517	4.33595	0.000549613	0.00190959
AF5Q31	0.142656	4.24708	0.000659254	0.00221325
AFAP	0.0192908	0.545324	0.593307	0.668083
AFAR3	0.0378748	1.08927	0.292712	0.377665
AFG3L1	0.118165	3.54478	0.00282048	0.0075984
AFG3L2	0.176287	5.85149	2.81393e-05	0.000161152
AFM	0.15662	4.70458	0.000260401	0.00102362
AFP	0.143164	4.53347	0.000367733	0.00136444
AFTIPHILIN	0.216218	3.98818	0.00112353	0.00348896
AFURS1	0.204775	6.60751	7.13763e-06	5.08788e-05
AGA	-0.000825478	-0.0263062	0.97935	0.984751
AGC1	0.104953	2.79182	0.0133796	0.0281016
AGER	0.0561347	1.37563	0.18853	0.262696
AGL	0.20379	5.34038	7.43193e-05	0.00035961
AGMAT	0.161941	5.18006	0.000101492	0.000468038
AGPAT1	-0.0872557	-2.56809	0.0210351	0.0412139
AGPAT2	0.135898	2.80877	0.012925	0.027277
AGPAT3	0.0613959	1.61896	0.12566	0.186827
AGPAT4	0.114928	2.67121	0.0170915	0.0345742
AGPS	0.217309	3.05243	0.00783701	0.0179063
AGR2	0.366857	11.743	4.11979e-09	9.97339e-08
AGRN	0.132837	2.74935	0.0145878	0.0302276
AGRP	0.553832	16.7802	2.4226e-11	1.06822e-09
AGT	0.227627	5.52491	5.21309e-05	0.000267033
AGTPBP1	-0.00212001	-0.0635318	0.950157	0.963384
AGTR1	0.134229	3.66743	0.00218537	0.00611792
AGTR2	0.0407432	1.21727	0.241745	0.323117
AGTR2	0.111121	2.88808	0.0109899	0.0237947
AGTRAP	0.07719	1.98209	0.0655244	0.107952
AGTRL1	0.0891929	2.46175	0.0260057	0.0493323
AGXT	0.245866	5.82118	2.97787e-05	0.000168605
AGXT2	0.237424	7.36204	1.96234e-06	1.73926e-05
AGXT2L1	0.176842	4.92239	0.000168574	0.000710384
AHCY	0.13491	2.31798	0.0345165	0.0626739
AHCYL1	0.258419	6.21025	1.4533e-05	9.25389e-05
AHI1	0.0613351	1.27469	0.221233	0.300061
AHR	0.20409	5.34011	7.43578e-05	0.000359632
AHRR	0.0891667	1.39626	0.182352	0.255656
AHSA1	0.167864	4.56194	0.000347141	0.00130091
AHSA2	0.172958	5.59565	4.55586e-05	0.000239483
AHSG	0.0735171	2.46693	0.0257398	0.0489027
AICDA	0.0224727	0.716963	0.484083	0.568617
AIF1	0.192563	5.07807	0.00012395	0.000552424
AIG1	0.0673067	1.92845	0.0723589	0.117191
AIM1	0.144033	4.59823	0.000322592	0.00122255
AIM1L	0.175635	4.52685	0.000372696	0.00138028
AIM2	0.00554233	0.131133	0.89736	0.921635
AIP	0.199054	6.81198	4.99204e-06	3.78996e-05
AIP1	0.046505	0.910445	0.376557	0.46465
AIPL1	0.0421922	0.930388	0.366463	0.454363
AIRE	0.179644	6.1964	1.49036e-05	9.45848e-05
AK1	0.0706893	2.16296	0.0465811	0.0809211
AK2	0.115904	3.29884	0.00470394	0.0116392
AK3	0.173918	5.06918	0.000126134	0.000559913
AK3L1	0.101662	2.76208	0.0142149	0.0295535
AK3L2	0.0265025	0.863044	0.401297	0.488631
AK5	0.170445	4.4966	0.00039627	0.00145255
AK7	0.127958	3.71691	0.00197174	0.00559446
AKAP1	0.16492	3.30854	0.0046101	0.0114441
AKAP10	0.0594476	1.60522	0.128663	0.190581
AKAP11	0.286775	6.01402	2.08144e-05	0.000124928
AKAP12	0.150183	3.37504	0.00401494	0.0102205
AKAP13	0.0734019	2.13412	0.0492175	0.0845966
AKAP2	0.166459	3.72901	0.0019228	0.00547176
AKAP28	0.0395382	1.04179	0.313518	0.399602
AKAP3	0.174752	4.90399	0.000174846	0.000732577
AKAP4	0.125627	4.13884	0.000823412	0.00267311
AKAP5	0.14302	3.21969	0.00554385	0.0133271
AKAP6	0.191062	5.23231	9.16591e-05	0.000430111
AKAP7	0.0988311	2.50018	0.0240925	0.0462681
AKAP8	0.205137	4.7217	0.000251605	0.000994602
AKAP8L	0.0672662	1.36694	0.191183	0.265836
AKAP8L	0.123675	3.90113	0.00134533	0.00405984
AKAP9	-0.0334186	-0.935491	0.363911	0.451755
AKIP	-0.0014865	-0.0377885	0.97034	0.978026
AKNA	0.138814	4.0139	0.00106537	0.00333458
AKR1A1	0.131838	2.81844	0.0126723	0.0268491
AKR1B1	-0.0132376	-0.335695	0.741611	0.794702
AKR1B10	0.0783892	1.57704	0.135014	0.198637
AKR1C1	0.111918	2.68666	0.0165657	0.0336556
AKR1C2	0.0300092	0.792559	0.440021	0.526346
AKR1C3	0.158055	3.28559	0.00483518	0.0118928
AKR1C4	-0.0421129	-0.863487	0.40106	0.488371
AKR1CL1	0.0994303	2.59442	0.0199524	0.0393956
AKR1CL2	0.158437	4.67078	0.000278709	0.00108474
AKR1D1	-0.0992387	-2.22454	0.0413825	0.0732641
AKR7A2	0.173932	5.1496	0.000107722	0.000491295
AKR7A3	0.469859	10.0631	3.45484e-08	6.01069e-07
AKT1	0.234053	3.2999	0.0046936	0.0116177
AKT1	0.118061	2.09886	0.0526281	0.0896443
AKT1S1	0.193588	5.79409	3.13278e-05	0.000175837
AKT2	0.165832	3.85375	0.00148413	0.00441312
AKT3	0.0714356	1.56307	0.13826	0.202762
ALAD	-0.0345847	-0.85511	0.40554	0.492709
ALAS1	0.0710686	2.18658	0.0445197	0.0779361
ALAS2	0.15066	3.71126	0.00199505	0.00564694
ALB	0.164176	4.17399	0.00076598	0.00252194
ALCAM	-0.0463773	-1.14177	0.270917	0.354966
ALDH1A1	0.255044	7.43043	1.75221e-06	1.58223e-05
ALDH1A2	0.134401	3.52048	0.00296679	0.00793121
ALDH1A3	0.180859	5.02149	0.00013856	0.000604405
ALDH1B1	0.10178	2.88236	0.0111194	0.024043
ALDH2	0.176869	6.25064	1.3506e-05	8.71555e-05
ALDH3A1	0.103553	2.82992	0.0123787	0.026314
ALDH3A2	0.00694764	0.146279	0.88559	0.912465
ALDH3B1	0.0668677	1.73986	0.101736	0.156092
ALDH3B2	0.0965874	2.67351	0.0170123	0.0344372
ALDH4A1	0.0651641	1.80035	0.0913348	0.142652
ALDH5A1	0.132205	3.6296	0.00236421	0.00654107
ALDH6A1	0.0785033	2.55792	0.0214683	0.041934
ALDH7A1	0.197635	6.10612	1.75734e-05	0.000108433
ALDH8A1	0.0583854	1.62623	0.124095	0.184943
ALDH9A1	-0.0354371	-0.999122	0.333109	0.420061
ALDOA	0.508034	10.1964	2.89041e-08	5.17798e-07
ALDOB	0.0892294	2.3467	0.0326303	0.0597472
ALDOC	0.0906172	2.92385	0.0102123	0.0223541
ALDRL6	0.567047	16.8531	2.27301e-11	1.00858e-09
ALF	0.113345	2.71666	0.0155888	0.0319505
ALG1	0.300544	7.76484	1.01597e-06	1.01266e-05
ALG10	0.0215297	0.423018	0.678105	0.742047
ALG12	0.141762	3.91433	0.00130904	0.00396561
ALG2	0.0648664	2.01835	0.0612406	0.101952
ALG3	0.108932	3.52127	0.0029619	0.00791978
ALG5	0.0103923	0.271834	0.789344	0.834421
ALG6	0.067411	1.73537	0.102548	0.157132
ALG8	0.111182	3.11657	0.00686418	0.0160144
ALK	0.158751	3.47303	0.00327459	0.00860338
ALKBH	0.0906014	2.48464	0.0248495	0.0474716
ALLC	0.0149561	0.353899	0.728192	0.783462
ALMS1	0.1438	3.22435	0.00549055	0.0132185
ALOX12	-0.0142977	-0.484729	0.634661	0.705027
ALOX12B	0.131854	4.13958	0.000822161	0.00266987
ALOX15	0.146671	3.0073	0.00860158	0.0193703
ALOX15B	0.148304	4.54928	0.000356151	0.00132949
ALOX5	0.117316	2.85198	0.0118329	0.0253317
ALOX5AP	0.0840784	2.32585	0.0339899	0.0618667
ALOXE3	0.078189	2.09884	0.0526296	0.0896443
ALPHA4GNT	0.155939	4.77181	0.000227567	0.000912212
ALPI	0.238151	5.42297	6.33779e-05	0.000314596
ALPL	0.0871066	1.98845	0.0647538	0.106832
ALPP	0.130182	3.53858	0.00285711	0.00768531
ALPPL2	0.15548	4.84513	0.000196573	0.000807117
ALS2	-0.0376649	-1.22017	0.240675	0.322034
ALS2CR12	0.017153	0.436798	0.668293	0.733629
ALS2CR13	0.0776372	2.09013	0.0535045	0.0908561
ALS2CR14	0.0813965	2.01822	0.0612558	0.101969
ALS2CR15	0.0533696	1.32646	0.203939	0.280722
ALS2CR16	0.10141	2.80087	0.0131351	0.0276624
ALS2CR17	0.12659	3.92525	0.00127977	0.00389218
ALS2CR19	0.00429311	0.125995	0.901359	0.924829
ALS2CR2	0.286684	8.16406	5.40071e-07	6.0258e-06
ALS2CR3	0.248758	6.37812	1.07329e-05	7.15562e-05
ALS2CR4	0.126038	3.13845	0.00656038	0.015406
ALS2CR7	0.0395698	0.889071	0.387582	0.475467
ALS2CR8	-0.0357326	-1.12215	0.278916	0.363403
ALX3	0.120164	2.88955	0.0109567	0.0237302
ALX4	0.126248	2.78521	0.0135611	0.0284151
AMAC	0.146766	4.55776	0.000350087	0.0013101
AMACO	0.0238787	0.761421	0.457857	0.543434
AMACR	0.097119	3.03686	0.00809288	0.0184053
AMBN	0.102962	3.5803	0.00261956	0.0071492
AMBP	0.112005	3.12328	0.00676949	0.0158267
AMD1	0.898436	14.278	2.55186e-10	8.52812e-09
AMELX	0.143656	3.77304	0.00175475	0.00507075
AMELY	0.0834356	2.47519	0.0253211	0.0482329
AMFR	0.17479	5.46424	5.85485e-05	0.000294199
AMH	0.064734	1.3123	0.208559	0.285889
AMHR2	0.111809	2.49651	0.0242694	0.0465551
AMICA	-0.0376435	-1.10796	0.284811	0.369593
AMID	0.0395718	1.33418	0.201456	0.277938
AMIGO2	0.00987751	0.255608	0.801621	0.844862
AMIGO3	0.0375536	0.912616	0.375449	0.46368
AMMECR1	0.0529428	1.39183	0.183664	0.257154
AMN	0.0637753	1.89284	0.0772429	0.123896
AMOT	0.116589	3.5735	0.00265686	0.00722859
AMOTL1	0.133477	3.89897	0.00135136	0.00407451
AMOTL2	0.165999	4.23021	0.000682456	0.00228216
AMPD1	0.0400862	1.07842	0.297377	0.38229
AMPD2	0.044215	1.29563	0.214103	0.291897
AMPD3	0.0571732	1.55903	0.13921	0.203943
AMPH	0.101212	3.28422	0.00484891	0.011912
AMSH-LP	0.146663	3.46692	0.00331652	0.00870056
AMT	0.0990056	2.5253	0.0229153	0.044334
AMY1A	0.0560263	1.58829	0.132448	0.195297
AMY2A	0.0817378	2.08803	0.0537178	0.091145
AMY2B	0.151902	4.07255	0.000943899	0.00301195
ANAPC1	0.545039	13.758	4.35452e-10	1.37476e-08
ANAPC10	0.128794	3.14726	0.00644178	0.0151528
ANAPC11	0.585288	12.76	1.27699e-09	3.55353e-08
ANAPC13	-0.0140741	-0.368579	0.717437	0.774597
ANAPC2	0.540967	10.4211	2.1484e-08	4.07695e-07
ANAPC4	0.858334	21.7617	5.07576e-13	3.31904e-11
ANAPC5	0.547221	11.5507	5.18899e-09	1.2191e-07
ANAPC7	0.0253612	0.677281	0.508231	0.591456
ANC_2H01	0.168828	3.63838	0.00232145	0.00644301
ANG	-0.0640539	-1.71354	0.106577	0.162227
ANGPT1	0.124846	2.99013	0.00891118	0.0199569
ANGPT2	0.022277	0.362513	0.721874	0.778474
ANGPT4	0.266413	6.15014	1.62145e-05	0.000101262
ANGPTL1	-0.113152	-2.90189	0.010683	0.0232295
ANGPTL2	0.23773	5.96733	2.26893e-05	0.000134386
ANGPTL3	0.0227406	0.675716	0.509198	0.592326
ANGPTL4	0.171421	5.21092	9.55601e-05	0.000445153
ANGPTL5	0.097502	2.94001	0.00987899	0.0217575
ANGPTL6	-0.0236508	-0.668934	0.513397	0.596221
ANK1	0.183083	5.28636	8.25166e-05	0.000393772
ANK2	0.235024	7.12108	2.93922e-06	2.43162e-05
ANK3	0.1748	4.49922	0.000394176	0.00144663
ANKFY1	0.182715	3.89441	0.00136418	0.0041028
ANKH	0.130593	4.08286	0.000924061	0.00295714
ANKHD1	0.0811076	1.96503	0.0676321	0.110845
ANKIB1	0.0152316	0.489739	0.631191	0.702207
ANKK1	0.0465355	0.98991	0.337451	0.424674
ANKMY1	-0.0208117	-0.600088	0.557137	0.636011
ANKMY2	0.184436	5.60518	4.47411e-05	0.000235949
ANKRA2	-0.157574	-3.1752	0.00607949	0.0144
ANKRD1	0.576376	9.77928	5.08178e-08	8.34373e-07
ANKRD10	0.126292	3.55934	0.00273631	0.00740755
ANKRD11	0.0976739	3.1796	0.00602438	0.0142855
ANKRD12	0.00872364	0.244211	0.810277	0.85186
ANKRD13	-0.128916	-3.81093	0.00162199	0.00475608
ANKRD15	0.24715	7.2298	2.44711e-06	2.09507e-05
ANKRD16	0.100401	2.99261	0.00886579	0.0198699
ANKRD17	0.162991	4.40254	0.000479788	0.00170349
ANKRD19	0.123919	3.22805	0.00544856	0.0131343
ANKRD2	0.0258921	0.608407	0.551747	0.630973
ANKRD20A	0.100928	3.45756	0.00338175	0.00884752
ANKRD21	-0.0777154	-2.11548	0.0509944	0.0872743
ANKRD22	0.0855651	2.50139	0.0240347	0.0461783
ANKRD23	0.346234	9.48776	7.61926e-08	1.17708e-06
ANKRD24	0.0962053	2.65054	0.0178204	0.035812
ANKRD25	-0.0174964	-0.46794	0.646352	0.715081
ANKRD26	0.099649	3.08916	0.00726451	0.016791
ANKRD27	0.0492606	1.28505	0.217683	0.296013
ANKRD28	0.0326123	0.805519	0.432728	0.519332
ANKRD29	0.156366	4.52301	0.000375611	0.00138961
ANKRD3	0.0390251	0.750834	0.464022	0.549115
ANKRD30A	0.143319	3.97213	0.00116145	0.00359217
ANKRD31	0.0140751	0.305972	0.763706	0.813261
ANKRD32	0.0742144	1.50524	0.152408	0.220088
ANKRD5	0.0303471	0.852647	0.406864	0.493872
ANKRD6	-0.00884446	-0.214378	0.833052	0.870604
ANKRD7	0.137443	3.32946	0.00441394	0.0110589
ANKRD9	0.182425	5.07791	0.000123987	0.000552476
ANKS1	0.268643	6.58547	7.42056e-06	5.2453e-05
ANLN	1.21032	27.3829	1.58128e-14	1.53203e-12
ANP32A	0.0454503	1.22213	0.239954	0.321263
ANP32B	0.0381242	1.29177	0.215406	0.29339
ANP32C	0.0401061	0.885111	0.389648	0.47753
ANP32D	-0.0397931	-1.02458	0.321316	0.407807
ANP32E	-0.0406788	-1.20676	0.245657	0.327496
ANPEP	0.00569251	0.160184	0.874809	0.904132
ANTXR1	-0.033129	-1.04343	0.312781	0.398832
ANTXR2	0.182255	5.27515	8.43327e-05	0.000401531
ANUBL1	0.0415125	1.39133	0.183813	0.25733
ANXA1	0.0613369	1.52914	0.146419	0.212866
ANXA10	0.00272214	0.0831024	0.934836	0.951596
ANXA11	0.231309	5.48384	5.63907e-05	0.000285071
ANXA13	0.0130193	0.262988	0.79603	0.84006
ANXA2	0.0841298	2.52441	0.0229562	0.0444078
ANXA2P1	0.167866	4.33162	0.000554502	0.00192057
ANXA2P3	0.0838289	2.85377	0.0117897	0.0252624
ANXA3	0.0189343	0.522344	0.608831	0.682471
ANXA4	0.0689768	2.21919	0.0418122	0.073907
ANXA5	0.0560101	1.27101	0.222506	0.301524
ANXA6	0.0786272	2.3261	0.033973	0.0618466
ANXA7	0.245728	6.87765	4.45589e-06	3.44483e-05
ANXA8	0.107371	2.74048	0.014853	0.0306746
ANXA9	0.190934	5.81021	3.03961e-05	0.000171656
AOAH	0.299623	7.62735	1.26893e-06	1.21107e-05
AOC2	0.370079	11.9774	3.12254e-09	7.73167e-08
AOC3	0.0698015	2.16227	0.0466427	0.0810149
AOF1	0.097071	3.01831	0.00840856	0.0190005
AOF2	-0.038506	-0.969671	0.347128	0.434548
AOX1	-0.00685801	-0.179449	0.859914	0.892406
AP1B1	0.180491	4.52174	0.000376574	0.00139268
AP1G1	-0.0555756	-1.13434	0.273926	0.358197
AP1G2	-0.0406509	-1.37968	0.187305	0.261316
AP1GBP1	0.0841584	2.18427	0.0447172	0.0782171
AP1M1	0.15724	5.1111	0.000116164	0.000523134
AP1M2	0.0589313	1.64142	0.120881	0.180637
AP1S1	0.140785	3.96866	0.00116982	0.00361379
AP1S2	0.0176936	0.48736	0.632838	0.703556
AP1S3	0.00295943	0.0930391	0.927067	0.945898
AP2A1	0.274128	9.08035	1.3627e-07	1.92262e-06
AP2A2	0.36844	9.75195	5.27643e-08	8.57257e-07
AP2B1	0.00235912	0.0733968	0.942431	0.957251
AP2E	0.0669102	2.1584	0.0469886	0.0814884
AP2M1	0.303073	9.34524	9.31833e-08	1.38698e-06
AP2S1	0.0177515	0.282734	0.781129	0.827767
AP3B1	0.125697	3.72287	0.0019475	0.00553238
AP3B2	0.0245894	0.718513	0.483153	0.567905
AP3D1	0.0414628	1.29385	0.214702	0.292637
AP3M1	0.0921091	2.89914	0.0107435	0.023345
AP3M2	0.149638	3.74334	0.00186637	0.00534214
AP3S1	0.0679173	2.07265	0.0553013	0.0934276
AP3S2	0.0232141	0.548913	0.590901	0.665902
AP4B1	-0.0742733	-2.39523	0.0296625	0.0552367
AP4E1	0.0114528	0.324621	0.749816	0.802029
AP4M1	-0.064317	-1.76674	0.0969912	0.14997
AP4S1	0.0407047	1.29782	0.213368	0.291083
APAF1	0.0360614	1.00619	0.329806	0.416837
APBA1	0.289621	8.93344	1.68819e-07	2.274e-06
APBA2	0.156182	5.23303	9.153e-05	0.000429601
APBA2BP	0.0171488	0.470992	0.64422	0.713244
APBA3	0.215449	4.80812	0.000211635	0.000859602
APBB1	0.197088	5.46271	5.87207e-05	0.000294804
APBB1IP	0.327588	11.2669	7.33563e-09	1.62236e-07
APBB2	0.173482	5.75304	3.38363e-05	0.000186936
APBB3	0.238475	5.24763	8.89661e-05	0.000419432
APC	0.127201	3.38686	0.00391746	0.0100098
APC2	0.163045	3.26808	0.00501424	0.012259
APCDD1	-0.00655109	-0.183355	0.856901	0.890154
APCS	0.0536565	1.68415	0.112218	0.169527
APEG1	0.0887696	2.23976	0.0401838	0.0714412
APEG1	0.0998889	2.26423	0.0383239	0.0685732
APEH	0.0321261	0.916895	0.373272	0.461531
APEX1	0.0968127	2.24907	0.0394661	0.0703548
APEX2	0.363538	10.6484	1.59908e-08	3.17724e-07
APG-1	0.21877	5.44686	6.05349e-05	0.000302546
APG10L	0.0284868	0.563681	0.581052	0.657051
APG12L	0.089995	2.22816	0.0410941	0.0728193
APG16L	0.19281	4.54796	0.000357104	0.00133234
APG3	0.101674	2.48295	0.0249332	0.0476115
APG4A	-0.124418	-2.75173	0.0145173	0.0301083
APG4B	0.0482093	1.20817	0.245129	0.326937
APG4C	0.116575	3.50762	0.00304721	0.00811194
APG4D	-0.0542484	-1.15602	0.265215	0.348793
APG5L	-0.0746974	-1.65164	0.118759	0.177957
APG7L	0.0861195	2.50653	0.0237897	0.04577
APH-1A	0.0810035	1.88988	0.077663	0.124464
API5	0.142364	4.02976	0.00103105	0.00324011
APIN	0.160549	3.29816	0.00471052	0.01165
APLN	-0.0128632	-0.368604	0.717419	0.774597
APLP1	0.0480559	1.61781	0.125909	0.187131
APLP2	0.104919	2.562	0.0212932	0.0416343
APM-1	0.0165787	0.393595	0.699252	0.759874
APOA1	0.162004	3.9324	0.00126096	0.00384476
APOA1BP	0.0381614	0.904754	0.379471	0.467463
APOA2	0.181064	4.63937	0.000296906	0.00114225
APOA4	-0.0607678	-1.51526	0.149871	0.217093
APOA5	-0.157115	-3.799	0.00166267	0.00485649
APOB	0.1103	2.97108	0.00926768	0.0206197
APOB48R	-0.0384115	-0.884965	0.389724	0.477596
APOBEC1	0.166337	4.8069	0.000212152	0.000861043
APOBEC2	0.198427	4.11806	0.000859399	0.00277374
APOBEC3A	0.0716715	1.90158	0.0760185	0.122275
APOBEC3B	0.223004	6.26378	1.31885e-05	8.55508e-05
APOBEC3C	0.130235	3.77313	0.0017544	0.00507075
APOBEC3D	0.0833684	2.35502	0.0321023	0.058903
APOBEC3F	0.11114	3.5109	0.00302652	0.00806294
APOBEC3G	0.0455433	1.22054	0.240539	0.321913
APOC1	0.115549	3.7135	0.00198577	0.0056252
APOC2	0.0693153	1.22028	0.240636	0.322002
APOC3	0.0687657	1.53509	0.144959	0.210976
APOC4	0.143829	4.0179	0.00105662	0.0033126
APOD	0.00709785	0.130538	0.897823	0.921917
APOE	0.160238	3.51836	0.00297986	0.00795972
APOF	0.573745	9.27186	1.03449e-07	1.51521e-06
APOH	-0.0276604	-0.67094	0.512153	0.595154
APOL1	0.0148661	0.381688	0.707885	0.766848
APOL2	0.0474996	1.22302	0.239628	0.320978
APOL3	0.220699	6.43229	9.7408e-06	6.58353e-05
APOL4	0.0655648	2.19572	0.0437442	0.0767887
APOL5	0.45446	10.6352	1.62655e-08	3.22274e-07
APOL6	0.0118862	0.386844	0.704141	0.763968
APOM	0.0302648	0.866579	0.399415	0.486817
APP	0.0989287	2.34138	0.0329724	0.0602796
APPBP1	0.141069	3.36838	0.00407089	0.0103393
APPBP2	0.101838	2.87283	0.0113385	0.0244394
APPL	-0.0874063	-2.32627	0.033962	0.0618319
APRG1	0.000784733	0.0189685	0.985109	0.988948
APRIN	-0.0179851	-0.423645	0.677656	0.741687
APRT	0.0206138	0.596849	0.559243	0.637787
APS	0.202293	4.14191	0.000818231	0.00265957
APTX	-0.00110971	-0.0256834	0.979838	0.985109
APXL	0.0883014	2.48966	0.0246025	0.0471064
APXL2	0.436514	10.4517	2.06387e-08	3.93066e-07
AQP1	0.0233275	0.560026	0.583481	0.659128
AQP10	0.0196247	0.579883	0.570344	0.647438
AQP11	-0.00303756	-0.0845086	0.933736	0.950797
AQP12	0.128021	4.34557	0.000538914	0.00187829
AQP2	0.194098	5.15455	0.000106682	0.000487288
AQP3	0.0231306	0.636747	0.5336	0.614881
AQP4	0.00213433	0.0575703	0.954828	0.966914
AQP5	0.180119	5.67895	3.89065e-05	0.000210165
AQP6	0.01662	0.457821	0.653446	0.721158
AQP7	0.166192	4.69089	0.000267666	0.00104731
AQP8	0.0711765	2.24696	0.0396277	0.0705714
AQP9	0.0789844	2.56465	0.0211806	0.0414409
AQR	1.72978	44.2971	1.01718e-17	2.78528e-14
AR	0.147038	4.63842	0.000297473	0.00114389
ARAF1	0.121686	2.80057	0.0131429	0.0276761
ARC	0.272679	6.37229	1.08458e-05	7.22628e-05
ARC92	0.231877	4.35439	0.000529298	0.00184996
ARCH	0.162176	3.97959	0.00114366	0.00354209
ARCN1	1.13297	26.5506	2.5252e-14	2.24096e-12
ARD1	0.29437	8.48116	3.31579e-07	3.97997e-06
AREG	0.220614	5.80359	3.07751e-05	0.000173333
ARF1	0.377942	10.6287	1.64031e-08	3.2318e-07
ARF3	0.130047	3.93877	0.00124446	0.00380434
ARF4	0.144375	4.79234	0.000218416	0.000879704
ARF4L	0.430666	8.29116	4.43497e-07	5.11304e-06
ARF5	0.0769051	2.48068	0.025046	0.047775
ARF6	0.0976242	3.11034	0.00695325	0.0161847
ARFGAP1	0.0547297	1.36045	0.193182	0.268187
ARFGAP3	0.0558862	1.38429	0.185916	0.259774
ARFGEF2	-0.0198118	-0.502647	0.622293	0.694759
ARFIP1	0.287933	7.61255	1.29985e-06	1.23278e-05
ARFIP2	0.107032	3.49359	0.00313745	0.00831027
ARFRP1	0.0957364	2.53409	0.0225164	0.0436903
ARFRP2	0.102423	3.34041	0.00431462	0.0108487
ARG1	0.0690521	1.61543	0.126426	0.187795
ARG2	0.104292	3.34034	0.00431525	0.010849
ARG99	0.0693437	1.87227	0.0801975	0.127857
ARGBP2	-0.0058033	-0.143878	0.887454	0.913892
ARH	0.133764	3.94062	0.0012397	0.00379364
ARHE	0.226902	6.88822	4.37534e-06	3.39125e-05
ARHGAP1	0.292383	7.07973	3.1527e-06	2.58126e-05
ARHGAP11A	0.0511574	1.3043	0.211204	0.288859
ARHGAP12	0.0216666	0.618599	0.545182	0.625027
ARHGAP15	0.0281163	0.913292	0.375105	0.463336
ARHGAP17	0.167012	4.017	0.00105858	0.00331773
ARHGAP18	0.15815	4.97185	0.000152837	0.000655314
ARHGAP19	0.355759	9.0081	1.51361e-07	2.08605e-06
ARHGAP20	0.796202	14.5401	1.96169e-10	6.74802e-09
ARHGAP21	0.0428687	1.42299	0.174592	0.246445
ARHGAP22	0.0569751	1.56003	0.138974	0.203669
ARHGAP23	0.0289968	0.775694	0.449627	0.535532
ARHGAP24	-0.00329476	-0.0873533	0.931511	0.949035
ARHGAP25	-0.0264672	-0.809509	0.430499	0.517414
ARHGAP26	0.290133	9.94245	4.06675e-08	6.88252e-07
ARHGAP4	0.0192719	0.592629	0.561993	0.639955
ARHGAP5	0.222316	5.34017	7.43491e-05	0.000359632
ARHGAP6	0.289634	6.51005	8.48088e-06	5.8589e-05
ARHGAP8	0.0921039	2.08018	0.0545213	0.092249
ARHGAP9	0.208049	5.80782	3.05323e-05	0.000172288
ARHGDIA	0.114703	2.66669	0.0172484	0.034845
ARHGDIB	0.0305285	0.9463	0.358544	0.446373
ARHGDIG	-0.0263717	-0.657495	0.520527	0.603075
ARHGEF1	0.331358	10.8736	1.19923e-08	2.48811e-07
ARHGEF10	0.0307324	0.708106	0.489412	0.57392
ARHGEF11	0.129144	3.86365	0.00145397	0.00433871
ARHGEF12	0.206852	6.67167	6.37618e-06	4.63425e-05
ARHGEF15	0.243439	4.15944	0.000789244	0.00258149
ARHGEF16	0.14561	3.22472	0.0054863	0.0132098
ARHGEF17	0.051318	1.36804	0.190844	0.265535
ARHGEF18	0.1189	2.85201	0.0118323	0.0253317
ARHGEF19	0.140194	4.43116	0.000452627	0.00162416
ARHGEF2	0.0160656	0.353089	0.728787	0.783863
ARHGEF3	0.0398843	1.16042	0.263475	0.346849
ARHGEF4	-0.108563	-2.71585	0.0156145	0.0319878
ARHGEF5	0.0706843	1.56412	0.138014	0.202445
ARHGEF6	0.023799	0.740138	0.470301	0.555581
ARHGEF7	0.0159842	0.467049	0.646975	0.715576
ARHGEF9	0.0939556	2.05268	0.0574214	0.0964604
ARHI	0.110748	3.1852	0.00595491	0.0141541
ARHN	0.0852441	1.98553	0.0651066	0.107347
ARID1A	0.291248	6.94526	3.96642e-06	3.13646e-05
ARID1B	0.226622	6.75664	5.4961e-06	4.09898e-05
ARID2	0.130931	4.41826	0.000464668	0.00165894
ARID3A	0.0984355	2.70328	0.0160176	0.0327025
ARID3B	0.146964	3.55133	0.00278233	0.0075119
ARID3C	0.0814814	1.62581	0.124186	0.185052
ARID4A	0.100524	1.61536	0.126441	0.187803
ARID4B	0.0749425	2.32101	0.0343126	0.0623627
ARID5A	0.265493	8.62495	2.66838e-07	3.30357e-06
ARID5B	0.269305	8.54965	2.98895e-07	3.63859e-06
ARIH1	0.301821	7.74191	1.05418e-06	1.04386e-05
ARIH2	0.271783	9.04178	1.44119e-07	2.01186e-06
ARK5	-0.0236045	-0.576473	0.572589	0.649324
ARL1	0.0245608	0.804516	0.43329	0.519766
ARL10A	-0.0810756	-2.09618	0.0528952	0.0900097
ARL10B	-0.0407013	-1.12635	0.277187	0.361766
ARL10C	0.0527142	1.13953	0.27182	0.355928
ARL11	0.0295442	0.823954	0.422489	0.509529
ARL2	0.178576	3.56114	0.00272607	0.00738456
ARL2BP	-0.00767797	-0.191105	0.850929	0.885192
ARL3	0.140166	3.7965	0.00167131	0.00487498
ARL4A	-0.0230667	-0.648953	0.525887	0.607918
ARL5	0.121617	3.96369	0.00118191	0.00364532
ARL6	0.00554682	0.15574	0.878252	0.90667
ARL6IP	0.270305	4.86643	0.000188404	0.000778267
ARL6IP2	0.0500078	1.02257	0.322237	0.408865
ARL6IP4	0.0697853	1.72108	0.10517	0.160478
ARL6IP5	0.100163	3.04059	0.00803097	0.0182782
ARL7	0.065623	2.16131	0.0467282	0.0811361
ARL8	0.130838	2.89084	0.010928	0.0236704
ARMC2	0.120753	3.41199	0.00371801	0.0095696
ARMC3	-0.0126206	-0.285792	0.778829	0.825909
ARMC4	0.0912462	2.63554	0.0183677	0.0367755
ARMCX1	0.180535	6.25928	1.32964e-05	8.61454e-05
ARMCX2	-0.00910928	-0.27615	0.786088	0.831687
ARMCX3	0.234661	5.4881	5.59323e-05	0.000283229
ARMET	0.0851612	2.45943	0.0261256	0.0495197
ARNT	0.087503	2.68144	0.0167417	0.0339576
ARNT2	0.106142	2.96593	0.00936634	0.0208019
ARNTL	0.0995647	3.0299	0.00820989	0.0186252
ARNTL2	-0.0533043	-1.88984	0.0776686	0.124464
ARP10	0.0675135	1.87096	0.0803885	0.128055
ARP3BETA	0.0389565	0.993723	0.335649	0.422733
ARPC1A	0.0808496	1.42946	0.172755	0.244261
ARPC1B	0.141421	4.00188	0.00109218	0.00340686
ARPC2	0.27737	8.75332	2.20255e-07	2.82969e-06
ARPC3	0.274194	9.78203	5.06261e-08	8.32767e-07
ARPC4	0.174273	4.4947	0.000397802	0.00145667
ARPC5	-0.0336693	-0.782822	0.445551	0.531636
ARPC5L	0.0566745	1.64527	0.120078	0.179602
ARPM1	-0.011373	-0.383483	0.70658	0.766064
ARPM2	0.107185	3.4933	0.0031394	0.00831439
ARPP-19	0.105344	3.19979	0.00577745	0.0138038
ARPP-21	0.0252115	0.871579	0.396764	0.48434
ARR3	0.0827494	2.06871	0.0557139	0.0940259
ARRB1	0.290667	7.62596	1.2718e-06	1.21326e-05
ARRB2	0.262565	7.22455	2.46877e-06	2.11019e-05
ARRDC1	-0.0490026	-1.306	0.21064	0.288311
ARRDC2	0.28303	8.22404	4.92e-07	5.5659e-06
ARRDC3	-0.00828932	-0.229149	0.821755	0.861269
ARRDC4	0.0377371	1.22089	0.240412	0.321783
ARS	0.192134	5.99208	2.16745e-05	0.000129428
ARS2	0.657277	16.5051	3.08887e-11	1.32333e-09
ARSA	-0.1219	-2.92871	0.010111	0.0221829
ARSB	0.1318	3.6455	0.0022873	0.0063633
ARSD	0.0688055	1.96839	0.0672124	0.110268
ARSE	-0.0233748	-0.563059	0.581465	0.657483
ARSF	0.140434	4.00343	0.00108868	0.00339696
ART1	0.142458	3.65284	0.00225267	0.00627686
ART3	0.0696754	1.64137	0.120892	0.180641
ART5	0.126916	3.10387	0.0070468	0.0163699
ARTN	0.140446	4.63796	0.000297746	0.00114444
ARTS-1	0.0248361	0.798529	0.436652	0.523235
ARV1	0.0254589	0.857898	0.404045	0.491354
ARVCF	0.103466	2.54932	0.021841	0.0425792
ARX	0.012654	0.321481	0.752149	0.803873
ASAH1	0.0489744	0.957974	0.35281	0.440434
ASAH2	0.0336896	1.14249	0.270626	0.354694
ASAH3	0.439284	13.9772	3.46889e-10	1.13065e-08
ASAHL	0.450739	13.1519	8.30094e-10	2.42831e-08
ASAM	0.0763098	2.09411	0.0531037	0.0903134
ASB1	0.0598565	1.90507	0.0755335	0.121633
ASB10	0.0357804	0.91043	0.376564	0.46465
ASB11	0.181721	5.07711	0.000124182	0.000552996
ASB12	0.0660033	2.03319	0.059563	0.0995671
ASB13	-0.0762736	-1.70357	0.108463	0.164749
ASB14	0.0775668	2.2538	0.0391066	0.0697906
ASB15	0.0317079	0.92066	0.371364	0.459571
ASB16	0.407708	7.1292	2.89914e-06	2.41358e-05
ASB17	0.212497	6.91193	4.20027e-06	3.28448e-05
ASB18	0.139604	3.68577	0.00210358	0.00591686
ASB2	0.0416525	1.24411	0.23198	0.3121
ASB3	0.0657421	1.95781	0.0685425	0.112033
ASB4	0.00166681	0.0401924	0.968454	0.976965
ASB5	0.108567	2.99064	0.00890191	0.0199424
ASB6	0.208315	5.6159	4.38401e-05	0.000232125
ASB7	0.0310989	0.665176	0.515734	0.598638
ASB8	0.0750063	1.87109	0.0803703	0.128036
ASB9	0.155946	3.88708	0.00138505	0.0041595
ASC	-0.00260661	-0.0537151	0.95785	0.96898
ASC1P100	0.039475	1.1195	0.280007	0.364574
ASCC1	0.0857254	2.45878	0.0261595	0.0495707
ASCL1	0.161636	3.80834	0.00163073	0.00477906
ASCL2	0.133573	3.67286	0.00216083	0.00605531
ASCL3	0.134356	4.24057	0.00066811	0.00224058
ASCL4	-0.0638474	-1.74263	0.101238	0.155453
ASE-1	0.190539	4.14154	0.000818844	0.00266074
ASF1A	0.0783448	2.24833	0.0395231	0.0704266
ASF1B	0.128221	3.32859	0.00442194	0.0110764
ASGR1	0.227451	5.82108	2.97839e-05	0.000168605
ASGR2	0.124718	3.35208	0.00421126	0.0106408
ASH1L	0.413181	6.84243	4.73546e-06	3.62355e-05
ASH2L	0.120004	4.12117	0.000853923	0.0027586
ASIP	0.0878052	2.73428	0.0150412	0.0309998
ASK	-0.0174741	-0.38227	0.707462	0.766665
ASL	0.00275523	0.0681948	0.946504	0.960541
ASMT	0.382095	10.7747	1.35993e-08	2.76716e-07
ASMTL	0.198859	4.84661	0.000195993	0.000805207
ASNA1	0.175527	4.05534	0.000978013	0.00309927
ASNS	0.195402	3.78256	0.00172039	0.0049933
ASP	0.117774	2.82179	0.0125861	0.0266952
ASPA	0.0365268	0.887645	0.388325	0.476241
ASPH	0.127539	3.21403	0.00560934	0.0134646
ASPM	0.0375128	1.04141	0.313688	0.399795
ASPN	0.0309807	0.809884	0.430289	0.517359
ASPSCR1	0.0957901	2.15217	0.0475512	0.0822478
ASRGL1	0.0462802	1.46617	0.162633	0.232407
ASS	0.00650838	0.193024	0.849452	0.884242
ASTL	0.0148794	0.441632	0.664866	0.730893
ASTN	0.0981717	2.24113	0.0400769	0.0712811
ASTN2	0.0258141	0.543503	0.59453	0.669108
ASXL1	0.0342333	0.951266	0.356097	0.443931
ASXL2	0.16716	5.55444	4.92755e-05	0.000254922
ATAD1	0.0657258	1.75211	0.0995497	0.15326
ATAD2	0.062436	1.61246	0.127074	0.188571
ATAD3A	0.415013	10.9022	1.15658e-08	2.41146e-07
ATAD3B	-0.0350241	-0.822359	0.423368	0.510386
ATBF1	0.147922	4.05684	0.000974988	0.003092
ATCAY	0.0114615	0.350212	0.730903	0.785538
ATE1	0.0389205	1.00009	0.332654	0.419637
ATF1	0.0473299	1.14233	0.270691	0.354735
ATF2	-0.00144314	-0.0317595	0.97507	0.98181
ATF3	0.0361212	0.929993	0.366661	0.454582
ATF4	0.291023	7.68352	1.15841e-06	1.11976e-05
ATF5	-0.000669179	-0.0190221	0.985067	0.988948
ATF6	0.214008	6.05849	1.91783e-05	0.000116431
ATF7	0.0779182	1.72107	0.105172	0.160478
ATF7IP	0.148383	4.16573	0.000779103	0.00255638
ATF7IP2	-0.0283618	-0.831811	0.418172	0.505362
ATIC	-0.0780134	-2.07884	0.0546588	0.0924742
ATM	0.146907	3.76173	0.00179643	0.00516686
ATOH1	-0.00612059	-0.14992	0.882765	0.910261
ATOH7	0.0802731	2.29176	0.0363268	0.0654546
ATOH8	0.124772	3.66355	0.00220306	0.00615649
ATOX1	0.198337	4.86734	0.000188066	0.000777281
ATP10A	0.166564	4.92371	0.000168132	0.000708806
ATP10D	0.260276	7.16099	2.74754e-06	2.3019e-05
ATP11A	0.00798565	0.289123	0.776326	0.823587
ATP11B	-0.0237236	-0.482874	0.635948	0.706159
ATP11C	0.115631	3.59065	0.00256376	0.00701688
ATP12A	0.073469	1.2661	0.224212	0.303466
ATP13A	0.0226876	0.571487	0.57588	0.652215
ATP1A1	0.12234	2.89875	0.0107522	0.023359
ATP1A2	-0.109116	-1.96938	0.0670892	0.1101
ATP1A3	-0.0337064	-0.605921	0.553355	0.632333
ATP1A4	0.14273	2.99416	0.0088375	0.0198088
ATP1B1	0.0513692	1.39535	0.182621	0.255982
ATP1B2	0.0921945	2.1736	0.0456415	0.0795506
ATP1B3	0.272651	5.22102	9.36962e-05	0.000438113
ATP1B4	0.335929	10.7144	1.46897e-08	2.95768e-07
ATP2A1	0.165316	4.39648	0.000485752	0.00172112
ATP2A2	0.0527398	0.867387	0.398986	0.486406
ATP2A3	0.280525	8.04096	6.54858e-07	7.07119e-06
ATP2B1	0.147145	4.37989	0.000502466	0.00177053
ATP2B2	0.182323	4.2489	0.000656793	0.00220718
ATP2B3	0.0249549	0.666524	0.514895	0.59773
ATP2B4	0.0537691	1.16083	0.263312	0.34671
ATP2C1	0.0173244	0.356798	0.726063	0.781769
ATP4A	0.0190776	0.449565	0.65926	0.726269
ATP4B	0.00728276	0.175932	0.86263	0.894257
ATP5A1	-0.0137012	-0.423397	0.677834	0.741827
ATP5B	0.506544	13.6438	4.90795e-10	1.52892e-08
ATP5C1	0.0954466	1.98376	0.0653207	0.107666
ATP5D	0.0208457	0.537431	0.598617	0.672874
ATP5E	-0.00783631	-0.219623	0.829037	0.867394
ATP5F1	0.311484	8.81216	2.01842e-07	2.62669e-06
ATP5G1	0.119283	3.29093	0.00478179	0.0117876
ATP5G2	0.0656475	1.82052	0.08808	0.138366
ATP5G3	-0.0270025	-0.833039	0.4175	0.504791
ATP5H	0.0290052	0.690006	0.500412	0.584063
ATP5I	0.0484179	1.29233	0.215215	0.293186
ATP5J	0.0574458	1.52497	0.147449	0.214142
ATP5J2	0.0487163	1.57048	0.13653	0.200477
ATP5L	0.0452289	0.979813	0.342255	0.42967
ATP5L2	0.222548	6.95731	3.88524e-06	3.0815e-05
ATP5O	0.00105907	0.0264607	0.979228	0.984683
ATP5S	0.120222	2.94595	0.00975909	0.0215383
ATP6AP1	0.517404	11.0865	9.1747e-09	1.97331e-07
ATP6AP2	0.269774	7.2956	2.19188e-06	1.90749e-05
ATP6V0A1	0.669523	16.8242	2.33101e-11	1.02998e-09
ATP6V0A2	-0.0267274	-0.637307	0.533245	0.614539
ATP6V0A4	0.15116	4.54659	0.00035809	0.00133484
ATP6V0B	0.225431	5.22575	9.28368e-05	0.000434768
ATP6V0C	0.729677	19.714	2.2263e-12	1.25726e-10
ATP6V0D1	0.35172	9.09109	1.34166e-07	1.89673e-06
ATP6V0D2	0.119632	3.33481	0.00436519	0.0109524
ATP6V0E	0.145479	2.38993	0.0299734	0.0557328
ATP6V1A	0.388087	11.4836	5.62826e-09	1.30488e-07
ATP6V1B1	0.272613	7.25802	2.33402e-06	2.01541e-05
ATP6V1B2	0.310245	7.60572	1.31438e-06	1.24378e-05
ATP6V1C1	0.598613	18.0138	8.50397e-12	4.21625e-10
ATP6V1C2	0.153805	5.14175	0.00010939	0.000497721
ATP6V1D	0.201478	7.05897	3.26592e-06	2.6551e-05
ATP6V1E1	0.490694	13.8973	3.76741e-10	1.21483e-08
ATP6V1E2	-0.0765513	-2.05646	0.0570144	0.0958836
ATP6V1F	0.0714506	2.11024	0.0515039	0.0880679
ATP6V1G1	0.172585	5.22501	9.29701e-05	0.000435296
ATP6V1G2	-0.0179807	-0.361411	0.722681	0.77908
ATP6V1G3	0.0675678	1.94191	0.0705853	0.114768
ATP6V1H	0.222246	6.0666	1.88946e-05	0.000115136
ATP7A	0.189064	5.82262	2.96987e-05	0.000168258
ATP7B	0.285211	9.0286	1.46909e-07	2.0427e-06
ATP8A1	0.0812322	2.19618	0.0437057	0.0767275
ATP8A2	0.156639	5.5563	4.91014e-05	0.000254184
ATP8B1	-0.0171406	-0.4052	0.690879	0.752828
ATP8B2	-0.0247171	-0.547663	0.591738	0.666637
ATP8B3	0.577584	13.838	4.0062e-10	1.27817e-08
ATP8B4	0.0451522	1.07841	0.297379	0.38229
ATP9A	-0.0207187	-0.575738	0.573073	0.649664
ATP9B	-0.00965649	-0.21417	0.833212	0.870728
ATPAF1	0.101147	2.524	0.0229748	0.0444365
ATPAF2	0.0543714	1.48233	0.158338	0.227359
ATPIF1	0.172937	5.69331	3.78657e-05	0.000205608
ATR	0.0584525	1.10204	0.287296	0.372109
ATRN	-0.0497838	-1.40462	0.179896	0.252767
ATRNL1	0.0944895	2.15681	0.0471317	0.0816761
ATRX	0.0416349	0.973225	0.345415	0.432789
ATXN3L	0.0966415	2.43367	0.0274938	0.0517786
AUH	-0.038103	-1.05823	0.306197	0.391785
AUP1	0.0229334	0.612807	0.548908	0.628544
AURKB	0.950313	15.4434	8.17256e-11	3.14413e-09
AURKC	-0.0191862	-0.452114	0.657462	0.724791
AUTS2	-0.0170144	-0.455705	0.654934	0.722483
AVEN	0.156966	3.24426	0.00526833	0.0127752
AVIL	0.0429138	0.999664	0.332855	0.419815
AVO3	0.138602	2.80955	0.0129044	0.027251
AVP	-0.055992	-1.58156	0.133977	0.197221
AVPI1	0.194166	5.8766	2.6852e-05	0.000154618
AVPR1A	0.192234	3.93656	0.00125015	0.00381731
AVPR1A	0.217472	5.97806	2.22434e-05	0.000132264
AVPR1B	0.154808	2.91257	0.0104516	0.0227975
AVPR1B	0.200865	2.61638	0.0190906	0.0379458
AVPR2	0.508194	9.40855	8.51893e-08	1.29352e-06
AWP1	-0.0690973	-1.8657	0.0811631	0.129114
AXIN1	0.0405752	0.866771	0.399313	0.486723
AXIN2	0.051892	1.2641	0.22491	0.304137
AXL	-0.0139674	-0.376022	0.712008	0.770445
AXUD1	0.449181	11.0274	9.87907e-09	2.10977e-07
AYP1	0.0822386	2.32206	0.0342423	0.062267
AZ2	0.141836	3.98298	0.00113569	0.00352127
AZGP1	0.0965524	3.16707	0.00618284	0.0146193
AZI1	0.00576948	0.132186	0.896541	0.921056
AZU1	-0.101799	-2.82329	0.0125476	0.0266322
B1	0.0285902	0.693192	0.498466	0.582371
B2M	0.0356421	0.857586	0.404212	0.491529
B3GALT1	0.120121	3.81096	0.0016219	0.00475608
B3GALT2	0.133724	4.18171	0.000753919	0.00248533
B3GALT3	0.079315	2.40138	0.0293048	0.0546724
B3GALT4	0.183741	6.46748	9.14809e-06	6.24085e-05
B3GALT5	0.272847	5.76625	3.30071e-05	0.000183073
B3GALT6	0.120129	3.5422	0.00283568	0.00763253
B3GALT7	0.0289413	0.678634	0.507396	0.590713
B3GAT1	0.45087	11.6829	4.42656e-09	1.06122e-07
B3GAT2	0.0179599	0.467334	0.646776	0.715475
B3GAT3	0.208362	6.9219	4.1288e-06	3.23458e-05
B3GNT1	-0.123798	-3.342	0.00430042	0.0108187
B3GNT3	-0.0534385	-1.46757	0.162258	0.231997
B3GNT4	-0.00950529	-0.14885	0.883595	0.910812
B3GNT5	0.0444468	1.3244	0.204605	0.281418
B3GNT6	0.192996	6.02754	2.03023e-05	0.000122445
B3GNT7	0.154911	4.38038	0.000501959	0.00176904
B3GTL	0.0241458	0.763301	0.456768	0.542312
B4GALNAC-T3	0.111881	2.62308	0.0188345	0.0375571
B4GALT1	0.105826	2.37416	0.0309183	0.0571126
B4GALT2	0.165293	5.51988	5.26341e-05	0.000269043
B4GALT3	0.0451939	1.31497	0.207682	0.284837
B4GALT4	0.0875765	2.27222	0.0377336	0.0676296
B4GALT5	0.0684052	1.98003	0.065775	0.108301
B4GALT6	0.0890074	2.62667	0.018699	0.0373433
B4GALT7	0.255959	6.12277	1.70459e-05	0.000105797
B7	0.0151448	0.401906	0.693252	0.75479
B7H3	0.343676	9.12138	1.28415e-07	1.8289e-06
B7-H4	0.263727	7.95474	7.50328e-07	7.91593e-06
BA108L7.2	0.0901462	2.71094	0.0157706	0.0322482
BA395L14.13	0.0357128	1.11422	0.282196	0.366966
BA526D8.4	0.0563872	1.53545	0.144871	0.21089
BAALC	0.107526	1.95773	0.0685518	0.112039
BAAT	-0.0248775	-0.757235	0.460289	0.545778
BACE1	0.287209	6.86051	4.58974e-06	3.53537e-05
BACE2	-0.0594691	-1.43031	0.172517	0.24394
BACH	0.16962	4.77433	0.000226423	0.000909007
BACH1	0.0105216	0.226669	0.823649	0.862997
BACH2	0.151007	3.72969	0.0019201	0.00546619
BAD	-0.0141086	-0.495254	0.627382	0.699215
BAF53A	0.398145	12.2417	2.29653e-09	5.92972e-08
BAG1	0.216537	6.19087	1.50545e-05	9.54564e-05
BAG2	-0.0406672	-1.16619	0.261203	0.344696
BAG3	0.0792559	2.49012	0.0245802	0.0470721
BAG4	-0.0631497	-2.03329	0.059551	0.0995549
BAG5	0.0840877	1.68072	0.112892	0.1704
BAGE	0.0461727	1.00412	0.330772	0.417837
BAGE2	0.169343	4.90598	0.000174158	0.000730564
BAGE3	0.265406	6.35714	1.11449e-05	7.3976e-05
BAGE4	-0.0168144	-0.4559	0.654796	0.722392
BAHD1	0.107175	3.18725	0.00592963	0.014104
BAI1	0.0889848	2.19567	0.0437487	0.0767902
BAI2	0.124379	3.5442	0.00282389	0.00760565
BAI3	0.145502	3.69285	0.00207287	0.00584058
BAIAP1	0.320657	7.59451	1.33861e-06	1.26274e-05
BAIAP2	0.213056	4.35611	0.00052744	0.00184464
BAIAP3	0.329455	8.11711	5.81128e-07	6.38938e-06
BAK1	0.112345	2.67302	0.0170291	0.0344579
BAL	0.0266562	0.866236	0.399597	0.486946
BAMBI	-0.00566862	-0.123364	0.903407	0.926481
BANF1	0.0750587	1.92017	0.0734689	0.11877
BANK1	0.139865	3.31212	0.00457587	0.0113823
BANP	0.380743	7.62009	1.28401e-06	1.22325e-05
BAP1	0.0726996	1.90173	0.0759975	0.12225
BAPX1	-0.0113486	-0.260903	0.797609	0.841389
BARD1	0.227036	7.09783	3.05732e-06	2.51946e-05
BARHL1	0.117794	3.33576	0.00435655	0.0109372
BARHL2	0.0199	0.6051	0.553886	0.632837
BARX1	0.106368	3.15254	0.00637174	0.0150111
BARX2	0.0667132	1.94954	0.0695988	0.113487
BASE	0.244034	6.90436	4.25532e-06	3.31893e-05
BASP1	0.0861602	2.06399	0.0562125	0.0947235
BAT1	0.252858	6.97759	3.75258e-06	2.98749e-05
BAT2	0.0766775	2.0011	0.0632457	0.104852
BAT3	0.0132379	0.395753	0.697692	0.758412
BAT4	0.0442939	1.3288	0.203183	0.279809
BAT5	0.0292919	0.752789	0.46288	0.548069
BAT8	0.142773	3.72956	0.00192058	0.00546619
BATF	0.0382958	1.03136	0.318231	0.404754
BAX	0.0367663	0.850326	0.408113	0.495159
BAZ1A	0.0193811	0.446807	0.661207	0.727892
BAZ1B	0.100951	2.77057	0.0139714	0.0291534
BAZ2A	-0.109249	-2.83239	0.0123163	0.0262073
BAZ2B	0.146367	4.30721	0.000582874	0.00200112
BBAP	0.300731	6.06862	1.88246e-05	0.000114779
BBC3	0.13476	3.77497	0.00174771	0.00505727
BBOX1	0.0623932	0.767179	0.454526	0.540269
BBP	0.109907	3.58007	0.00262083	0.00715175
BBS1	0.0613618	1.44671	0.167936	0.238662
BBS2	0.0951804	2.32055	0.0343433	0.0624023
BBS4	0.0610712	1.53542	0.14488	0.21089
BBS5	0.0550695	1.62326	0.124732	0.185695
BBS7	0.153927	3.37945	0.0039783	0.0101456
BBX	0.111205	2.85606	0.0117345	0.0251747
BC002942	0.0262133	0.809485	0.430512	0.517414
BC008967	-0.0692594	-2.1541	0.0473765	0.0820061
BC-2	1.8196	32.4461	1.19585e-15	2.00457e-13
BCAN	0.0223663	0.589118	0.564287	0.641974
BCAP29	0.0462934	1.40572	0.179575	0.252416
BCAP31	0.324725	8.42372	3.61886e-07	4.28923e-06
BCAR1	0.00489043	0.138702	0.891475	0.917004
BCAR3	0.0814379	2.30668	0.0352862	0.0638248
BCAS1	0.0570496	1.50426	0.152657	0.220387
BCAS2	1.01158	14.9437	1.319e-10	4.7703e-09
BCAS3	0.0710683	2.05614	0.0570493	0.0959117
BCAS4	0.0267702	0.766922	0.454674	0.540368
BCAT1	-0.0172239	-0.490813	0.630448	0.701602
BCAT2	0.224632	4.24755	0.000658625	0.00221228
BCCIP	0.165808	5.79287	3.13997e-05	0.000176147
BCDO2	-0.0413457	-0.944208	0.359579	0.447376
BCHE	-0.0277561	-0.766243	0.455066	0.540729
BCKDHA	0.313343	5.45946	5.90879e-05	0.000296507
BCKDHB	0.000815983	0.019044	0.985049	0.988948
BCKDK	-0.0643774	-1.36686	0.191207	0.265845
BCL10	0.142074	4.06492	0.000958883	0.003051
BCL11A	0.23062	5.36701	7.05922e-05	0.000344735
BCL11B	0.172917	4.39086	0.000491345	0.00173802
BCL2	0.204208	6.30397	1.22647e-05	8.02235e-05
BCL2A1	0.0295601	0.780454	0.446902	0.532887
BCL2L1	0.586996	19.0112	3.82233e-12	2.03867e-10
BCL2L10	0.195619	4.86715	0.000188136	0.000777313
BCL2L11	0.0806741	1.7498	0.0999583	0.153789
BCL2L12	0.00179458	0.035314	0.972281	0.979422
BCL2L13	0.0524617	1.41309	0.177436	0.249824
BCL2L14	0.102139	2.61631	0.0190932	0.0379474
BCL2L2	0.152598	4.34138	0.00054355	0.00189132
BCL3	0.161767	5.05491	0.000129728	0.000572857
BCL6	0.309831	7.68985	1.1466e-06	1.11089e-05
BCL6B	0.23805	5.48715	5.60339e-05	0.000283675
BCL7A	0.0626611	1.48146	0.158567	0.227581
BCL7B	0.12087	3.25432	0.00515948	0.0125618
BCL7C	-0.030394	-0.765008	0.45578	0.541364
BCL9	0.263564	7.29842	2.18159e-06	1.90088e-05
BCL9L	0.132807	3.82639	0.00157079	0.00463038
BCLAF1	0.0404603	1.18488	0.253951	0.336705
BCLP	0.00748951	0.251796	0.804514	0.847276
BCMO1	-0.0578048	-1.4137	0.177259	0.249592
BCMP11	0.0289598	0.845259	0.41085	0.497683
BCNP1	0.388698	7.33304	2.05928e-06	1.8121e-05
BCOR	0.080603	2.27123	0.0378061	0.0677386
BCR	0.0892483	2.38452	0.0302943	0.056213
BCS1L	0.342311	5.28667	8.2468e-05	0.000393629
BDG29	0.0472652	1.02456	0.321326	0.407807
BDH	-0.0428568	-0.642754	0.529796	0.611232
BDKRB1	0.0850592	2.3985	0.0294719	0.0549359
BDKRB2	0.165624	3.28508	0.00484028	0.0119024
BDKRB2	0.232852	5.92768	2.44195e-05	0.000142673
BDNF	0.0570719	1.69381	0.110336	0.167162
BDP1	0.560818	10.4838	1.97934e-08	3.79361e-07
BEAN	0.290438	7.37497	1.92067e-06	1.70878e-05
BECN1	0.140303	4.34154	0.000543373	0.00189102
BENE	0.0996342	2.77309	0.0139001	0.0290274
BET1	0.136597	4.56682	0.000343729	0.00128973
BET1L	0.539871	9.94426	4.05675e-08	6.87661e-07
BETA4GALNAC-T4	0.101087	2.85481	0.0117647	0.0252193
BEX1	0.0983187	1.95692	0.0686554	0.112182
BEX2	0.08149	2.78661	0.0135224	0.0283481
BEXL1	0.0462399	0.761004	0.458099	0.543598
BF	0.0691587	1.90738	0.0752139	0.121174
BFAR	0.0668848	1.87476	0.0798353	0.127357
BFSP1	0.0623507	1.86351	0.0814859	0.12952
BFSP2	0.194535	5.12745	0.000112498	0.000509124
BG1	-0.042695	-0.938292	0.362515	0.450525
BGLAP	0.0327133	0.877861	0.39345	0.481268
BGN	0.158078	5.1819	0.000101127	0.000466967
BGR	0.0260424	0.801058	0.43523	0.521708
BHC80	0.161241	5.45764	5.92952e-05	0.000297356
BHD	0.194201	5.6687	3.96674e-05	0.00021351
BHLHB2	0.124542	2.96855	0.00931597	0.020708
BHLHB3	-0.0160865	-0.362466	0.721908	0.778474
BHLHB5	0.0802876	1.97912	0.0658863	0.108472
BHMT	0.00902792	0.248214	0.807234	0.849295
BHMT2	0.0473263	1.1305	0.275488	0.359913
BIA2	0.106447	2.63142	0.0185207	0.0370397
BICC1	0.115562	4.03518	0.00101957	0.00320832
BICD1	0.15187	3.77489	0.00174801	0.00505727
BICD2	0.223798	5.55639	4.90929e-05	0.000254184
BID	0.15721	4.68686	0.000269843	0.00105504
BIG1	0.748243	14.1282	2.97131e-10	9.81803e-09
BIK	0.125105	3.02662	0.00826563	0.0187309
BIN1	0.172301	5.08012	0.000123449	0.000550775
BIN2	0.163162	3.24847	0.00522251	0.0126831
BIN3	0.164656	5.52493	5.21295e-05	0.000267033
BIRC1	0.0187971	0.647385	0.526874	0.608752
BIRC2	0.181645	5.1964	9.83054e-05	0.000455831
BIRC3	0.0583781	1.9078	0.0751569	0.12111
BIRC4	-0.00858704	-0.259299	0.798824	0.84246
BIRC5	1.47742	22.8674	2.4099e-13	1.70804e-11
BIRC6	-0.00832264	-0.212839	0.834232	0.871536
BIRC7	0.228638	5.59969	4.52101e-05	0.000237947
BIRC8	0.118171	3.41521	0.00369318	0.0095138
BIT1	0.202648	5.96878	2.26287e-05	0.000134065
BITE	0.205868	6.35288	1.12305e-05	7.43803e-05
BIVM	0.128033	3.9503	0.00121511	0.00373409
BJ-TSA-9	0.364439	10.2245	2.78441e-08	5.03075e-07
BLCAP	0.25448	7.08296	3.13546e-06	2.57281e-05
BLK	-0.0342649	-0.67058	0.512376	0.595362
BLM	-0.0329855	-0.773968	0.450617	0.536529
BLMH	0.117569	3.50483	0.00306493	0.008155
BLNK	0.514632	8.44107	3.52433e-07	4.19365e-06
BLOC1S1	0.219666	5.30685	7.93037e-05	0.000380503
BLOC1S2	-0.00668793	-0.197257	0.846195	0.881503
BLOC1S3	0.020112	0.426196	0.675836	0.740293
BLP1	-0.0796593	-1.62329	0.124726	0.185695
BLP2	-0.0176237	-0.413017	0.685262	0.747864
BLR1	0.27186	7.83574	9.06794e-07	9.2479e-06
BLVRA	0.0434331	1.31296	0.208342	0.285641
BLVRB	0.0997904	2.73021	0.015166	0.0312203
BLZF1	0.112307	2.74799	0.0146282	0.0302963
BM-009	0.0962122	2.52727	0.0228252	0.0441962
BM039	0.246395	7.23432	2.42863e-06	2.08178e-05
BM88	0.396056	11.1142	8.86366e-09	1.91421e-07
BMF	0.200489	4.49624	0.000396563	0.00145287
BMI1	0.0502864	1.37226	0.189556	0.263933
BMP1	0.0864806	2.27235	0.037724	0.0676203
BMP10	0.271466	6.92022	4.14078e-06	3.24277e-05
BMP15	-0.000375462	-0.00770838	0.993948	0.995737
BMP2	-0.00314031	-0.077398	0.939299	0.954713
BMP2K	0.00117452	0.0230439	0.98191	0.986581
BMP3	0.0170882	0.539277	0.597373	0.671766
BMP4	0.0428886	1.04948	0.310077	0.396102
BMP5	0.147535	3.73864	0.00188472	0.00538809
BMP6	-0.028042	-0.913802	0.374844	0.463069
BMP7	0.648717	16.036	4.71452e-11	1.91726e-09
BMP8A	-0.0309492	-0.939715	0.361807	0.449857
BMP8B	0.0286567	0.907169	0.378232	0.466354
BMPER	0.0154209	0.451438	0.657939	0.725088
BMPR1A	-0.0708463	-1.43803	0.170348	0.241618
BMPR1B	-0.0349573	-0.737096	0.472097	0.557366
BMPR2	0.0784258	1.69348	0.110399	0.16721
BMS1L	0.670028	12.7718	1.26035e-09	3.51186e-08
BMSC-UBP	0.142587	3.29271	0.00476423	0.0117525
BMX	0.0731095	2.21118	0.0424626	0.0748874
BNC1	0.260934	6.85872	4.60396e-06	3.54374e-05
BNC2	0.0915669	2.80928	0.0129115	0.0272595
BNIP1	0.16042	4.81186	0.000210059	0.00085419
BNIP2	0.0288446	0.649178	0.525745	0.607787
BNIP3	0.0684379	1.77371	0.0957935	0.148485
BNIP3L	0.135235	4.00807	0.00107829	0.00336754
BNIPL	0.146924	4.38544	0.000496812	0.00175354
BOC	0.104583	3.50012	0.00309516	0.00821679
BOK	0.119848	3.05749	0.00775562	0.0177433
BOLL	0.0998887	2.30766	0.0352186	0.0637405
BOMB	0.0514914	1.35987	0.193364	0.268404
BOP1	0.635414	12.0229	2.96034e-09	7.39944e-08
BPAG1	0.102222	2.77925	0.0137266	0.0287134
BPESC1	0.528936	7.45235	1.68996e-06	1.53719e-05
BPGM	0.203138	6.19951	1.48195e-05	9.41644e-05
BPHL	-0.0163977	-0.471181	0.644088	0.713173
BPI	0.0609149	1.6837	0.112306	0.169626
BPIL1	0.171051	5.05722	0.000129139	0.000570973
BPIL2	0.0977566	2.11392	0.0511456	0.0875189
BPIL3	0.105154	3.44477	0.00347287	0.00904503
BPNT1	0.0536538	1.31812	0.206651	0.283718
BPY2	0.0258938	0.78563	0.443952	0.530087
BPY2B	0.0258079	0.848431	0.409135	0.496031
BPY2C	0.0114427	0.366601	0.718883	0.775818
BPY2IP1	-0.0106096	-0.285499	0.779049	0.826019
BRAF	0.194844	4.16672	0.000777513	0.00255251
BRAP	-0.0218833	-0.618333	0.545353	0.625151
BRCA1	0.214721	6.50424	8.56888e-06	5.89817e-05
BRCA2	0.18552	5.37976	6.88777e-05	0.000337846
BRCC2	0.0514631	1.46266	0.163582	0.23351
BRD1	0.0158074	0.317524	0.755092	0.805924
BRD2	0.0635403	1.82746	0.0869842	0.136859
BRD3	0.0753239	2.38051	0.0305344	0.0565369
BRD4	0.241035	6.40105	1.03007e-05	6.89797e-05
BRD7	0.137174	3.94816	0.00122049	0.00374625
BRD8	0.481442	10.5497	1.81665e-08	3.52014e-07
BRD9	0.138668	4.14295	0.000816472	0.00265426
BRDG1	0.775107	13.8891	3.79937e-10	1.22141e-08
BRDT	0.105166	2.95742	0.00953165	0.0211114
BRE	0.234499	6.18471	1.52241e-05	9.62381e-05
BRF1	0.715285	14.8303	1.47327e-10	5.27406e-09
BRF2	0.0813278	2.18915	0.0443001	0.0776097
BRI3	-0.0273361	-0.758215	0.459719	0.545254
BRI3BP	0.0953696	2.9969	0.00878779	0.0197161
BRIP1	0.169738	4.41544	0.000467344	0.00166736
BRIX	0.669927	18.2284	7.13554e-12	3.58832e-10
BRMS1	0.300715	7.12802	2.90491e-06	2.41553e-05
BRMS1L	0.109183	3.83446	0.00154471	0.00456115
BRODL	0.0875197	2.81555	0.0127473	0.026983
BRP44L	0.124842	3.93434	0.00125592	0.00382995
BRPF1	0.22678	6.70614	6.00261e-06	4.41285e-05
BRPF3	0.00973163	0.255431	0.801755	0.844919
BRRN1	0.23778	7.16597	2.72455e-06	2.28626e-05
BRS3	0.172789	5.41599	6.4235e-05	0.000318326
BRUNOL4	0.564279	14.7523	1.59029e-10	5.59808e-09
BRUNOL5	0.27103	4.7934	0.000217953	0.000878903
BRUNOL6	-0.0347222	-1.21149	0.243891	0.325553
BSCL2	0.14946	4.17866	0.000758661	0.00249979
BSG	0.00917256	0.235846	0.816647	0.857446
BSN	-0.0323875	-0.852289	0.407056	0.494048
BSND	0.185616	4.9458	0.000160929	0.000684443
BSPRY	0.190642	5.77228	3.26355e-05	0.000181345
BST1	0.293359	9.46889	7.82406e-08	1.20064e-06
BST2	0.0190613	0.510474	0.616926	0.689606
BTAF1	0.0983771	3.11275	0.00691863	0.0161201
BTBD1	-0.0119131	-0.397321	0.696559	0.757454
BTBD11	0.0838099	2.03662	0.0591804	0.098998
BTBD12	0.207978	6.00164	2.12953e-05	0.000127344
BTBD14A	0.129475	3.20568	0.00570736	0.0136626
BTBD14B	0.190015	4.8493	0.000194944	0.000801364
BTBD2	0.037591	1.02838	0.319584	0.406158
BTBD3	0.0640184	1.65613	0.117836	0.176876
BTBD4	0.175585	4.52466	0.000374352	0.00138544
BTBD5	0.0238687	0.797059	0.437481	0.523989
BTBD6	0.0390868	1.07419	0.299209	0.384263
BTBD7	-0.0214881	-0.687992	0.501645	0.585146
BTBD8	0.238322	6.49031	8.78373e-06	6.02733e-05
BTBD9	0.179545	5.31272	7.84056e-05	0.000376707
BTC	0.137448	3.73712	0.00189068	0.00540366
BTD	0.133944	4.30483	0.000585717	0.0020085
BTEB1	0.0781629	2.3845	0.0302956	0.056213
BTF3	0.866554	19.3017	3.05023e-12	1.67771e-10
BTF3L1	0.890439	23.6164	1.48308e-13	1.09143e-11
BTG1	0.168432	4.52964	0.000370598	0.00137395
BTG2	0.0763578	2.193	0.0439737	0.0771402
BTG3	0.0429033	0.916681	0.37338	0.461611
BTG4	0.196292	4.72041	0.000252257	0.000996804
BTK	0.0161921	0.379322	0.709605	0.768436
BTLA	0.0384344	1.24973	0.229976	0.309799
BTN1A1	-0.0729184	-1.85195	0.0832147	0.131788
BTN2A1	0.00391169	0.0699558	0.945125	0.959296
BTN2A1	0.0589671	1.38908	0.184482	0.258128
BTN2A2	0.078174	2.2751	0.0375234	0.0673291
BTN2A3	-0.0139723	-0.41273	0.685468	0.748051
BTN3A1	0.0706273	1.6011	0.129574	0.191769
BTN3A2	-0.00452251	-0.122643	0.903969	0.926921
BTN3A3	-0.0467807	-1.31735	0.206903	0.283931
BTNL2	0.0726901	1.94139	0.0706535	0.11487
BTNL3	-0.0120884	-0.272286	0.789003	0.834103
BTNL8	0.163413	4.27908	0.000617415	0.00209687
BTNL9	0.0670792	1.53959	0.143864	0.209714
BTRC	0.00447984	0.128347	0.899528	0.923219
BUB1	0.297174	8.14654	5.55027e-07	6.17311e-06
BUB1B	1.0068	17.1081	1.82201e-11	8.34765e-10
BUB3	1.2964	32.3984	1.22304e-15	2.03401e-13
BUCS1	0.0603898	1.98632	0.0650103	0.107214
BVES	0.00712089	0.210878	0.835735	0.872953
BXDC1	0.572229	12.6229	1.48844e-09	4.05998e-08
BXMAS2-10	0.137869	4.15081	0.00080338	0.00261653
BYSL	0.72169	17.6739	1.12722e-11	5.42325e-10
BZRAP1	-0.0337855	-1.0339	0.317078	0.403605
BZRP	0.0958296	2.99037	0.00890688	0.0199494
BZRPL1	0.212139	5.16514	0.000104494	0.000479267
BZW1	0.0330492	0.728511	0.477186	0.56211
BZW2	0.101978	2.38355	0.0303522	0.0562863
C10ORF1	-0.0801813	-2.02567	0.0604079	0.100804
C10ORF10	0.0260252	0.612073	0.549381	0.628983
C10ORF104	-0.0345299	-1.25568	0.227867	0.307388
C10ORF107	0.0148633	0.348033	0.732506	0.787021
C10ORF11	0.0437348	1.26155	0.225802	0.305206
C10ORF110	-0.0359063	-0.887541	0.388379	0.476256
C10ORF111	0.0747972	1.64857	0.119393	0.178755
C10ORF116	0.125304	3.4837	0.00320272	0.00845347
C10ORF117	0.165035	3.40444	0.00377679	0.00969255
C10ORF118	0.185202	5.62706	4.29217e-05	0.000227948
C10ORF119	0.239319	5.79629	3.11986e-05	0.000175251
C10ORF12	0.13334	3.46959	0.00329811	0.00865764
C10ORF125	-0.0478422	-1.25696	0.227417	0.306997
C10ORF128	0.230964	6.56004	7.76164e-06	5.45355e-05
C10ORF129	0.069839	1.74921	0.100064	0.153941
C10ORF13	0.188273	5.73041	3.53077e-05	0.000193637
C10ORF137	0.16564	4.19816	0.000728875	0.00241597
C10ORF22	0.0355715	1.13499	0.273662	0.357896
C10ORF24	0.0137101	0.367699	0.71808	0.77511
C10ORF25	0.0750835	1.69537	0.110034	0.166764
C10ORF26	0.364981	11.1242	8.7541e-09	1.89831e-07
C10ORF27	0.172574	3.73664	0.00189257	0.00540687
C10ORF28	0.17029	4.88555	0.000181375	0.000755137
C10ORF3	0.330771	8.91709	1.72918e-07	2.31998e-06
C10ORF30	0.329816	6.55486	7.83315e-06	5.49647e-05
C10ORF32	0.0589301	1.68583	0.111889	0.169199
C10ORF33	0.184578	5.21808	9.42346e-05	0.000440241
C10ORF35	0.0897277	2.44053	0.0271231	0.051158
C10ORF38	0.309142	9.40605	8.54901e-08	1.29715e-06
C10ORF39	0.253428	6.06753	1.88624e-05	0.000114976
C10ORF4	0.194684	5.57134	4.77149e-05	0.000248529
C10ORF40	0.179852	4.93373	0.000164826	0.000698354
C10ORF42	0.127058	4.14763	0.000808656	0.00263209
C10ORF45	0.0587927	1.40489	0.179815	0.252686
C10ORF46	0.068157	1.90525	0.0755089	0.121603
C10ORF47	0.0381668	0.944659	0.359355	0.447204
C10ORF48	0.00958389	0.258642	0.799321	0.842943
C10ORF49	0.0839135	2.47263	0.02545	0.0484392
C10ORF53	0.296119	5.94624	2.35929e-05	0.000138765
C10ORF55	-0.00852656	-0.24959	0.806188	0.848448
C10ORF56	0.0234113	0.536687	0.599118	0.673191
C10ORF57	0.0757888	2.30849	0.0351619	0.0636542
C10ORF58	0.000267107	0.00587664	0.995386	0.996723
C10ORF59	-0.0262032	-0.816833	0.426425	0.513397
C10ORF6	0.160093	4.30554	0.000584867	0.00200666
C10ORF61	0.108931	2.15536	0.047263	0.0818567
C10ORF63	-0.0269714	-0.771337	0.452129	0.537935
C10ORF64	0.10763	3.25035	0.00520215	0.0126502
C10ORF65	0.0615264	2.10911	0.0516145	0.0882356
C10ORF67	-0.0205767	-0.520531	0.610064	0.683527
C10ORF68	0.167109	3.33905	0.00432685	0.0108742
C10ORF69	0.209781	7.03978	3.37441e-06	2.72755e-05
C10ORF7	0.171747	3.49649	0.00311861	0.00826865
C10ORF70	-0.00571465	-0.177625	0.861323	0.893385
C10ORF71	0.0214332	0.489784	0.63116	0.702207
C10ORF72	0.0917727	2.89557	0.0108224	0.0234922
C10ORF73	0.104388	2.79154	0.0133873	0.028115
C10ORF74	0.0735822	2.24555	0.0397357	0.0707458
C10ORF75	0.0879865	2.21231	0.0423701	0.0747556
C10ORF76	0.0531813	1.66066	0.116911	0.175675
C10ORF77	0.0637867	1.43295	0.171773	0.243132
C10ORF78	0.0614953	1.73185	0.103189	0.157988
C10ORF79	0.167262	4.38074	0.000501592	0.00176834
C10ORF80	0.113776	3.6019	0.00250445	0.00687235
C10ORF81	0.154755	4.74466	0.000240286	0.00095486
C10ORF82	0.187853	5.15798	0.000105969	0.000484874
C10ORF83	0.0346654	0.891819	0.386153	0.473989
C10ORF84	0.0692676	1.64881	0.119342	0.17873
C10ORF86	0.380359	12.92	1.06964e-09	3.03245e-08
C10ORF87	0.0716666	2.05841	0.0568061	0.0956169
C10ORF88	0.051708	1.34358	0.198463	0.2744
C10ORF89	0.0875063	2.20536	0.0429411	0.0756039
C10ORF9	0.127423	3.23909	0.00532519	0.0128983
C10ORF90	0.0458092	1.26644	0.224096	0.303367
C10ORF91	0.0849617	2.8862	0.0110324	0.0238745
C10ORF92	0.140073	4.54669	0.00035802	0.00133484
C10ORF93	0.0489396	1.0733	0.299596	0.384667
C10ORF94	0.114924	2.74437	0.0147362	0.0304752
C10ORF95	0.192804	4.30365	0.000587137	0.00201248
C10ORF97	-0.0338879	-1.04213	0.313364	0.399479
C10ORF99	0.0870104	2.26442	0.0383095	0.0685534
C11ORF1	-0.00279824	-0.0578714	0.954592	0.96686
C11ORF10	0.0786886	1.56586	0.137607	0.201889
C11ORF11	0.0297012	1.05403	0.308057	0.393735
C11ORF13	0.0831974	2.03403	0.0594693	0.099434
C11ORF15	0.265365	8.13822	5.62277e-07	6.22979e-06
C11ORF16	0.0818952	2.6884	0.0165074	0.0335662
C11ORF17	0.273499	9.15059	1.23112e-07	1.76647e-06
C11ORF2	0.0942556	3.14315	0.00649683	0.0152687
C11ORF23	0.183204	5.69977	3.74063e-05	0.000203571
C11ORF24	-0.05233	-1.7083	0.107564	0.163561
C11ORF30	0.0892867	2.91914	0.0103116	0.0225441
C11ORF31	0.0286791	0.81136	0.429467	0.51653
C11ORF33	0.123507	3.65501	0.00224251	0.00625268
C11ORF34	0.0812232	2.49631	0.0242791	0.0465674
C11ORF4	0.0374094	1.09278	0.291215	0.376082
C11ORF5	0.0701384	2.08161	0.0543738	0.092051
C11ORF8	0.065207	1.67398	0.114229	0.17214
C11ORF9	0.2143	4.7011	0.000262231	0.00102958
C12ORF10	0.491195	15.0344	1.20799e-10	4.42951e-09
C12ORF14	0.116163	3.11131	0.00693928	0.0161593
C12ORF2	0.0386832	1.03904	0.314756	0.400986
C12ORF22	0.152481	4.51336	0.000383025	0.00141332
C12ORF4	0.0389897	1.01622	0.325159	0.412003
C12ORF5	0.0561216	1.64564	0.12	0.179504
C12ORF8	0.410405	11.4423	5.91753e-09	1.35118e-07
C13ORF1	0.258051	7.18914	2.62021e-06	2.21898e-05
C13ORF10	-0.013637	-0.280846	0.78255	0.828608
C13ORF11	0.109522	2.27981	0.0371817	0.0667869
C13ORF12	2.09686	37.558	1.27774e-16	4.3883e-14
C13ORF17	0.280855	7.34663	2.01322e-06	1.77764e-05
C13ORF18	-0.0846429	-2.299	0.0358186	0.0646658
C13ORF22	0.959418	17.6518	1.14819e-11	5.47423e-10
C13ORF23	0.295927	6.60203	7.20689e-06	5.12514e-05
C13ORF24	-0.0713277	-2.0323	0.0596623	0.0997018
C13ORF25	0.0330441	1.03768	0.31537	0.401673
C13ORF3	0.54127	10.3529	2.34951e-08	4.38375e-07
C13ORF6	0.0273419	0.871458	0.396828	0.484391
C13ORF7	0.0276759	0.734155	0.473837	0.558976
C13ORF8	-0.0306284	-0.772845	0.451262	0.537115
C13ORF9	0.45948	12.9494	1.03556e-09	2.94807e-08
C14ORF1	-0.0608268	-1.60157	0.129471	0.191643
C14ORF10	0.13648	4.24296	0.000664849	0.00223106
C14ORF100	0.239488	8.43319	3.56694e-07	4.23243e-06
C14ORF101	0.0589497	1.51775	0.149248	0.216323
C14ORF102	0.148839	4.13777	0.000825223	0.00267858
C14ORF103	-0.0527487	-1.68497	0.112057	0.169381
C14ORF104	0.230682	6.08557	1.8248e-05	0.000111877
C14ORF105	0.0874404	2.6154	0.0191283	0.0379923
C14ORF106	0.137939	3.93593	0.00125178	0.00382121
C14ORF108	0.0142768	0.44585	0.661883	0.728346
C14ORF109	0.115708	2.32735	0.0338903	0.0617279
C14ORF11	0.0135683	0.37971	0.709323	0.768288
C14ORF111	1.01716	18.2626	6.94003e-12	3.51512e-10
C14ORF112	0.209623	4.88171	0.000182762	0.000759865
C14ORF114	0.112077	2.74967	0.0145783	0.0302137
C14ORF115	0.846924	8.73574	2.26094e-07	2.88888e-06
C14ORF116	0.181406	5.6481	4.12436e-05	0.000220143
C14ORF118	0.225736	6.91587	4.17185e-06	3.26589e-05
C14ORF119	0.0483285	1.61725	0.12603	0.187298
C14ORF120	0.494539	10.1146	3.22415e-08	5.69375e-07
C14ORF122	0.184925	4.25789	0.000644807	0.00217347
C14ORF123	0.0405313	1.10238	0.287153	0.371974
C14ORF124	0.119659	4.21898	0.00069837	0.00232728
C14ORF125	0.00565409	0.153849	0.879718	0.907696
C14ORF126	-0.111921	-2.97042	0.00928013	0.0206387
C14ORF127	0.0379865	0.779776	0.44729	0.533289
C14ORF129	0.375172	10.1054	3.26427e-08	5.74539e-07
C14ORF130	0.206186	5.51874	5.2749e-05	0.000269477
C14ORF131	0.055551	1.50732	0.151878	0.219473
C14ORF132	0.0752371	2.14509	0.0481988	0.0831434
C14ORF133	-0.0137424	-0.369102	0.717055	0.774438
C14ORF135	-0.0191232	-0.462363	0.650258	0.718498
C14ORF136	0.150692	3.22826	0.00544615	0.0131343
C14ORF138	0.0668505	2.05848	0.056799	0.0956127
C14ORF139	0.21772	7.61641	1.29172e-06	1.22728e-05
C14ORF140	0.105667	3.50152	0.00308613	0.00819699
C14ORF142	0.150244	3.1635	0.00622872	0.0147073
C14ORF143	0.0314762	0.801525	0.434968	0.521424
C14ORF147	0.111709	3.66292	0.00220596	0.00616217
C14ORF148	0.00873752	0.211585	0.835193	0.872495
C14ORF149	0.136046	3.86185	0.00145943	0.00435192
C14ORF150	0.191039	5.90746	2.53537e-05	0.000147601
C14orf151	-0.0261904	-0.823214	0.422896	0.509904
C14ORF152	0.0195451	0.499824	0.624234	0.696227
C14ORF153	0.0974293	2.68785	0.0165259	0.0335942
C14ORF154	0.136872	4.01565	0.00106153	0.00332502
C14ORF155	0.130806	3.13077	0.00666539	0.0156231
C14ORF156	0.0787501	2.1172	0.0508278	0.0870225
C14ORF159	-0.00470487	-0.110941	0.91309	0.935003
C14ORF160	0.314975	8.99098	1.55188e-07	2.12977e-06
C14ORF161	0.0231637	0.689671	0.500617	0.584237
C14ORF162	0.0816127	2.05634	0.0570273	0.0958959
C14ORF166	0.631112	17.9386	9.0472e-12	4.46463e-10
C14ORF168	0.016813	0.538618	0.597816	0.672122
C14ORF169	0.104824	3.40047	0.00380816	0.00976237
C14ORF171	0.101415	2.81952	0.0126445	0.0268003
C14ORF2	-0.033091	-1.10591	0.28567	0.370525
C14ORF20	-0.00788153	-0.147569	0.884589	0.911566
C14ORF21	0.22549	5.76327	3.31923e-05	0.000184004
C14ORF24	0.572946	10.2489	2.69583e-08	4.89584e-07
C14ORF25	0.00936498	0.285218	0.779261	0.826199
C14ORF27	0.0973339	2.58266	0.0204294	0.0401945
C14ORF28	0.0215071	0.516997	0.612471	0.685505
C14ORF29	0.0122846	0.304223	0.765012	0.814283
C14ORF31	0.0592867	1.41603	0.176587	0.248796
C14ORF32	0.0914974	2.51385	0.0234451	0.04521
C14ORF35	0.132131	4.22499	0.000689804	0.00230236
C14ORF37	0.0217325	0.639979	0.531552	0.612956
C14ORF39	-0.0630086	-1.88412	0.078483	0.125598
C14ORF4	0.168303	3.75893	0.00180693	0.00519522
C14ORF42	0.0952632	2.84365	0.0120362	0.0256908
C14ORF43	-0.0323743	-0.948217	0.357598	0.445516
C14ORF44	0.0255689	0.610191	0.550595	0.629963
C14ORF45	0.113817	3.97956	0.00114375	0.00354209
C14ORF46	0.178018	5.91769	2.48764e-05	0.000145142
C14ORF48	-0.00533482	-0.145037	0.886555	0.913232
C14ORF49	0.359145	11.3494	6.62834e-09	1.48446e-07
C14ORF50	0.0514325	1.29921	0.212903	0.290655
C14ORF54	0.132598	3.30044	0.00468833	0.011606
C14ORF58	0.138796	3.77295	0.00175506	0.00507095
C14ORF6	-0.0230531	-0.518487	0.611456	0.684541
C14ORF65	0.140719	3.2471	0.00523739	0.0127134
C14ORF66	0.102649	3.23567	0.00536305	0.0129726
C14ORF68	0.323849	8.50775	3.18464e-07	3.84359e-06
C14ORF72	0.00135511	0.0287001	0.977471	0.983478
C14ORF73	0.0195987	0.635889	0.534144	0.615308
C14ORF78	0.175183	5.56435	4.83537e-05	0.000251361
C14ORF79	0.0188285	0.511488	0.616233	0.688903
C14ORF8	-0.0338769	-0.661856	0.517803	0.600742
C14ORF80	0.144325	3.94593	0.00122614	0.00375868
C14ORF81	0.13629	3.78982	0.00169465	0.00492945
C14ORF86	0.115068	2.92178	0.0102558	0.0224352
C14ORF87	0.0753407	1.96921	0.06711	0.110126
C14ORF9	0.0345415	0.768485	0.453772	0.539694
C14ORF92	0.0898191	2.84086	0.0121051	0.0258071
C14ORF93	-0.0662884	-1.66442	0.116148	0.174664
C14ORF94	0.573244	15.0003	1.24848e-10	4.56215e-09
C15ORF12	0.615764	16.6559	2.70257e-11	1.17228e-09
C15ORF15	1.13783	26.4279	2.70883e-14	2.3448e-12
C15ORF16	0.236555	7.36718	1.94567e-06	1.72649e-05
C15ORF17	0.0532404	1.32771	0.203534	0.28022
C15ORF2	0.0614724	1.66537	0.115956	0.174413
C15ORF20	-0.0354293	-0.859137	0.403382	0.490717
C15ORF21	0.141728	3.43557	0.00354003	0.00918876
C15ORF24	0.10167	2.10239	0.0522762	0.0891581
C15ORF5	0.290793	8.43801	3.54083e-07	4.20618e-06
C16ORF23	-0.00296504	-0.0875929	0.931324	0.948936
C16ORF3	0.189454	5.14716	0.000108237	0.000493091
C16ORF33	0.187628	4.75072	0.000237386	0.000944758
C16ORF34	0.121335	3.05371	0.00781643	0.017865
C16ORF34	0.0874178	3.09859	0.00712427	0.0165063
C16ORF35	0.0148962	0.447438	0.660761	0.727515
C16ORF40	0.0841718	2.81055	0.0128781	0.0272134
C16ORF44	0.119684	3.56439	0.00270775	0.00734433
C16ORF5	0.135524	3.59519	0.00253966	0.00695813
C16ORF7	0.151041	4.86438	0.000189177	0.000780848
C17	0.0837015	2.18447	0.0447004	0.0781942
C17ORF27	0.0185778	0.62679	0.539938	0.620357
C17ORF28	0.0891297	2.34254	0.0328976	0.0601637
C17ORF31	0.0906655	2.89346	0.0108693	0.0235674
C17ORF35	0.114707	3.57117	0.00266981	0.00725728
C17ORF37	0.120981	3.46364	0.00333924	0.00875037
C17ORF38	-0.000725202	-0.020624	0.983809	0.988066
C17ORF39	-0.00389427	-0.125239	0.901947	0.925298
C18B11	0.109449	3.03428	0.00813614	0.0184897
C18ORF1	0.0989877	3.07054	0.00754938	0.0173372
C18ORF10	0.0167835	0.457452	0.653705	0.721327
C18ORF11	0.5991	13.0029	9.76541e-10	2.80619e-08
C18ORF14	0.156023	4.47257	0.000416082	0.00151024
C18ORF16	0.0890629	3.10334	0.00705459	0.0163814
C18ORF17	0.311999	6.0881	1.81637e-05	0.000111554
C18ORF19	-0.0597039	-1.48847	0.156729	0.225398
C18ORF2	0.110617	3.59254	0.00255367	0.00699289
C18ORF20	0.120442	2.64777	0.0179202	0.0359921
C18ORF21	0.23008	7.16291	2.73861e-06	2.29579e-05
C18ORF22	0.115633	2.49108	0.0245332	0.0469907
C18ORF23	0.0721365	2.13731	0.0489193	0.0841457
C18ORF24	0.400249	8.94398	1.6623e-07	2.24485e-06
C18ORF25	0.117012	3.24031	0.00531169	0.01287
C18ORF26	-0.0439341	-1.5334	0.145373	0.21149
C18ORF30	0.00855137	0.246361	0.808642	0.850479
C18ORF34	0.102548	2.50124	0.0240417	0.0461875
C18ORF37	0.0561618	1.45531	0.165576	0.23591
C18ORF4	-0.0352807	-1.0382	0.315136	0.401422
C18ORF43	0.0126183	0.234651	0.817557	0.858019
C18ORF8	0.228426	5.34477	7.36916e-05	0.000357281
C18ORF9	0.194564	4.2162	0.00070236	0.00233946
C19ORF10	0.063263	2.08907	0.0536118	0.0910018
C19ORF12	0.0627644	1.93509	0.0714797	0.116034
C19ORF13	0.135629	2.36418	0.0315304	0.0580604
C19ORF15	0.0229562	0.794138	0.439129	0.525576
C19ORF18	0.0177746	0.530034	0.603614	0.677558
C19ORF19	0.0324726	0.954274	0.354621	0.44225
C19ORF2	0.0386117	0.85552	0.40532	0.492479
C19ORF20	0.0926805	2.9271	0.0101444	0.022239
C19ORF21	0.0493131	1.42719	0.1734	0.245022
C19ORF22	0.0965493	3.31693	0.00453038	0.0112891
C19ORF23	0.132814	4.22471	0.00069021	0.00230335
C19ORF24	0.106499	3.06242	0.00767697	0.0175939
C19ORF25	0.0722638	1.74075	0.101576	0.155903
C19ORF26	0.36316	10.038	3.57389e-08	6.18528e-07
C19ORF27	0.0827573	1.49462	0.155132	0.223517
C19ORF28	-0.024936	-0.482462	0.636234	0.706291
C19ORF29	1.44244	20.0289	1.75757e-12	1.01703e-10
C19ORF30	0.0824796	2.38908	0.0300239	0.0558119
C19ORF32	-0.00840699	-0.235029	0.817269	0.857887
C19ORF33	0.099029	3.29182	0.00477301	0.0117678
C19ORF4	-0.00855562	-0.190193	0.851632	0.885638
C19ORF6	0.0670005	1.90946	0.0749284	0.120788
C19ORF7	0.307103	7.82754	9.18764e-07	9.33392e-06
C1D	0.101171	3.08414	0.00734023	0.0169379
C1GALT1	-0.0219006	-0.525701	0.606551	0.68042
C1GALT2	0.115775	3.04351	0.00798261	0.0181878
C1ORF10	0.539384	11.4933	5.56214e-09	1.29239e-07
C1ORF14	0.0116295	0.405489	0.690671	0.752679
C1ORF16	0.128666	4.05749	0.000973683	0.00308879
C1orf164	0.130751	3.32667	0.00443961	0.0111087
C1ORF17	-0.0208003	-0.448217	0.660211	0.727099
C1ORF19	-0.017566	-0.618133	0.545482	0.62523
C1ORF2	0.181589	3.6225	0.00239939	0.00662452
C1ORF21	0.166763	5.49686	5.50028e-05	0.000279191
C1ORF22	-0.0940229	-2.79282	0.0133525	0.0280531
C1ORF24	-0.0387929	-1.12213	0.278923	0.363403
C1ORF25	0.0890664	2.56769	0.0210521	0.0412315
C1ORF26	0.236255	6.80698	5.03556e-06	3.81615e-05
C1ORF27	0.0996947	2.62958	0.0185898	0.0371496
C1ORF29	0.0188627	0.43036	0.672869	0.737732
C1ORF32	0.0199185	0.568427	0.577904	0.654087
C1ORF33	0.374626	10.9372	1.10652e-08	2.32315e-07
C1ORF34	0.0925273	2.94925	0.00969308	0.0214151
C1ORF35	-0.0283249	-0.569772	0.577014	0.65337
C1ORF36	0.0946385	2.60881	0.0193833	0.0384373
C1ORF37	0.189594	4.91432	0.000171295	0.000720126
C1ORF38	0.166191	3.7419	0.00187198	0.0053553
C1ORF40	0.0716976	1.99532	0.0639303	0.10573
C1ORF6	0.335738	7.24702	2.37744e-06	2.04793e-05
C1ORF8	-0.0586261	-1.88009	0.0790635	0.126402
C1ORF9	0.118193	3.73369	0.00190419	0.00542905
C1QA	0.24674	7.60459	1.31681e-06	1.24552e-05
C1QB	0.0735652	2.29766	0.0359121	0.0648068
C1QBP	-0.0798974	-1.67755	0.113521	0.171189
C1QDC1	0.223843	6.12512	1.69728e-05	0.000105443
C1QG	0.145136	3.46519	0.00332843	0.00872748
C1QL1	0.00618969	0.181063	0.858669	0.89142
C1QL2	-0.0440432	-1.19982	0.248262	0.330323
C1QR1	0.0643247	2.04919	0.0577995	0.0970262
C1QTNF1	0.127322	3.98891	0.00112184	0.00348448
C1QTNF2	0.359517	11.2331	7.64813e-09	1.68442e-07
C1QTNF3	0.0712642	2.26736	0.0380917	0.0681982
C1QTNF4	0.23941	5.2474	8.90053e-05	0.000419523
C1QTNF5	0.103643	2.63959	0.0182183	0.0365222
C1QTNF6	0.0770594	1.72417	0.104598	0.159752
C1QTNF7	-0.0200935	-0.577067	0.572197	0.648984
C1QTNF8	0.367798	10.1416	3.10993e-08	5.52437e-07
C1R	0.0580197	1.70083	0.108986	0.165426
C1RL	0.25028	7.7077	1.11399e-06	1.0908e-05
C1S	0.0535443	1.55516	0.140126	0.205115
C2	0.12567	2.73081	0.0151476	0.0311916
C20ORF10	0.0705236	1.85875	0.0821934	0.130468
C20ORF100	-0.0119652	-0.235743	0.816724	0.857469
C20ORF102	0.127167	4.22328	0.000692231	0.00230864
C20ORF103	0.0935941	2.56209	0.0212894	0.0416307
C20ORF104	0.102063	2.91584	0.0103818	0.0226733
C20ORF106	0.456676	12.3547	2.01723e-09	5.27955e-08
C20ORF108	0.0993863	3.07174	0.00753075	0.0173001
C20ORF11	0.0121267	0.311023	0.759935	0.809981
C20ORF111	0.25349	8.1658	5.38612e-07	6.01269e-06
C20ORF112	0.159768	4.93545	0.000164263	0.00069659
C20ORF114	0.0845903	2.15841	0.0469882	0.0814884
C20ORF116	0.0602578	1.79237	0.0926506	0.14428
C20ORF12	0.096746	2.50658	0.0237875	0.0457699
C20ORF121	0.048957	1.29941	0.212838	0.290622
C20ORF126	0.16422	4.62819	0.000303672	0.00116299
C20ORF128	0.0831289	2.15047	0.0477059	0.0824495
C20ORF129	0.129961	3.64507	0.00228936	0.00636733
C20ORF13	0.0318242	0.903656	0.380036	0.468004
C20ORF132	0.0152848	0.484995	0.634477	0.70493
C20ORF133	-0.0677173	-2.02219	0.0608027	0.101362
C20ORF135	0.017797	0.50109	0.623363	0.69573
C20ORF136	0.0952069	2.48954	0.0246085	0.0471134
C20ORF139	0.0128559	0.326166	0.74867	0.801006
C20ORF14	-0.08315	-1.76518	0.0972623	0.150287
C20ORF140	0.128283	3.40475	0.00377442	0.00968882
C20ORF141	0.199187	5.68962	3.81303e-05	0.000206606
C20ORF142	0.00104291	0.0261255	0.979491	0.984807
C20ORF144	0.242588	7.24154	2.39937e-06	2.06172e-05
C20ORF149	0.0560524	1.50284	0.153018	0.220818
C20ORF151	0.0506494	1.52862	0.146547	0.212977
C20ORF152	0.0396669	1.25093	0.229549	0.30938
C20ORF155	0.0682406	1.71702	0.105925	0.161383
C20ORF158	0.10613	3.67741	0.00214049	0.00600869
C20ORF160	0.0238041	0.620198	0.544157	0.62405
C20ORF161	0.0282605	0.680975	0.505954	0.589365
C20ORF165	0.040241	1.08403	0.294959	0.379683
C20ORF166	0.0258456	0.720255	0.482111	0.566963
C20ORF17	0.0528819	1.46973	0.16168	0.231326
C20ORF172	0.265676	5.03254	0.000135573	0.000594076
C20ORF173	0.157728	3.79723	0.0016688	0.00487066
C20ORF174	0.16474	3.71664	0.00197287	0.00559691
C20ORF175	0.116016	1.89166	0.0774109	0.124108
C20ORF177	0.0861349	2.70002	0.0161236	0.0328872
C20ORF178	0.0529462	1.54399	0.1428	0.208422
C20ORF179	0.0284288	0.723173	0.480367	0.565195
C20ORF18	0.263617	6.43817	9.63913e-06	6.52526e-05
C20ORF185	0.0080515	0.238812	0.814386	0.855541
C20orf186	0.0910137	2.33075	0.0336654	0.0613818
C20ORF19	0.00642952	0.200558	0.843657	0.879355
C20ORF194	0.220957	6.72333	5.82501e-06	4.30476e-05
C20ORF20	0.110618	3.12856	0.00669604	0.015681
C20ORF22	0.0690101	1.66433	0.116166	0.174667
C20ORF23	0.122308	3.51031	0.00303018	0.0080717
C20ORF24	0.79775	10.1494	3.07772e-08	5.48561e-07
C20ORF26	-0.0252418	-0.743003	0.468614	0.553836
C20ORF27	0.151653	4.17485	0.000764634	0.0025183
C20ORF28	0.254198	7.48681	1.59674e-06	1.4663e-05
C20ORF29	0.687913	7.59713	1.33291e-06	1.25849e-05
C20ORF3	0.26979	7.22569	2.46405e-06	2.10786e-05
C20ORF30	0.188319	5.48441	5.63292e-05	0.000284828
C20ORF31	0.258822	8.28938	4.44714e-07	5.11886e-06
C20ORF32	0.63214	14.3272	2.42824e-10	8.17971e-09
C20ORF35	-0.00103357	-0.0312023	0.975507	0.98211
C20ORF36	0.147788	4.17244	0.000768421	0.00252729
C20ORF38	0.238103	5.0992	0.000118909	0.000533337
C20ORF39	0.197374	4.61615	0.000311132	0.00118618
C20ORF4	0.0152812	0.390292	0.701642	0.761922
C20ORF40	0.0194214	0.598357	0.558262	0.637
C20ORF42	0.3532	8.89672	1.78172e-07	2.37874e-06
C20ORF43	0.133725	4.41467	0.000468079	0.00166939
C20ORF44	0.223814	4.63326	0.000300583	0.00115387
C20ORF45	0.166184	5.42562	6.30556e-05	0.000313364
C20ORF46	0.159216	4.90401	0.000174838	0.000732577
C20ORF50	0.1432	3.8188	0.00159572	0.00469208
C20ORF51	0.107415	2.56143	0.0213179	0.0416749
C20ORF52	0.0503757	1.30818	0.209919	0.287529
C20ORF53	0.724268	11.0709	9.35609e-09	2.00619e-07
C20ORF54	0.106401	2.91912	0.0103119	0.0225441
C20ORF55	0.00799532	0.191781	0.850408	0.884845
C20ORF58	0.104684	2.57137	0.0208971	0.0409965
C20ORF59	0.256117	5.77767	3.23071e-05	0.000179947
C20ORF6	0.573156	11.472	5.70765e-09	1.3175e-07
C20ORF65	0.156671	4.12644	0.000844706	0.00273297
C20ORF67	0.274495	7.71755	1.09641e-06	1.07859e-05
C20ORF7	0.0897314	2.46357	0.0259119	0.0492029
C20ORF70	0.138537	4.40686	0.000475589	0.00169096
C20ORF71	0.104139	3.46329	0.00334162	0.00875446
C20ORF72	0.142975	3.65794	0.00222891	0.00622052
C20ORF75	0.0289438	0.792246	0.440199	0.526469
C20ORF77	0.0284446	0.889816	0.387194	0.475074
C20ORF79	0.106737	2.73212	0.0151074	0.031127
C20ORF81	0.0464747	1.00349	0.331065	0.418108
C20ORF82	0.0658606	1.65556	0.117953	0.177011
C20ORF85	0.0947636	2.83786	0.0121794	0.0259447
C20ORF86	-0.0415144	-0.961912	0.35089	0.438374
C20ORF9	-0.0469219	-1.53739	0.144399	0.21035
C20ORF96	0.143476	3.73243	0.00190919	0.00544257
C20ORF98	0.0280459	0.7801	0.447105	0.533099
C20ORF99	-0.0239606	-0.743482	0.468332	0.553541
C21ORF100	0.0492298	1.42357	0.174428	0.246263
C21ORF106	0.0933305	2.53591	0.0224347	0.0435518
C21ORF107	0.136786	3.32093	0.00449292	0.0112129
C21ORF119	0.268144	8.25796	4.66829e-07	5.33832e-06
C21ORF121	0.0642055	1.87252	0.0801607	0.127808
C21ORF123	-0.00780821	-0.253936	0.802889	0.845861
C21ORF124	0.101767	2.46608	0.0257834	0.0489766
C21ORF125	0.0705552	2.20977	0.042578	0.0750721
C21ORF127	0.210057	4.74592	0.000239679	0.000952628
C21ORF128	-0.0547053	-1.31893	0.206386	0.283462
C21ORF129	0.10102	2.68587	0.0165922	0.0336998
C21ORF13	0.0122922	0.380588	0.708684	0.767635
C21ORF130	0.0554672	1.46328	0.163413	0.233331
C21ORF18	0.498953	16.2351	3.93462e-11	1.63589e-09
C21ORF2	0.0422892	1.39187	0.183652	0.257154
C21ORF25	0.0750402	1.88478	0.078389	0.125506
C21ORF29	0.197541	5.80765	3.05419e-05	0.000172296
C21ORF30	-0.0405321	-1.21844	0.241315	0.322726
C21ORF33	0.0781233	2.36978	0.0311858	0.0574961
C21ORF37	0.24468	7.9151	7.99038e-07	8.34643e-06
C21ORF4	0.0872834	2.76621	0.014096	0.0293524
C21ORF41	0.250504	8.12155	5.77115e-07	6.3585e-06
C21ORF42	0.0951346	3.29258	0.00476543	0.0117541
C21ORF45	0.180277	6.12874	1.68609e-05	0.000104864
C21ORF49	1.47797	33.1828	8.48906e-16	1.57278e-13
C21ORF5	0.0619414	1.45167	0.166573	0.237027
C21ORF51	0.150134	4.57759	0.000336331	0.00126715
C21ORF54	-0.00541744	-0.175619	0.862872	0.894465
C21ORF55	0.145802	4.30035	0.000591111	0.0020238
C21ORF56	0.0587324	1.49426	0.155225	0.223605
C21ORF57	0.148094	4.50752	0.00038759	0.00142718
C21ORF58	0.242197	6.08322	1.83268e-05	0.000112262
C21ORF59	0.126796	3.81349	0.00161341	0.00473486
C21ORF6	0.0495361	1.46321	0.163432	0.233344
C21ORF61	0.0726824	2.11958	0.0505984	0.086688
C21ORF62	0.125783	3.28413	0.00484985	0.0119123
C21ORF63	0.0163404	0.4506	0.658529	0.725588
C21ORF66	0.244489	5.76144	3.33065e-05	0.000184492
C21ORF67	0.0206814	0.557404	0.585227	0.660731
C21ORF69	0.308326	10.214	2.82344e-08	5.07955e-07
C21ORF7	0.0848422	2.00545	0.062735	0.10412
C21ORF70	0.464307	14.8962	1.38135e-10	4.97875e-09
C21ORF74	0.0817481	2.76859	0.0140278	0.0292307
C21ORF77	0.118506	3.2033	0.00573553	0.0137176
C21ORF81	0.321275	8.74118	2.24268e-07	2.87426e-06
C21ORF82	0.46628	11.6966	4.35452e-09	1.04632e-07
C21ORF84	0.089286	2.51738	0.0232806	0.0449616
C21ORF86	0.0371798	1.07548	0.298647	0.383658
C21ORF88	0.117222	3.52952	0.00291146	0.00780465
C21ORF90	0.0450526	1.33406	0.201491	0.277951
C21ORF91	0.157372	5.36769	7.05e-05	0.000344442
C21ORF93	0.308882	10.0867	3.34716e-08	5.84955e-07
C21ORF94	0.0651891	1.95493	0.0689087	0.112535
C21ORF96	0.220639	5.71476	3.63638e-05	0.000198768
C21ORF97	0.0513247	1.1987	0.248688	0.330754
C21ORF99	0.172622	5.60725	4.45658e-05	0.00023526
C22ORF1	0.0647231	1.72396	0.104637	0.159788
C22ORF11	0.244765	5.21504	9.47943e-05	0.000442171
C22ORF13	0.0883235	2.82994	0.0123782	0.026314
C22ORF14	0.222093	6.32913	1.17209e-05	7.70727e-05
C22ORF16	0.106757	3.33196	0.00439111	0.0110109
C22ORF18	0.353217	7.89342	8.27062e-07	8.58819e-06
C22ORF19	0.424045	7.57017	1.39287e-06	1.30344e-05
C22ORF2	0.0489737	1.35239	0.195692	0.271208
C22ORF20	0.182115	3.24726	0.00523571	0.0127107
C22ORF23	0.280393	8.50683	3.18905e-07	3.84649e-06
C22ORF3	0.162088	4.46845	0.000419576	0.00152057
C22ORF4	0.0706658	1.81532	0.0889098	0.139359
C22ORF5	0.0114963	0.300022	0.768154	0.816845
C22ORF8	0.19676	4.15594	0.000794947	0.00259467
C22ORF9	0.0177184	0.58035	0.570037	0.647159
C2F	0.483885	10.3785	2.27186e-08	4.26903e-07
C2GNT3	0.115796	3.46722	0.0033144	0.00869717
C2ORF11	0.0183438	0.399314	0.695121	0.756374
C2orf12	0.0560669	1.82912	0.0867249	0.136553
C2ORF13	0.124135	3.89782	0.00135457	0.00408188
C2ORF15	0.051588	1.44169	0.169327	0.240363
C2ORF16	0.0319842	0.902179	0.380795	0.468775
C2ORF17	0.572839	8.45833	3.43288e-07	4.10962e-06
C2ORF18	0.143866	3.85361	0.00148457	0.00441379
C2ORF21	0.291529	7.40266	1.83452e-06	1.64182e-05
C2ORF22	0.0732548	1.317	0.207017	0.284051
C2ORF23	-0.051245	-1.44401	0.168685	0.239564
C2ORF24	0.026662	0.639624	0.531776	0.613181
C2ORF25	0.115385	3.30193	0.00467378	0.0115767
C2ORF26	0.186852	4.16282	0.000783782	0.00256735
C2ORF27	0.161175	4.60344	0.000319217	0.00121262
C2ORF28	0.128295	3.87213	0.00142865	0.00427705
C2ORF29	0.596346	10.7977	1.32063e-08	2.70281e-07
C2ORF3	0.0606151	1.56166	0.138591	0.203164
C2ORF30	0.0364825	0.938693	0.362315	0.450357
C2ORF32	-0.00488623	-0.141736	0.889118	0.915114
C2ORF4	0.114319	3.03895	0.00805806	0.018334
C2ORF7	0.0668457	1.78797	0.0933828	0.145271
C3	0.0702702	2.0422	0.0585639	0.0981144
C3AR1	0.233645	6.70362	6.02919e-06	4.4293e-05
C3F	0.0712921	2.091	0.0534166	0.090736
C3ORF1	-0.000468413	-0.00987251	0.992249	0.994698
C3ORF10	0.0633897	1.7726	0.0959842	0.148715
C3ORF4	0.487275	7.98298	7.17546e-07	7.63106e-06
C3ORF6	-0.0396185	-1.06833	0.301762	0.386931
C4.4A	0.132353	4.23357	0.00067777	0.00226973
C4A	0.112898	2.89462	0.0108435	0.0235164
C4B	0.129967	3.76242	0.00179385	0.00516185
C4B	-0.0453572	-1.36188	0.192741	0.267663
C4BPA	0.0694017	2.1645	0.0464437	0.0807303
C4BPB	0.100503	2.97623	0.00916991	0.0204366
C4ORF11	0.0614902	1.78505	0.0938722	0.145914
C4ORF14	0.0490783	1.35812	0.193906	0.269015
C4ORF15	0.403488	10.1498	3.07593e-08	5.48561e-07
C4ORF6	0.103394	3.38384	0.00394214	0.0100631
C4ORF7	0.0608897	1.54047	0.143651	0.209491
C4ORF8	0.11772	3.27734	0.00491874	0.0120507
C4ORF9	0.702834	14.478	2.08703e-10	7.12119e-09
C5	0.260146	7.71126	1.1076e-06	1.0869e-05
C5ORF11	0.0571866	1.7301	0.103509	0.158364
C5ORF12	0.00013622	0.00323143	0.997463	0.997945
C5ORF13	0.0323905	0.833698	0.417139	0.50446
C5ORF14	0.0677052	1.50129	0.153416	0.221377
C5ORF15	0.308149	8.27811	4.52519e-07	5.19155e-06
C5ORF16	-0.057912	-1.48717	0.157069	0.225816
C5ORF17	0.0491054	1.20664	0.2457	0.327533
C5orf18	0.00892143	0.215744	0.832006	0.869812
C5ORF19	0.20837	6.02355	2.0452e-05	0.000123172
C5ORF3	0.0727242	2.16449	0.0464445	0.0807303
C5ORF4	0.166432	4.95259	0.000158777	0.000676796
C5ORF5	0.11888	3.11527	0.00688266	0.0160451
C5ORF6	0.0922509	2.57292	0.0208324	0.0408808
C5R1	0.203328	5.53612	5.10272e-05	0.000262481
C6	0.140275	2.32282	0.0341919	0.0621808
C6ORF10	0.0552103	1.43296	0.17177	0.243132
C6ORF102	0.137708	3.95724	0.00119779	0.00368569
C6orf103	0.0303939	0.839842	0.413789	0.500724
C6ORF105	0.186435	5.17714	0.000102072	0.000469892
C6ORF106	0.0593629	1.44897	0.167314	0.237905
C6ORF107	0.100137	2.79608	0.0132638	0.0278972
C6ORF108	0.0858836	2.7117	0.0157465	0.0322114
C6ORF109	0.0963821	1.70891	0.107448	0.163396
C6ORF11	0.950308	24.5974	8.02496e-14	6.07509e-12
C6ORF110	0.199864	6.34011	1.14915e-05	7.58475e-05
C6ORF111	0.0454744	1.36682	0.191218	0.265845
C6ORF113	0.00683642	0.192254	0.850044	0.884641
C6ORF114	0.108527	2.85656	0.0117227	0.0251524
C6ORF115	-0.0411952	-1.08915	0.292764	0.377709
C6ORF117	-0.00798961	-0.261771	0.796952	0.840906
C6ORF118	0.111002	3.29486	0.00474291	0.0117123
C6ORF119	0.0165054	0.416487	0.682775	0.745921
C6ORF12	0.0504876	1.37783	0.187862	0.261973
C6ORF122	-0.0607679	-1.9119	0.0745938	0.120368
C6ORF123	0.199936	6.43383	9.71406e-06	6.56966e-05
C6ORF125	0.270826	7.1259	2.91536e-06	2.42118e-05
[truncated: 19,761 more rows]

## Sheet: Loganathan et al 2020
	Enriched Tumour Suppressors
	coef comp6	t comp6	p comp6	FDR comp6
ADAM10	-0.0239753	-0.63903	0.532152	0.613555
ANKRD3 (RIPK4)	0.0390251	0.750834	0.464022	0.549115
JUB (AJUBA)	0.024694	0.766098	0.45515	0.540737
NOTCH2	0.182597	6.17619	1.54622e-05	9.73403e-05
NOTCH3	0.220593	6.68879	6.1877e-06	4.52267e-05
DSP	0.127441	4.49316	0.000399047	0.0014602
CDH1	0.156276	3.94647	0.00122478	0.00375613
HKR2 (ZNF50)	0.225039	4.43058	0.000453168	0.00162536
NF2	0.252788	8.43158	3.5757e-07	4.24045e-06
CUL3	0.125839	2.831	0.0123515	0.0262742
STK19	0.107102	2.74279	0.0147834	0.030554
RASA1	0.0900982	2.23169	0.0408153	0.0723872
DNM2	0.407246	10.3496	2.35971e-08	4.39186e-07
NUDT11	0.989763	12.8915	1.10378e-09	3.12089e-08
IRF6	0.00281638	0.0474057	0.962797	0.973117
UBB	2.09565	35.723	2.75003e-16	6.99799e-14
UBC	2.16642	40.6562	3.79291e-17	3.00535e-14
PLK1	1.92874	40.5344	3.9714e-17	3.00535e-14

## Sheet: Hui Cheng et al 2018
	Amplifications
	coef comp6	t comp6	p comp6	FDR comp6
PIK3CA	0.0825526	2.62199	0.0188761	0.037615
SOX2	-0.0238417	-0.800868	0.435337	0.521807
TP73L	0.294741	8.11972	5.78766e-07	6.3722e-06
MYC	0.601606	14.8233	1.48335e-10	5.29831e-09
FADD	0.0540874	1.70133	0.10889	0.165304
CCND1	0.161045	3.73215	0.0019103	0.00544501
BIRC2	0.181645	5.1964	9.83054e-05	0.000455831
YAP1	0.121996	4.18514	0.000748627	0.00247136
	Deletions
TNFRSF10B	0.101395	2.83537	0.0122416	0.026064
CDKN2A	0.0330102	1.01494	0.325749	0.412701
CDKN2B	0.0335761	0.789415	0.441802	0.527968
ATM	0.146907	3.76173	0.00179643	0.00516686
UBB	2.09565	35.723	2.75003e-16	6.99799e-14
UBC	2.16642	40.6562	3.79291e-17	3.00535e-14
PLK1	1.92874	40.5344	3.9714e-17	3.00535e-14

## Sheet: Annie WY Chai et al 2020
	Core and Non-core Fitness genes
	coef comp6	t comp6	p comp6	FDR comp6
DHX15	0.346702	12.0273	2.94522e-09	7.38718e-08
PIK3CA	0.0825526	2.62199	0.0188761	0.037615
NFE2L2	0.196192	5.20598	9.64839e-05	0.000448764
ARID2	0.130931	4.41826	0.000464668	0.00165894
FANCA	0.188876	3.67608	0.00214641	0.00602289
KANSL1 (NOT REPRESENTED IN LIBRARY)
KEAP1	-0.0357425	-0.621256	0.543478	0.623475
PALB2 (NOT REPRESENTED IN LIBRARY)
RBM5	0.190964	5.18544	0.00010043	0.000464155
AVO3 (RICTOR)	0.138602	2.80955	0.0129044	0.027251
ZFP36L1	0.0656339	1.66149	0.116742	0.175445
UBB	2.09565	35.723	2.75003e-16	6.99799e-14
UBC	2.16642	40.6562	3.79291e-17	3.00535e-14
PLK1	1.92874	40.5344	3.9714e-17	3.00535e-14

## Sheet: Wang R et al 2020
	Compensatory mechanism for FA pathway loss
	coef comp6	t comp6	p comp6	FDR comp6
POLI	0.0129755	0.311921	0.759266	0.809472
UBB	2.09565	35.723	2.75003e-16	6.99799e-14
UBC	2.16642	40.6562	3.79291e-17	3.00535e-14
PLK1	1.92874	40.5344	3.9714e-17	3.00535e-14

## Sheet: Lehmans CR et al 2018
	Genes with frequent and highly significant somatic genetic changes in HPV–ve HNSCC
	coef comp6	t comp6	p comp6	FDR comp6
CDKN2A	0.0330102	1.01494	0.325749	0.412701
TP53	0.13794	4.20344	0.000721013	0.00239254
CCND1	0.161045	3.73215	0.0019103	0.00544501
EGFR	0.0935795	2.47679	0.0252403	0.0481051
PIK3CA	0.0825526	2.62199	0.0188761	0.037615
PTEN	0.0277048	0.918553	0.37243	0.460599
FAT (FAT1)	0.20413	5.80456	3.07194e-05	0.000173158
JUB (AJUBA)	0.024694	0.766098	0.45515	0.540737
NOTCH1	0.149258	4.99377	0.000146353	0.000631486
KMT2D (MLL2)	0.463222	11.8672	3.55507e-09	8.731e-08
NSD1	0.0621365	1.118	0.280631	0.365179
UBB	2.09565	35.723	2.75003e-16	6.99799e-14
UBC	2.16642	40.6562	3.79291e-17	3.00535e-14
PLK1	1.92874	40.5344	3.9714e-17	3.00535e-14
