# Supplementary material for: Genome-wide siRNA screens identify RBBP9 function as a potential target in Fanconi anaemia-deficient head-and-neck squamous cell carcinoma
Source: Commun Biol. 2023 Jan 13;6:37. doi: 10.1038/s42003-022-04389-3 (PMC9839743; doi:10.1038/s42003-022-04389-3)
Supplement: Supplementary file 7 — Supplementary data 4 [file 42003_2022_4389_MOESM7_ESM.xlsx]

## Sheet: Fig 2c
Relative Cell Viability (%) after 96h of silencing of candidate hits from genome-wide siRNA screens
(Cell TiterBlue assay)
siNT	Experiment 1				Experiment 2				Experiment 3
Cell Line	repl1	repl2	repl3		repl1	repl2	repl3		repl1	repl2	repl3	repl4
VU-SCC 1131	100	100	100		100	100	100		100	100	100	100
VU-SCC 1131 + FANCC	100	100	100		100	100	100		100	100	100	100
VU-SCC 1365	100	100	100		100	100			100	100
VU-SCC 1604	100	100	100		100	100			100	100
VU1131 CAF neo-hTERT	100	100			100	100			100	100
VU1131 CAF SV40	100				100				100
VU1365 F neo-hTERT	100	100			100	100			100
VU1604 CAF neo-hTERT	100	100			100	100			100
VU1604 CAF SV40	100	100			100	100			100
ARPE-19 hTERT WT	100	100	100		100	100	100		100	100
ARPE-19 hTERT FANCC -/-	100	100			100	100			100
ARPE-19 hTERT FANCA -/-	100	100			100	100			100
siRBBP9	Experiment 1				Experiment 2				Experiment 3
Cell Line	repl1	repl2	repl3		repl1	repl2	repl3		repl1	repl2	repl3	repl4
VU-SCC 1131	3.73603	3.228	3.62359		4.59129	8.61539	11.27		15.0939	5.71748	7.09475	7.54753
VU-SCC 1131 + FANCC	33.3446	27.4635	31.982		39.0055	26.4638	37.8845		41.84	20.7376	20.2561	24.0994
VU-SCC 1365	19.6991	20.8093	17.4992		21.9278	20.6225	22.8952		27.4282
VU-SCC 1604	26.4019	15.8196	17.8072		20.9186	12.2744	15.1947		13.5995
VU1131 CAF neo-hTERT	105.562	123.133			122.792	125.425			102.766	106.848
VU1131 CAF SV40	22.3418				23.9341				25.1351
VU1365 F neo-hTERT	110.058	106.412			139.231	135.036			142.151
VU1604 CAF neo-hTERT	102.204	99.6594			125.892	127.496			125.071
VU1604 CAF SV40	82.7521	86.3919			81.4135	84.6047			90.4479
ARPE-19 hTERT WT	93.9653	98.6392	121.391		122.206	125.584	120.951		120.521	118.582
ARPE-19 hTERT FANCC -/-	100.298	92.3592			115.545	114.417			117.248
ARPE-19 hTERT FANCA -/-	71.8901	66.98			111.269	115.296			116.727
siLAMTOR2	Experiment 1				Experiment 2				Experiment 3
Cell Line	repl1	repl2	repl3		repl1	repl2	repl3		repl1	repl2	repl3	repl4
VU-SCC 1131	6.384	5.04856			6.15404				6.22847
VU-SCC 1131 + FANCC	23.0184	21.8782			23.9545				22.8047
VU-SCC 1365	48.3163	59.2389			56.5194				54.9737
VU-SCC 1604	16.7656	14.3747			16.7797				18.4753
VU1131 CAF neo-hTERT	91.9097				99.548				80.8971
VU1131 CAF SV40	39.2747				42.0189				40.6468
VU1365 F neo-hTERT	101.499				96.729				99.1139
VU1604 CAF neo-hTERT	103.213				100.725				101.969
VU1604 CAF SV40	79.5328				86.3891				82.9609
ARPE-19 hTERT WT	99.2717				108.769				104.02
ARPE-19 hTERT FANCC -/-	103.036				108.654				105.845
ARPE-19 hTERT FANCA -/-	79.8537				81.8931				80.8734
siPSMB2	Experiment 1				Experiment 2				Experiment 3
Cell Line	repl1	repl2	repl3		repl1	repl2	repl3		repl1	repl2	repl3	repl4
VU-SCC 1131	4.07608	3.86367			3.85144				4.16123
VU-SCC 1131 + FANCC	13.8423	14.9317			13.9576				17.1798
VU-SCC 1365	39.3541	42.1161			37.7962				42.1078
VU-SCC 1604	13.0223	12.2289			10.9354				13.1663
VU1131 CAF neo-hTERT	78.7855	61.9528			104.509				106.535
VU1131 CAF SV40	30.8181				23.3496				27.0839
VU1365 F neo-hTERT	106.161				100.241				103.201
VU1604 CAF neo-hTERT	93.9486				95.067				94.5078
VU1604 CAF SV40	11.6456				13.5218				12.5837
ARPE-19 hTERT WT	85.5657				89.6447				87.6052
ARPE-19 hTERT FANCC -/-	93.887				93.0953				93.4911
ARPE-19 hTERT FANCA -/-	81.7508				86.097				83.9239
siPSMC1	Experiment 1				Experiment 2				Experiment 3
Cell Line	repl1	repl2	repl3		repl1	repl2	repl3		repl1	repl2	repl3	repl4
VU-SCC 1131	15.7345	13.9605			12.9975				18.5223
VU-SCC 1131 + FANCC	10.3617	9.05143			8.41122				11.6147
VU-SCC 1365	35.8426	39.315			32.8032				39.0684
VU-SCC 1604	10.1766	8.77967			9.25937				11.1927
VU1131 CAF neo-hTERT	85.3843				124.252				130.31
VU1131 CAF SV40	23.6162				20.1908				21.9035
VU1365 F neo-hTERT	115.72				112.999				114.359
VU1604 CAF neo-hTERT	92.9126				93.2682				93.0904
VU1604 CAF SV40	20.4588				22.3392				21.399
ARPE-19 hTERT WT	97.7464				107.413				102.58
ARPE-19 hTERT FANCC -/-	112.097				114.099				113.098
ARPE-19 hTERT FANCA -/-	91.4752				96.4447				93.96
siPLK1	Experiment 1				Experiment 2				Experiment 3
Cell Line	repl1	repl2	repl3		repl1	repl2	repl3		repl1	repl2	repl3	repl4
VU-SCC 1131	1.0309	1.32228	1.16455		1.15447	3.13114			3.53033
VU-SCC 1131 + FANCC	4.06075	3.34833	4.39149		3.83872	3.04706			3.23442
VU-SCC 1365	22.2831	24.5386	23.4386		22.5856	36.3539
VU-SCC 1604	18.1785	15.8384	15.1426		14.1578	24.3608
VU1131 CAF neo-hTERT	94.1136	46.9669			102.007				80.5079
VU1131 CAF SV40	16.7437				13.0862				14.9149
VU1365 F neo-hTERT	82.5003				77.2871				90.948
VU1604 CAF neo-hTERT	93.1423				93.8216				120.133
VU1604 CAF SV40	9.6216				10.6239				38.6874
ARPE-19 hTERT WT	48.2425	41.5617			92.0068				88.9886
ARPE-19 hTERT FANCC -/-	49.5735				40.5754				71.8751
ARPE-19 hTERT FANCA -/-	31.5937				26.4402				65.1769
siUBB	Experiment 1				Experiment 2				Experiment 3
Cell Line	repl1	repl2	repl3		repl1	repl2	repl3		repl1	repl2	repl3	repl4
VU-SCC 1131	0.00716689	0.122625	0.0622227		0.529467	0.71484			0.540868
VU-SCC 1131 + FANCC	-0.057076	-0.0860964	-0.150206		1.52651	0.40385			0.618447
VU-SCC 1365	1.08411	1.02481			1.01167	1.51679			1.71131
VU-SCC 1604	0.157108	0.677421			0.233822	1.05508			1.61663
VU1131 CAF neo-hTERT	1.30986	10.7795			6.47967				5.7957
VU1131 CAF SV40	0.647289				0.468755				0.558022
VU1365 F neo-hTERT	2.63566				3.25841				6.39194
VU1604 CAF neo-hTERT	2.88263				2.27784				31.5545
VU1604 CAF SV40	0.721851				0.348741				5.04874
ARPE-19 hTERT WT	1.32844	2.62775			19.1827				9.42743
ARPE-19 hTERT FANCC -/-	1.35694				2.2435				5.73742
ARPE-19 hTERT FANCA -/-	1.00215				2.83243				4.64637

## Sheet: Fig 3c
Culture Confluence (%) over time - 4 days to 1 week
(IncuCyte growth assay)
	siNT							siRBBP9									siUBB
VU-SCC 1131	Experiment 1		Experiment 2		Experiment 3			Experiment 1			Experiment 2			Experiment 3			Experiment 1		Experiment 2		Experiment 3
Time (days)	repl1	repl2	repl1	repl2	repl1	repl2		repl1	repl2	repl3	repl1	repl2	repl3	repl1	repl2		repl1	repl2	repl1	repl2	repl1	repl2
0	9.0371	9.26233	4.9182	5.4812	21.537	21.7331		9.28057	10.0132	5.56977	4.99763	17.5948	16.9298	17.4981	17.0665		10.1246	9.53372	5.54558		16.4311
0.17	11.7928	11.3363	7.54359	7.49951	25.3397	25.742		11.3934	12.6664	7.50071	6.7972	17.773	17.0557	19.4724	19.2282		13.0162	11.422	7.07314		17.7468
0.333333	14.0801	13.9878	9.4796	8.97823	28.1024	28.2649		13.564	14.8285	9.17354	8.40382	17.6158	16.6918	20.0569	19.0459		14.7238	13.2363	9.08193		18.0878
0.5	16.4589	16.5082	10.9238	10.7064	29.9286	31.2664		15.7848	17.2225	10.3702	9.59514	17.0015	15.9344	19.5582	18.5461		16.4308	14.7612	9.68527		17.993
0.666667	18.5601	18.7045	12.3453	12.6129	32.2663	32.1572		17.5001	18.9075	11.9796	11.0347	17.1245	15.9713	18.9163	18.3301		16.8807	15.22	10.7471		18.0775
0.833333	21.5173	20.7876	12.4697	12.5125	34.5423	34.4134		18.9056	20.9699	11.5627	10.5713	17.949	16.7287	19.6674	18.9681		16.7918	15.6554	10.9306		18.0617
1	24.6791	24.5231	13.958	14.5347	37.0675	37.46		20.5668	21.9077	13.0023	11.622	18.0191	17.4932	21.0403	20.4262		15.8698	14.6491	10.3324		17.9795
1.16667	27.0773	26.349	15.4792	16.0056	38.9251	39.3538		21.9789	22.6262	12.7173	11.6715	18.5887	18.1495	22.4349	21.205		14.2609	13.6377	10.5998		17.8442
1.33333	29.2255	29.1809	17.3246	18.4228	40.0159	40.3581		22.9243	23.0644	12.681	11.5315	18.8231	18.749	24.2413	22.1939		13.7995	13.0904	10.5934		18.8136
1.5	32.1799	33.2712	18.9924	21.0793	43.9973	42.4625		22.3454	22.4854	12.4729	11.5622	19.6509	20.0108	25.9072	23.9625		13.6255	13.3005	10.5075		18.8194
1.66667	37.1555	36.5816	20.7048	23.103	48.0431	45.8703		22.0197	22.4895	12.7055	12.0652	19.949	19.998	27.283	24.8192		13.9463	13.2541	10.5314		18.4632
1.83333	42.4265	41.5392	23.344	25.9209	52.1168	47.7392		22.0792	21.9375	13.2504	12.4523	20.4436	20.6575	28.0285	26.5536		14.151	13.4882	11.0802		19.6207
2	48.262	46.6351	25.7129	29.4187	57.7599	53.2696		20.8269	21.0889	14.0646	12.9091	20.2703	21.2305	29.9087	28.0879		13.8903	13.9794	11.5991		19.1156
2.16667	54.0838	53.2895	28.6321	32.4454	63.0969	57.9586		20.1435	20.6427	15.0425	13.7726	21.0489	21.9033	30.128	28.4648		14.0571	14.1204	11.7975		19.6898
2.33333	62.4048	62.1197	31.1106	35.3504	68.7336	64.5727		19.8442	20.0287	15.8751	14.6968	21.7629	20.5212	32.402	28.8458		14.3732	14.3632	11.9078		20.1397
2.5	70.4922	69.8643	35.2854	40.6881	73.5812	70.9344		19.5738	19.7483	16.8892	15.9038	22.2096	21.4668	31.2859	29.5963		14.4526	14.5931	13.2067		20.1634
2.66667	79.2558	77.6892	40.223	46.2829	77.9169	76.4661		20.7194	20.2549	19.2327	17.7423	22.1857	21.8271	34.5908	30.4799		14.6587	14.6874	14.0901		20.1055
2.83333	85.4696	84.2788	43.7614	50.201	81.973	80.4392		21.0102	20.8327	20.8782	18.9791	22.175	22.5184	34.5689	30.4502		14.4462	14.883	14.23		19.2501
3	90.7195	89.8175	48.8262	55.8595	85.7947	84.3957		21.9101	21.5313	21.6952	19.7515	22.2575	20.9946	32.7447	32.1181		14.7651	15.2192	15.601		19.8644
3.16667	94.505	94.5764	53.3025	62.0765	90.1309	89.6785		22.5135	22.4346	23.0437	20.5188	23.3302	21.6281	35.7765	31.9747		14.851	15.7472	15.7978		19.7247
3.33333	97.7807	97.0066	58.8156	69.5855	93.2251	92.5223		24.3723	23.9798	23.3976	20.871	22.0059	22.644	35.7225	31.9716		15.1027	15.9413	16.8046		19.5621
3.5	98.1994	98.5323	64.8522	78.3132	95.1096	94.5804		23.7053	24.2494	23.5796	21.52	23.2695	22.8519	33.6145	32.3753		14.7233	16.0053	16.7737		20.1168
3.66667	98.8956	98.9042	71.0961	85.5568	96.7145	96.0644		24.3812	26.0265	24.4514	21.6804	24.4752	21.9788	34.7003	33.1764		15.329	15.778	16.1576		20.1483
3.83333	99.4256	98.9964			98.6315	97.307		26.1526	27.1153			24.0851	22.3811	34.7747	34.6085		15.4987	16.1643			20.616
4					99.252	98.4295						24.2212	23.1624	34.262	35.7831						21.192
	siNT							siRBBP9									siUBB
VU-SCC 1131 + FANCC	Experiment 1		Experiment 2		Experiment 3			Experiment 1			Experiment 2			Experiment 3			Experiment 1		Experiment 2		Experiment 3
Time (days)	repl1	repl2	repl1	repl2	repl1	repl2		repl1	repl2	repl3	repl1	repl2	repl3	repl1	repl2		repl1	repl2	repl1	repl2	repl1	repl2
0	6.25007	6.06083	14.0779	5.62571	20.2326	19.7208		6.04902	6.05942	6.3763	6.13799	7.42355	5.7187	14.3703	16.0109		5.82599	7.19651	6.40841		15.073
0.17	7.53255	7.2149	8.36362	4.9623	23.2769	23.1066		7.30277	7.45686	7.46107	7.28162	8.12631	6.90196	15.4155	18.4343		7.56489	8.21369	7.44597		19.0995
0.333333	8.8145	8.78625	10.4012	7.8229	26.0577	26.2208		8.55476	8.43327	8.5073	8.28148	10.3085	8.73831	16.2746	19.2108		8.1781	9.08331	9.22612		19.364
0.5	9.96513	10.5052	11.2422	9.44984	28.7947	28.6601		10.1679	9.60772	10.3458	10.0657	11.8003	10.1129	16.6327	19.8906		9.18898	10.3616	9.90338		19.2036
0.666667	11.7014	12.2864	13.5892	11.5421	30.2218	30.2719		11.3789	11.2926	11.7408	11.2714	13.6099	12.3475	17.4953	21.2958		9.8175	11.2925	11.093		21.1105
0.833333	13.5266	14.1801	13.7257	12.5419	31.8673	31.9387		12.0571	12.5521	13.0313	12.2325	12.832	13.3006	18.735	20.2422		10.3617	12.0425	12.5358		20.8878
1	15.6154	15.7465	16.5146	13.5517	34.473	34.3826		13.2515	13.6868	14.4749	13.858	14.9059	14.8266	20.3148	20.4507		10.8019	12.8186	11.2228		20.0127
1.16667	16.7389	17.8769	17.7275	15.1451	37.0319	37.1666		14.2156	14.0419	15.7379	15.2536	15.7713	15.3237	22.1634	21.4783		11.2789	12.9196	10.4724		21.7924
1.33333	19.168	19.9933	20.3861	16.9792	37.7098	37.5449		16.1907	15.5344	16.7785	16.8429	16.342	16.7909	23.2907	22.2858		11.0052	13.0015	9.87447		20.3014
1.5	21.2072	23.1446	22.6196	19.1453	39.2601	39.1803		17.8315	17.5927	19.1191	18.9794	16.6814	18.4988	26.131	23.333		10.4999	13.2347	10.557		20.8209
1.66667	22.8628	25.1962	24.7275	20.4085	43.695	42.9274		18.3687	18.1246	21.3164	20.8675	17.0268	19.2777	27.3672	23.6282		10.6068	13.0463	10.869		21.3003
1.83333	24.4317	26.4755	27.2798	22.7451	44.9131	44.0348		20.1905	19.3987	23.5202	22.4815	17.4617	20.1774	29.6742	24.5963		10.0345	12.7008	11.041		22.2752
2	26.7232	29.1522	28.9746	25.2647	45.8737	45.2927		20.5509	19.7141	25.2765	23.6602	17.7849	20.9046	31.3215	25.3948		10.1939	12.7934	11.8103		22.5232
2.16667	28.8689	30.6582	31.684	28.0761	50.3962	47.633		22.0456	21.2587	27.2772	25.1608	19.3078	21.8185	32.7713	27.626		10.1065	12.5605	11.0784		22.0118
2.33333	31.755	33.8033	34.6883	30.8266	54.8154	48.8009		23.5273	21.851	29.3641	26.8983	20.7342	23.2911	35.5062	30.9871		10.0156	12.665	12.0273		21.1988
2.5	35.3301	35.6526	39.1917	35.4593	55.1656	51.8115		25.0996	23.4532	30.7945	27.9293	22.5928	24.4291	41.0056	32.5498		10.1611	12.1605	13.8714		20.4507
2.66667	35.606	36.5695	43.7356	40.3071	60.7992	51.9229		25.0221	25.3993	32.8891	29.383	25.3931	27.6486	42.2233	35.5552		9.65032	11.9873	14.8243		21.5619
2.83333	38.1023	40.2856	45.8716	45.4483	63.1825	55.3281		26.0164	26.3918	34.5633	30.8428	28.1074	29.5643	43.752	37.4315		9.36775	12.0422	14.1869		21.7132
3	41.4397	43.9004	51.057	50.2889	65.1704	57.5936		27.0316	28.5568	35.9215	30.9578	30.6312	32.9482	47.6557	39.693		9.50386	12.1017	15.5048		21.0019
3.16667	46.7488	45.7065	55.7325	54.8494	69.6874	61.2712		27.7766	29.0526	37.8172	33.7079	32.6548	35.3965	50.9485	43.049		9.97703	12.4867	15.3571		22.7763
3.33333	50.2216	50.127	60.7848	60.2906	72.7822	64.2899		30.4611	31.5325	39.9053	36.1761	33.7966	37.8131	52.2961	45.8877		10.0851	12.4598	15.2397		21.1331
3.5	54.7629	54.6575	65.5118	66.2625	75.0128	70.8324		31.7272	32.0976	41.3218	37.1474	33.7521	39.4693	55.5204	48.1113		9.92702	12.4791	15.6622		21.2439
3.66667	57.6235	60.8608	70.3652	71.6363	75.8307	73.5781		34.0436	32.9722	43.8225	39.8159	34.5547	43.3697	59.7404	52.0527		9.50436	12.5292	14.9496		20.2446
3.83333	62.5382	66.6259			81.7416	76.6907		34.4648	35.049	47.4712	41.9383			65.5282	56.7475		9.71395	12.7809			20.5594
4					84.8776	79.528								68.5333	56.4441						19.9191
	siNT								siRBBP9												siUBB
VU-SCC 1365	Experiment 1		Experiment 2		Experiment 3				Experiment 1				Experiment 2				Experiment 3				Experiment 1		Experiment 2		Experiment 3
Time (days)	repl1	repl2	repl1	repl2	repl1	repl2	repl3		repl1	repl2	repl3	repl4	repl1	repl2	repl3	repl4	repl1	repl2	repl3		repl1	repl2	repl1	repl2	repl1	repl2
0	10.4072	8.20119	8.24656	12.2528	10.432	10.6387	13.0969		11.7147	12.9469	7.25994	7.85027	10.6646	10.311	10.2174	9.92657	10.4123	10.5986	10.0988		11.1772	6.80333	8.90523		7.95588
0.17	10.7836	8.72337	8.98548	13.6424	11.3475	11.6397	15.3866		12.2102	13.5167	8.0529	7.92126	12.9783	10.8252	12.9265	10.679	11.4679	11.6221	11.5068		11.5075	7.60776	8.68104		7.74183
0.333333	11.8866	11.2093	11.1363	13.5605	13.2829	11.2549	16.2596		13.2118	14.4224	9.39248	9.79246	14.8144	12.3177	13.0957	13.9258	11.747	11.7306	12.8721		11.2009	8.88903	7.38081		6.90154
0.5	12.4192	10.7021	10.606	18.7668	15.6426	14.0464	18.8184		14.2888	15.7416	9.82881	10.0954	15.6282	13.26	14.8519	14.2618	13.0383	12.3814	14.1031		11.029	9.2141	7.21644		6.4928
0.666667	13.2836	12.6314	12.2072	21.6748	15.8828	15.7321	19.3635		15.3581	17.0582	10.8024	11.3961	17.6576	14.6558	16.0938	14.3912	12.696	14.1497	14.5386		10.4617	10.0671	7.13409		6.28108
0.833333	14.681	10.7911	11.4899	23.5697	15.2037	18.7615	21.429		16.8639	17.6396	9.56978	10.9257	19.1498	14.9353	18.4543	16.8884	13.1352	14.0232	15.8893		9.35875	11.1828	7.17724		6.27908
1	15.9059	10.6876	12.378	27.3684	16.5673	22.2667	23.5688		17.6194	18.8585	10.0919	10.454	19.156	15.3377	17.7949	19.1161	14.4832	16.1614	17.3468		8.53614	9.45276	7.33097		6.46464
1.16667	17.5203	11.4117	13.3414	31.2166	19.1231	24.6199	24.7739		18.4868	19.6843	10.3516	11.0315	19.4366	15.3905	19.7077	19.2786	14.5202	16.6927	18.1359		8.1669	9.16829	7.68906		6.50418
1.33333	19.6546	12.2524	14.6543	35.5748	21.5254	27.3651	27.5245		19.2202	19.8628	10.6181	11.3397	19.7387	15.5229	21.0847	18.9509	14.8598	19.0856	19.2192		7.92829	9.02806	8.15297		6.594
1.5	20.5465	13.4632	15.1706	41.7816	26.0801	31.1547	34.3527		18.5221	19.9332	11.2754	12.4874	20.0871	14.7301	22.56	19.2786	16.6209	19.6788	20.8074		7.90897	8.93883	8.53521		6.6571
1.66667	23.3746	13.9269	16.7333	46.105	29.8235	34.7509	33.3692		17.2644	18.2944	11.8626	12.8871	19.9824	14.8069	23.6023	18.3122	17.11	18.8679	22.1789		7.74422	9.14447	8.92699		6.8425
1.83333	24.8012	15.1676	19.3455	46.0851	31.8584	32.9909	34.0944		15.899	16.2992	12.2056	13.8901	19.3315	15.0242	24.006	17.075	18.4045	21.0673	23.2366		7.76592	9.53486	9.2422		6.97468
2	27.6014	17.3199	20.6108	52.815	35.7977	38.6371	39.4524		14.1476	14.7943	12.6401	14.6806	18.0306	15.1516	23.8743	17.1387	18.6338	21.2878	24.6149		7.95618	9.77851	8.98084		6.96547
2.16667	32.146	19.8139	23.9186	53.4155	39.1632	39.8763	41.9886		12.3128	14.0827	12.0705	15.3777	16.6734	14.6261	23.3941	17.4339	19.9175	21.0349	24.6095		7.87961	10.0494	9.47817		7.44552
2.33333	34.3326	20.6328	26.4826	56.6972	40.9496	43.6606	45.6522		11.6835	13.5987	12.4248	15.4573	16.1517	14.7465	23.2927	17.6805	21.0894	22.4411	25.2992		7.83737	10.2493	9.37279		7.39721
2.5	37.3831	22.2655	28.288	61.1684	42.1999	50.7293	52.7361		11.3455	13.3269	12.5984	15.6085	15.3481	15.1053	22.7597	17.804	22.5922	21.7853	25.4043		7.68214	11.8175	9.46264		7.57636
2.66667	42.2757	25.5362	32.8888	66.7288	46.72	56.6004	60.1767		11.9064	13.2906	13.1669	15.9438	15.6274	14.1458	22.9202	17.8477	22.954	21.7668	28.0331		7.78616	13.1625	10.0202		7.38925
2.83333	46.2846	28.0451	37.2551	70.3503	54.3306	62.5051	65.5255		11.7179	13.3788	13.4934	16.0585	15.9039	14.7985	22.0783	16.6882	23.7033	20.9298	28.3971		7.76078	13.9998	9.65662		8.20425
3	51.636	30.8554	41.4736	73.3637	61.7908	68.048	74.0329		11.7482	13.5707	13.7877	17.2842	16.5866	14.2344	21.046	15.8738	25.1763	20.9205	27.7267		7.94675	13.8698	10.0142		7.62515
3.16667	56.4948	33.2053	46.7073	77.5501	73.4632	75.9198	78.4393		12.1548	13.6482	13.9329	16.9907	16.858	14.6263	19.7667	15.5963	25.2308	21.3125	28.3298		7.91276	14.738	9.87932		7.76929
3.33333	62.5093	37.425	53.0239	80.4501	83.9128	81.9666	82.5315		12.2353	14.012	14.6689	16.3788	16.8918	15.402	18.7611	15.6588	26.6957	22.6304	29.1869		8.05589	14.8711	10.0075		7.7137
3.5	65.6407	42.0806	57.9081	84.7773	90.376	87.7036	86.181		12.5275	14.5932	14.1321	15.8087	17.497	16.2126	18.2483	15.9467	27.3645	23.4578	29.594		8.34193	14.7414	10.9417		7.59572
3.66667	70.3262	47.4902	60.448	87.8896	95.2589	92.9018	89.1203		12.8865	14.7557	14.8792	15.5051	17.2683	17.331	17.7932	17.4262	28.6443	24.1209	32.3371		8.21819	15.3027	10.5081		7.83037
3.83333	73.5234			90.8467	96.3333	96.7481	94.309		12.9181	15.2167			17.4117	18.8708	20.1185	18.3541	30.8598	25.3068	35.6231		8.14315		10.6822		7.5541
4	76.013			93.2673	96.8442	97.3346	96.5332		13.5713	15.2061			16.7687	21.3924	21.8156	19.0836	33.0604	26.8097	37.8717		8.23794		10.6379		8.32494
	siNT							siRBBP9									siUBB
VU-SCC 1604	Experiment 1		Experiment 2		Experiment 3			Experiment 1			Experiment 2			Experiment 3			Experiment 1		Experiment 2		Experiment 3
Time (days)	repl1	repl2	repl1	repl2	repl1	repl2		repl1	repl2	repl3	repl1	repl2	repl3	repl1	repl2		repl1	repl2	repl1	repl2	repl1	repl2
0	8.98232	7.82469	7.46874		30.0766	29.0028		9.52805	9.37788	7.05268	8.09112	30.1889	28.7082	29.8221	28.6177		9.18407		2.81754		12.347
0.17	11.1934	8.54237	8.66626		36.8509	35.5717		11.2442	10.7919	8.14329	9.18141	32.1847	31.5737	34.5694	33.8857		11.4044		4.34892		14.4195
0.333333	12.1357	10.4082	10.9578		41.909	41.0938		12.5932	12.009	9.77428	10.9653	37.7328	35.1221	39.9152	37.17		11.8281		6.30131		14.597
0.5	13.1349	11.0636	11.6333		44.4507	44.2928		13.4002	12.8335	10.0174	11.0805	41.8629	33.1862	44.3313	39.4059		12.5898		7.29383		15.8042
0.666667	14.875	13.0381	13.8622		50.3157	48.3843		14.7705	13.8557	12.2761	12.7456	41.502	37.4046	46.7315	41.9598		12.2235		9.79533		16.2632
0.833333	15.5663	11.6267	12.1496		52.8972	52.0966		15.8898	15.7544	10.8206	12.4463	39.7506	38.5485	49.0902	42.3909		12.3968		10.8986		17.9707
1	17.2761	12.8115	13.7596		59.8883	60.4675		18.453	17.4372	11.7628	12.8024	34.6581	36.9369	47.3268	40.5806		13.7873		9.2278		17.5048
1.16667	18.4799	12.8146	13.7002		64.5707	66.7801		19.5976	18.4398	12.3657	13.7831	30.4025	32.032	45.9939	38.3342		13.2737		10.0294		18.8746
1.33333	20.6183	13.7488	14.3541		70.8712	70.3579		20.8821	19.0926	12.9209	14.2312	25.1654	27.4824	42.042	31.3968		13.1786		10.2589		18.4378
1.5	21.0257	14.1397	16.0585		72.9634	75.6997		22.2879	19.4187	13.2315	14.973	23.3727	24.9597	36.3392	27.2298		12.5045		11.3425		18.8604
1.66667	23.4498	14.6022	15.9179		78.9231	77.8557		22.4338	20.323	12.9941	15.06	22.2628	22.442	32.4673	25.2117		12.8598		12.1631		19.465
1.83333	25.3408	15.7194	17.2489		78.9139	82.4781		23.1827	20.4655	13.4479	14.6638	22.3141	22.2133	29.9828	23.8948		12.95		13.5475		18.7562
2	28.3452	17.0768	18.9767		80.2407	81.7418		22.9236	20.1919	12.7155	14.2905	22.5778	20.6378	29.4259	24.3911		12.6345		14.5263		19.9275
2.16667	29.4518	18.7659	21.5253		80.9629	83.9246		21.2213	19.7171	12.5869	13.8238	22.9537	19.9272	29.0966	24.9303		12.7451		13.649		19.7471
2.33333	32.926	20.1477	22.6521		82.5614	86.2968		18.5077	18.5115	12.1736	12.7373	22.958	19.6456	29.4833	25.1745		13.0499		12.8287		20.3398
2.5	35.432	21.769	26.5962		85.9307	87.4152		16.5529	15.8118	12.2301	12.8938	23.1852	19.7674	28.137	24.4983		13.2429		13.339		20.8614
2.66667	42.3818	24.1227	29.1514		85.0492	88.9142		14.8096	14.3856	12.0478	13.2428	22.7524	20.1154	29.457	24.3584		12.6447		13.5158		19.7406
2.83333	43.1118	26.1163	33.1326		86.2627	88.102		13.2992	13.8653	11.9565	13.1233	23.0605	20.7093	28.6428	25.1386		12.9998		12.8388		20.7849
3	48.0947	27.7705	35.8787		86.1782	89.2972		12.9928	13.6175	12.172	13.3864	22.9571	20.4271	30.1869	25.4904		13.5089		12.4847		21.5904
3.16667	52.0363	27.8404	35.2408		86.3328	89.0686		13.1302	13.3957	12.8575	14.6215	22.6053	21.1135	29.521	26.0724		12.9321		12.6541		22.3757
3.33333	58.5253	27.9919	37.8642		86.0872	89.5361		13.3251	12.7776	13.2008	14.4521	22.801	21.7597	30.3265	25.4697		12.7514		11.8708		19.8877
3.5	60.64	31.2524	42.0607		87.1904	91.2454		13.0446	12.9451	13.9576	15.0315	22.8532	22.0447	29.6307	25.8706		12.698		11.2328		22.7409
3.66667	63.6456	34.0061	45.1774		87.339	91.8201		13.08	12.7239	14.6998	16.1208	23.4361	22.293	30.1527	27.3249		12.9239		11.0518		22.7216
3.83333	69.5848				88.7842	91.9951		12.9141	12.5873			22.5379	22.5142	32.9839	28.7526		12.5882				23.2098
4					90.7652	92.0577						22.7455	23.7979	31.0593	28.0063						21.9301
VU 1131 CAFs neo-hTERT	Experiment 1	Experiment 2	Experiment 3
Time (hours)
0	50.6319	41.8895
4	50.7801	40.4395
8	49.5809	39.9688
12	52.502	40.9017
16	54.4476	40.2664
20	58.4408	41.7104
24	52.3511	43.8051
28	58.9256	44.0764
32	66.8236	44.9217
36	63.3852	48.3653
40	65.5249	46.4672
44	74.6772	51.2317
48	69.2935	50.9586
52	67.6527	55.3128
56	72.5483	58.6376
60	77.193	54.2758
64	74.178	58.7658
68	82.5339	59.5088
72	82.1805	66.6265
76	86.0851	68.9006
80	84.2796	67.2901
84	87.1621	72.8001
88	89.0336	77.7695
92	87.6392	76.8021
96	91.3341	77.5869
100	92.6484	77.7578
104	92.3787	78.0458
108	91.171	80.7734
112	93.5063	80.718
116	93.7787	83.6581
120	94.6329	82.1952
124	95.2543	82.5113
128	95.7386	85.8627
132	95.6809	85.7305
136	93.7577	85.9175
140	94.5333	86.3287
144	94.7673	85.061
148	94.784	85.9606
152	94.0593	85.0345
156	96.5569	86.1271
160	96.2042	87.1892
164
VU 1365 Fibros neo-hTERT	Experiment 1	Experiment 2	Experiment 3
Time (hours)
0	46.7828	52.6241
4	45.7743	52.9587
8	43.9903	52.3839
12	43.2839	52.9119
16	44.7462	53.2692
20	46.0095	55.4911
24	50.9728	60.9929
28	57.5038	62.5377
32	54.2552	66.5189
36	67.1806	68.5807
40	70.3924	72.3543
44	69.4819	72.8661
48	71.1574	77.6148
52	74.9716	80.6572
56	73.6053	83.9354
60	81.8607	87.2952
64	83.2259	87.6891
68	85.957	88.2155
72	85.3391	91.0625
76	83.6168	90.7546
80	88.0189	92.2918
84	89.4214	92.5027
88	88.8821	93.0008
92	91.4731	94.9151
96	94.2466	95.6555
100	91.3955	96.0799
104	91.1382	96.4419
108	93.7278	96.9101
112	93.6623	96.8643
116	94.3361	96.4749
120	95.7974	96.2947
124	94.6689	97.0478
128	95.3556	97.228
132	96.6542	97.531
136	96.3378	97.9526
140	95.0686	97.5824
144	94.9883	97.0925
148	96.8901	97.7557
152	95.6495	97.7796
156	96.2224	97.7701
160	95.5444	97.6315
164
VU 1604 CAFs neo-hTERT	Experiment 1	Experiment 2	Experiment 3
Time (hours)
0	56.1462	56.3495
4	60.8395	54.439
8	59.0161	56.2683
12	63.4196	57.4166
16	68.6218	60.5774
20	64.7038	63.1023
24	69.6428	61.3343
28	71.007	66.3133
32	71.1955	69.3452
36	71.0449	68.95
40	74.6987	69.3243
44	76.8676	72.0145
48	80.6289	71.3807
52	82.3103	72.858
56	78.6916	75.0204
60	81.6859	76.5864
64	79.2614	79.1559
68	80.5438	77.569
72	83.9951	74.247
76	83.5269	79.0348
80	81.6284	78.7535
84	85.8623	80.9901
88	82.2901	79.9424
92	85.0249	82.6558
96	86.8338	83.3787
100	84.9924	84.5373
104	84.8859	83.2212
108	87.4731	83.2601
112	88.5931	82.8908
116	89.8991	86.1953
120	86.5614	85.4039
124	89.5202	86.7733
128	87.4898	84.7037
132	89.8761	85.6935
136	91.5521	86.3118
140	87.7803	86.0163
144	88	85.9155
148	89.7301	87.4858
152	88.0644	85.9767
156	90.0372	85.6208
160	89.1693	87.2547
164
ARPE-19 hTERT WT	Experiment 1		Experiment 2		Experiment 3
Time (hours)	repl1	repl2	repl1	repl2	repl1	repl2
0	21.9891	25.0923	21.9722		20.0335
4	25.9267	30.8764	30.1351		26.9469
8	30.3759	33.2039	34.66		30.8844
12	33.4886	37.9595	36.9571		33.0712
16	37.9377	42.6106	42.0008		36.883
20	42.5266	47.3877	46.8311		41.456
24	49.3322	54.8517	50.5205		45.203
28	54.839	61.7645	53.8055		52.5483
32	61.3708	68.211	58.7668		55.06
36	68.0877	74.5124	61.9741		60.0761
40	73.648	80.489	70.0131		67.3874
44	79.5836	86.3891	75.0989		72.1001
48	83.7192	90.6395	79.8856		76.2481
52	88.3692	93.4843	82.9004		80.7759
56	92.77	96.5087	85.0046		84.7553
60	95.16	98.1898	88.2197		88.1186
64	97.0862	99.005	91.1369		89.8165
68	98.3494	99.6082	92.2975		89.9667
72	99.2929	99.8512	93.169		92.2922
76	99.6846	99.9911	94.9455		94.3282
80	99.9458	100	94.2263		94.2477
84	99.9747	100	96.2508		95.5149
88	100	100	96.7487		96.2884
92	100	100	97.4062		96.9844
96	100	100	97.4813		96.7672
100	100	100	97.7139		97.3471
104	100	100	97.5246		97.7347
108	100	100	97.3817		97.8084
112	100	100	98.7238		98.7059
116	100	100	98.3109		98.6849
120	100	100	98.6273		99.0109
124	100	100	98.7276		99.087
128	100	100	99.0455		99.1334
132	100	100	98.903		99.2243
136	100	100	98.9569		99.3779
140	100	100	98.6767		99.6481
144	100	100	99.3555		99.7404
148	100	100	99.5247		99.7596
152	100	100	99.4169		99.8582
156	100	100	99.4381		99.9037
160	100	100	99.7708		99.9428
164	100	100
ARPE-19 hTERT FANCC-/-	Experiment 1		Experiment 2		Experiment 3
Time (hours)	repl1	repl2	repl1	repl2	repl1	repl2
0	14.3943	13.6702	11.945	11.5814	28.4061	27.2096
4	14.3473	13.8631	11.6404	12.6169	32.0417	32.5944
8	16.5834	14.1037	12.4681	13.3732	35.0211	34.4649
12	18.0326	15.7529	14.4146	14.5497	36.7378	35.808
16	19.4519	17.911	15.0907	16.118	37.0868	36.8944
20	21.7858	20.081	16.5057	17.4078	39.3584	38.8177
24	24.7758	22.4732	19.4961	19.2652	39.8473	38.1712
28	27.6986	23.5523	22.5376	19.8912	39.448	39.5454
32	31.9006	27.3783	24.0917	21.5694	40.9907	40.7545
36	32.9133	31.209	26.4274	23.268	43.6695	42.0668
40	36.9131	34.9704	30.3305	25.0417	53.2672	46.0935
44	43.6406	36.1508	33.0966	25.1854	57.6258	44.9447
48	45.1682	40.7149	33.9499	25.6658	57.1601	47.6946
52	49.1731	47.4947	35.0457	27.1053	60.4983	51.8383
56	52.8271	50.0765	38.5778	28.5042	60.596	53.8402
60	56.2263	52.9571	46.2741	29.8367	58.8639	50.482
64	59.6556	55.1894	43.2722	30.683	65.2681	52.0262
68	63.7214	57.2059	46.9842	31.9202	60.5092	56.6138
72	66.7257	65.4694	51.6783	34.1408	65.5091	56.8312
76	73.4533	71.7548	57.2756	34.2392	67.9846	58.7513
80	75.3009	72.7657	57.9164	35.9514	66.5889	62.3775
84	78.4763	76.7356	62.1272	40.6559	69.2202	65.4256
88	88.1779	89.5178	65.1068	41.5974	72.3872	64.1355
92	88.1608	90.8397	69.9817	42.6301	71.3123	60.164
96	90.7976	92.9499	69.9428	45.1231	71.9701	69.1763
100	92.2068	95.5236	71.541	44.8919	75.0647	65.7196
104	94.1672	96.1504	68.0897	46.9687	74.8652	69.8441
108	94.8751	96.7875	80.2071	50.1378	71.2862	62.8875
112	96.724	98.4746	78.1389	51.0323	76.9149	66.8527
116	97.8622	99.0656	80.5831	54.4573	75.7243	69.2706
120	97.9389	99.6683	80.7295	56.0934	76.4743	74.7773
124	98.2506	99.5298	84.4513	55.2978	78.9393	66.4242
128	98.9916	99.4948	87.2759	59.8631	77.8944	69.909
132	99.3971	99.6909	89.9406	62.3389	78.2694	71.9583
136	99.6826	99.8753	86.674	61.9307	81.3454	68.3042
140	99.5919	99.965	90.8514	64.779	82.4382	76.5727
144	99.8077	99.9225	85.9892	66.5434	79.2965	70.3093
148	99.8543	99.9871	89.2963	68.5136	84.7727	76.9207
152	99.8462	99.9698	91.8012	69.8546	81.4692	69.4931
156	99.9283	99.9209	93.5406	69.5225	79.8617	75.2461
160	99.8202	99.9805	93.5073	73.6995	84.1178	74.9198
164	99.8836	99.994
ARPE-19 hTERT FANCA-/-	Experiment 1		Experiment 2		Experiment 3
Time (hours)	repl1	repl2	repl1	repl2	repl1	repl2
0	7.79049	9.93429	18.3246		19.7196
4	14.5245	17.223	28.5787		31.1265
8	13.4315	16.5652	28.4664		29.8638
12	11.5728	14.8193	25.8064		28.3009
16	12.1742	15.7079	27.3773		29.6096
20	11.0399	14.8058	25.9355		29.1124
24	11.5541	16.3651	29.2034		31.4631
28	11.311	15.2843	28.7498		31.4221
32	14.6924	18.3785	34.6972		37.0922
36	12.7628	16.4151	30.7449		34.0709
40	13.4849	18.5374	35.971		39.174
44	17.7926	23.8688	45.6968		49.0186
48	15.2051	21.1523	41.3944		44.1764
52	16.9965	23.1726	46.4926		49.7842
56	22.7566	29.5348	57.1		61.3004
60	19.2817	26.4137	53.4279		56.7005
64	21.6524	30.0446	60.1571		62.4391
68	27.8342	38.5593	71.4866		73.3214
72	24.3068	34.7766	65.2966		68.9617
76	35.8848	46.5927	82.4843		85.118
80	31.5675	44.0563	77.5517		80.5662
84	28.3443	39.845	74.3169		77.255
88	29.3609	41.2766	74.7441		76.2342
92	32.8086	44.759	78.6293		79.8382
96	49.7898	63.8256	97.0699		97.3957
100	47.1632	60.1971	94.3146		95.0994
104	42.1268	55.1769	90.9989		91.2272
108	44.2493	57.6521	91.9071		91.8442
112	46.7039	60.5575	93.1772		93.6282
116	47.881	61.6206	93.5412		93.2931
120	69.591	80.1295	99.7763		99.6923
124
128
132
136
140
144
148
152
156
160
164

## Sheet: Fig 3e
Caspase-3 substrate cleavage assay
(NucView488 green fluorescence)
	siNT						siRBBP9								siUBB
VU-SCC 1131	Experiment 1		Experiment 2	Experiment 3			Experiment 1			Experiment 2		Experiment 3			Experiment 1	Experiment 2	Experiment 3
Time (Hours)	repl1	repl2		repl1	repl2		repl1	repl2	repl3	repl1	repl2	repl1	repl2
0	47.25	6.5	16.75	0	0		43.75	60.75	47.25	13.25	47	0	0		91.5	13.25	0
4	88.25	33.25	47.25	0	0		101.75	132.5	84.75	146.25	177	0	0		579.75	37	0
8	126	74.5	74.5	0	0		101.75	170.25	153	259	269.25	0	0		1204	262.25	0
12	153.25	98.5	115.5	0	0		197.75	276	190.75	330.75	371.5	0	0		1787.75	528.5	0
16	170.25	112.25	132.75	0	0		232	398.75	258.75	487.5	473.75	0	0		2095	706	0
20	218	132.5	160	37	23.5		313.5	593.25	371.5	552.5	501.25	3.25	13.25		2166.75	730	50.5
24	269.5	135.75	187.25	43.75	23.5		562.75	931.25	460.25	699	576.5	13.25	23.5		1986	644.5	50.75
28	275.75	132.5	190.75	125.75	57.25		883.5	1511.5	613.75	931.25	791.25	50.75	88		1716.25	521.75	190.5
32	286.25	153	224.75	207.75	95		1269.25	2334	890.25	1296.25	1040.25	112	156.75		1463.75	375	518.25
36	357.75	200.75	231.75	211.25	126		1723.25	3269.25	1228.25	1682	1480.75	252.25	255.75		1197.5	279.25	777.5
40	405.5	225	248.75	293.25	149.75		2105.5	3849.25	1675	2197.5	2064.25	412.5	518.5		986	231.5	815.25
44	480.75	272.75	310.25	381.75	190.75		2491	4429.5	2146.25	2679	2474	808.5	842.5		781.25	159.75	753.75
48	525.25	317.25	334	491	262.25		2784.5	4695.75	2638	3098.5	2951.5	1392.25	1443.5		702.5	95	699.25
52	604	330.75	375	573	337.5		2924.75	5088.25	2764	3405.5	3337.5	2194.25	2119		620.75	78	637.5
56	709.25	398.75	429.75	729.75	415.75		3078	5344.5	2986	3535.5	3484	3067.75	2880		569.5	64.25	583.25
60	832.5	429.75	453.5	910.75	507.75		3163.25	5351.25	3177.25	3719.75	3538.75	4095.25	3832.25		542	40.25	822
64	941.5	522	532	1084.75	678.75		2962	5412.75	3259.25	3801.75	3562.5	5067.75	4938.25		484.25	20	1026.75
68	1142.75	682.25	624	1204	808.5		2713	5501.25	3173.75	3812	3596.75	5580	5597		446.75	16.75	1054
72	1392.25	849.25	832.5	1361.5	924.5		2491	5573	3105.25	3692.25	3576.25	6084.75	6023.5		419.5	6.5	1027
76	1532	1057.5	1054.25	1494.5	1115.5		2364.75	5597	3030.25	3586.75	3477.5	6388.75	6248.75		432.75	6.5	996.25
80	1801.5	1327.25	1324	1668.5	1299.75		2030	5439.75	2880.25	3416	3392.25	6580	6484.5		415.75	0	962
84	2033.5	1784.5	1641.25	1866.75	1542		1927.75	5299.75	2607	3170.25	3187.5	6552.75	6395.5		395.5	0	886.75
88	2453.25	2047.25	2026.75	2102.25	1842.75		1692.5	5245.5	2477.25	2870	2962.25	6801.75	6276		375	0	880.25
92.0167	2887	2330.75	2269				1576.25	5218.25	2187.25	2590	2692.5				405.75	0
96.0167	3385.25	2664.75	2726.5				1450	5085.25	2000	2378.5	2477.5				374.75	0
100.017	3767.75	3092	3149.75				1272.5	4829	1818.5	2224.5	2296.5				378.25	0
	siNT						siRBBP9								siUBB
VU-SCC 1131 + FANCC	Experiment 1		Experiment 2	Experiment 3			Experiment 1			Experiment 2		Experiment 3			Experiment 1	Experiment 2	Experiment 3
Time (Hours)	repl1	repl2		repl1	repl2		repl1	repl2	repl3	repl1	repl2	repl1	repl2
0	9.75	0	6.5	0	0		50.75	50.5	3.25	0	9.75	0	0		119	30	0
4	40.25	3.25	6.5	0	0		43.75	67.75	30	10	30.5	0	0		375	153	0
8	67.75	6.5	10	0	0		64.5	122.5	40.5	43.5	43.75	0	0		600.25	180.5	0
12	88	9.75	40.25	0	0		47	166.75	95	101.75	61	0	0		614	105.25	0
16	125.75	19.75	40.5	0	0		102	218	91.75	146.25	108.75	0	0		477.25	50.5	0
20	132.75	37	50.5	16.75	16.5		159.75	252.25	122.5	207.5	177	27	37		391.75	33.75	95
24	197.5	88.25	61	6.5	3.25		204.25	313.5	163.25	245.25	221.5	16.75	13.25		330.75	23.5	43.75
28	190.75	91.5	68	3.25	10		293	464	262.5	310.25	262.5	33.75	23.5		262.5	6.5	190.75
32	194.25	111.75	78	40.5	9.75		317	747	378.5	344.25	361.25	43.75	26.75		166.5	3.25	184
36	204.5	95	139.25	47	9.75		334.25	1047.5	494.5	521.75	562.5	115.5	60.75		156.25	3.25	156.25
40	238.5	118.75	139.25	81.25	33.75		412.5	1433.25	603.5	706	859.5	242	132.75		136	3.25	105.25
44	276.25	112	149.75	139.25	81.25		456.75	1552.25	750.25	910.75	1047.5	504.75	286.25		132.75	0	77.75
48	340.75	135.75	163.25	218	142.75		477.25	1682.25	921	1088.25	1303.25	836	535.25		105.5	0	71
52	381.5	173.5	166.75	300	173.75		457	1866.25	1081.5	1340.75	1388.75	1419.25	835.75		98.25	0	43.75
56	443	187.25	265.75	378.25	201		538.75	2218	1245.25	1579.75	1590	1999.75	1317		91.5	0	37
60	443	228	286.25	576.5	340.75		613.75	2395.25	1378.75	1641.25	1723.25	2644.75	2009.5		84.75	0	84.75
64	487.75	293	368.25	781	456.75		651.5	2480.75	1460.25	1733.25	1798.25	3426	2893.75		81.25	0	146
68	538.75	391.75	463.75	812	586.5		641.25	2614.25	1470.5	1791.25	1805	3736.75	3757		74.5	0	143
72	637.75	463.75	726.75	880	617.5		614	2757.25	1528.5	1716.25	1989.25	4068	4477.5		74.75	0	139.25
76	692.25	750.5	951.75	1037.25	685.75		648.25	2880.25	1525	1771	2095	4190.75	5235		67.75	0	149.75
80	808.5	911	1361.25	1146.5	750.25		641.25	2918	1525	1763.75	2153.25	4330.5	5993		60.75	0	146.25
84	989.25	1204.25	1566.25	1300	887		644.75	2917.75	1573	1682	2078.25	4307	6221.25		67.75	0	160
88	1180.5	1392	1928	1586.5	1129.25		644.5	2863	1446.5	1644.5	2023.25	4556	7078.5		60.75	0	160.25
92.0167	1504.75	1538.75	2081.5				685.5	2965.5	1429.75	1624.25	1958.75				67.5	0
96.0167	1893.75	1866.5	2262.5				668.5	2887	1460.25	1631	1883.5				50.5	0
100.017	2388.5	1945	2412.75				709.5	2801.5	1402.5	1491	2064.5				50.5	0
	siNT						siRBBP9								siUBB
VU-SCC 1365	Experiment 1		Experiment 2	Experiment 3			Experiment 1			Experiment 2		Experiment 3			Experiment 1	Experiment 2	Experiment 3
Time (Hours)	repl1	repl2		repl1	repl2		repl1	repl2	repl3	repl1	repl2	repl1	repl2
0	23.5	9.75	10	0	0		13.25	26.75	10	6.5	9.75	0	0		98.5	20
4	43.75	3.25	13.25	0	0		26.75	26.75	13.25	13.25	23.25	0	0		368.25	64.25
8	53.75	0	20	0	0		50.75	43.75	16.5	23.25	36.75	0	0		610.25	101.75
12	78	3.25	23.5	0	0		47.25	74.75	47.5	60.75	30.25	0	0		794.75	126
16	91.5	6.5	33.5	0	0		54	91.75	64	81.5	74.75	0	0		952	163.25
20	112	19.75	57.75	13.25	3.25		84.5	122.5	77.75	118.75	98.5	3.25	6.5		1119.25	242
24	122.25	20	67.75	3.25	3.25		74.5	184	132.75	146	125.75	6.5	3.25		1173.75	252.25
28	142.75	26.75	84.75	13.25	10		94.75	201	177	156.5	156.5	16.75	13.25		1262.25	259
32	149.75	40.5	67.75	16.5	30		74.75	334.25	221.25	184	201	84.5	44		1204.5	197.5
36	156.25	50.75	81.25	84.75	57.5		132.5	429.5	289.75	276	238.5	95	95		1187.5	142.75
40	153	54	81.5	136	84.75		207.75	508	306.5	361.25	286.25	159.75	122.25		1057.5	136
44	166.75	37	60.75	180.5	163.5		303.25	638	480.75	498	371.25	228.25	190.75		1027	81
48	183.75	57.25	60.75	201	187.5		433	825.5	682.25	733.5	501.25	310.25	235		955.25	57.5
52	163.5	54.25	71.25	266	231.75		542.25	1037	927.75	1156.75	740	317	340.5		962	27
56	173.75	71	71.25	289.75	235		801.5	1456.75	1429.5	1511.75	1057.5	460.25	487.75		904	20
60	194	102	98.5	364.75	300		1050.75	1812	1869.75	1944.75	1381.75	583	689		856.25	13.25
64	259.25	98.5	105.25	463.75	320.5		1306.75	2276	2204.5	2224.75	1590	876.75	952		822	20
68	378.25	91.5	105.5	562.75	381.75		1515	2972.25	2528.5	2644.75	2003	1177.25	1368.25		781	23.5
72	399	118.75	139.5	545.5	439.75		1627.5	3678.75	2689	3108.75	2088.5	1562.75	1866.75		747	3.25
76	392	190.5	160	610.5	525.25		1743.5	4405.75	2692.5	3286.25	2289.5	1897.25	2197.75		723.25	0
80	382	214.5	204.25	644.5	589.75		1907.5	4958.5	2764	3211.5	2224.75	2252	2822		716.25	6.5
84	470.25	289.75	255.5	695.75	648		2091.75	5245.25	2969	2904	2262.5	2593.5	3156.5		760.5	0
88	617.25	385.5	337.5	743.25	654.5		2320.5	5778	3061	2784.75	2262.5	2624.25	3228.25		729.75	0
92.0167	835.75	531.75	426.25				2299.75	5706.25	2934.75	2774.25	2446.5				938.25	3.25
96.0167	1067.75	716.25	573				2327.25	5399	2849.5	2422.75	2682.25				784.5	3.25
100.017	1474	887	651.5				2241.75	5238.25	2750.5	2163.5	2791.5				811.75	3.25
	siNT						siRBBP9								siUBB
VU-SCC 1604	Experiment 1		Experiment 2	Experiment 3			Experiment 1			Experiment 2		Experiment 3			Experiment 1	Experiment 2	Experiment 3
Time (Hours)	repl1	repl2		repl1	repl2		repl1	repl2	repl3	repl1	repl2	repl1	repl2
0	200.75	13.25	23.25	0	0		132.75	262.25	6.75	26.75	43.75	0	0		2337.5	750.5	0
4	337.5	23.5	30.25	0	0		228.25	405.75	60.75	43.5	54	0	0		2381.75	695.75	0
8	419	26.75	26.75	0	0		422.5	569.5	57.5	40.5	64.25	0	0		2491.25	532	0
12	474	16.75	26.75	0	0		573	805.25	78	57.5	84.75	0	0		2467.25	416.25	218
16	634.25	23.5	27	0	0		1088.5	1320.25	84.5	102	129	0	0		2532	388.5	327
20	753.75	30.25	30.25	50.75	16.5		1955.25	2194.25	170.25	197.5	180.25	43.75	57.25		2484.25	327.25	446.75
24	914.25	33.75	43.5	60.75	13.25		3255.5	3416	344.25	279.5	310.25	78	50.5		2549	224.75	535.5
28	961.75	43.75	50.5	64.25	16.5		4914.5	5197.75	665	559.25	613.75	71.25	71.25		2432.75	160	566
32	1088	40.5	91.75	54	40.25		6170.25	7463.75	996.25	910.75	1286	98.5	64.5		2474	98.25	528.25
36	1187.5	57.5	95	81	50.75		6542.25	8607.25	1613.75	1535.5	1688.75	129	54.25		2446.75	60.75	532
40	1269	77.75	115.5	101.75	68		6648	9194.25	2163.25	1986	2412.5	149.75	108.75		2419.5	23.25	504.75
44	1450.25	74.5	122.5	180.25	88.25		6392	8887	2525.5	2467	2835.75	228	149.75		2310	6.75	398.75
48	1654.75	136	160	194	135.75		6358	8699.25	2515	2620.75	3027	306.75	300		2361.5	6.75	364.75
52	1808.5	200.75	190.5	221.5	163.25		5808.5	8371.75	2716.25	2781	3119	511.5	504.75		2286.25	3.25	641
56	2006.5	197.75	242.25	303.25	211		5812.25	7856.5	2699	2883.5	3327.25	757.25	832.5		2282.75	3.25	1098.5
60	2143	235.25	286.25	426.25	303.25		5832.25	7716.25	2811.75	2774.5	3187.25	1218	1422.5		2235.25	3.25	1255.5
64	2395.5	313.5	357.75	638	443		5631	7248.75	2576.25	2791.25	3204.25	1757	1931		2269	3.25	1364.5
68	2542.5	426.25	429.25	767.5	549.25		5269	6839.25	2460.5	2685.5	3231.75	1969	2153.5		2269.25	3.25	1395.25
72	2832.25	446.5	470.75	897.25	600.25		5214.5	6603.75	2487.75	2316.75	3105.25	2197.5	2337.5		2286.25	3.25	1405.5
76	3027	515	542.25	1057.5	702.25		5245.5	6303.25	2184	2180.75	2890.25	2364.5	2603.75		2190.75	3.25	1429.75
80	3303.25	576.5	593.5	1211.25	801.5		5252.25	6651.5	1904	1938.25	2511.75	2375.25	2665.25		2177	3.25	1432.75
84	3511.75	623.75	695.5	1317	921		5801.5	6525.25	1781.25	1900.75	2446.75	2422.75	2859.5		2265.75	3.25
88	3631	740.25	747	1474	1071.5		5208	6542.25	1535	1491.25	2371.25	2597	3098.5		2197.5	3.25
92.0167	3907.25	866.25	842.5				4897.25	6167	1273	1487.5	2044				2180.5	6.75
96.0167	4194.25	975.5	951.75				4873.25	6484.25	1289.75	1487.5	2044
100.017	4412.75	1146.5	1112				4934.75	6177.25	1204.25	1238.5	2095

## Sheet: Fig 3g
PI exclusion cell death assay
(Flow cytometry)
	siNT											siRBBP9											Staurosporine (control for cell death)
	Experiment 1				Experiment 2			Experiment 3				Experiment 1				Experiment 2			Experiment 3				Experiment 1	Experiment 2	Experiment 3
Cell line	repl1	repl2	repl3	repl4	repl1	repl2	repl3	repl1	repl2	repl3		repl1	repl2	repl3	repl4	repl1	repl2	repl3	repl1	repl2	repl3
VU-SCC 1131	12.4	5.64	9.67	9.33	5.66	8.73	6.07	4.92	4.41	15.6		61.5	25.4	32.3	46.1	35.5	41.5	30.4	39.9	43.9	46.9		80.2	59.5	80.7
VU-SCC 1131+FANCC	21.1	15	11.1	13.7	15.2	18.1		9.96	13.5			23.8	14.6	21.8	38.2	34.9	29.7		28.6	28.2			93.9	94.9	93.9
VU-SCC 1365	24.8	11.4	9.82		8.91	3.81		3.13	13.8			20.4	7.01	8.82	9	9.01	9.28	9.84	19.2	21.3	21.3		80.7	75.7	81
VU-SCC 1604	20.5	15.7	15.5		16.3	8.88		9.73				37	25.1	56.2	55.5	46.7	46	48.1	64.2	63.7	64.5		53.1	50.2	51
ARPE-19 hTERT WT	2.47	1.89			1.32	1.52		1.26				3.42	5.64	3.67		4.48	3.06	4.71	5.65	6.09			89.6	88.8	87.2
ARPE-19 hTERT FANCC-/-	0.426	0.617			0.705	0.332		1.11				1.34	1.21	1.3		1.43	1.03	2.49	2.6	2.56			95.1	89.6	93.3
ARPE-19 hTERT FANCA-/-	1.7	2.46			0.708	0.503		0.75				6.17	4.23	2.43		1.84	2.49	1.57	1.57	1.59			84.1	96.8	88.1

## Sheet: Fig 4c
Relative Cell Viability (%) after 96h of Emetine treatment (25nM, RBBP9 inhibitor)
(Cell TiterBlue assay)
	Control							Emetine
	Experiment 1		Experiment 2		Experiment 3			Experiment 1		Experiment 2		Experiment 3
Cell Line	repl1	repl2	repl1	repl2	repl1	repl2		repl1	repl2	repl1	repl2	repl1	repl2
VU-SCC 1131T	100	100	100	100	100	100		14.3103	14.8914	15.3248	16.3287	19.1692	20.975
VU-SCC 1131T + FANCC	100	100	100	100	100	100		15.0273	11.0499	17.5785	17.9409	12.5891	13.5233
VU-SCC 1365T	100		100		100			21.7842		21.8448		23.8145
VU-SCC 1604T	100	100	100		100			21.5837	20.9586	29.3349		30.7227
VU1131 CAF hTERT	100		100		100			67.5759		85.8968		61.1966
VU1365 F hTERT	100		100		100			63.2015		52.9701		68.2972
VU1604 CAF hTERT	100		100		100			72.3195		75.432		98.4363
ARPE-19 hTERT WT	100	100	100	100	100	100		83.1185	79.0101	59.9601	69.828	78.5282	79.8355
ARPE-19 hTERT FANCC-/-	100		100		100			70.0733		72.1967		94.8925
ARPE-19 hTERT FANCA-/-	100		100		100			65.8843		58.1801		62.8649
ARPE-19 hTERT RBBP9-/-	100		100		100			80.1872		76.6303		82.1593

## Sheet: Fig 4d
Relative 3D tumour spheroid volume after Emetine treatment (500nM, 48h)
	Control							Emetine
	Experiment 1			Experiment 2				Experiment 1			Experiment 2
Cell Line	repl1	repl2	repl3	repl1	repl2	repl3		repl1	repl2	repl3	repl1	repl2	repl3
VU-SCC 1131	100	100	100	100	100	100		42.86	44.36		43.8
VU-SCC 1131+FANCC	100	100	100	100	100	100		39.03	44.62		43.61	43.1
VU-SCC 1365	100	100	100	100	100	100		44.47	50.96		31.0918	68.1547
VU-SCC 1604	100	100	100	100	100	100		45.36	41.32	46.93	57.8887	63.8293	59.7248
ARPE-19 hTERT WT	100	100	100	100	100	100		107.22	113.3	97.89	106.701	114.756	99.1602
ARPE-19 hTERT FANCC-/-	100	100	100	100	100	100		75.63	84.24		61.725	50.2021	82.5384
ARPE-19 hTERT FANCA-/-	100	100	100	100	100	100		137.43	135.31	146.11	100.488	79.7406	129.161
APRE-19 hTERT RBBP9-/-	100	100	100	100	100	100		87.06	100.66	106.54	102.638	107.95	196.898

## Sheet: Fig 4e
Densitometric quantification of Western Blots after Emetine treatment (25nM, 72h)
(Normalised to untreated controls)
pS428 ATR to total ATR
	Experiment 1		Experiment 2		Experiment 3
Cell Line	repl1	repl2	repl1	repl2	repl1	repl2
VU-SCC 1131 control	1	1	1	1	1	1
VU-SCC 1131 Emetine	0.367522	0.374853	0.328266	0.36904	0.453718	0.579574
VU-SCC 1131 + FANCC control	0.607259	0.604998	0.561014	0.309338	0.322425	0.309126
VU-SCC 1131 + FANCC Emetine	0.148816	0.0594758	0.0479641	0.05914	0.0718944	0.0654945
pS139 H2AX to GAPDH
	Experiment 1		Experiment 2		Experiment 3
Cell Line	repl1	repl2	repl1	repl2	repl1	repl2
VU-SCC 1131 control	0.999999	1	1	1	1
VU-SCC 1131 Emetine	0.35566	0.721218	0.865903	0.714364	0.889334
VU-SCC 1131 + FANCC control	0.35566	0.92543	0.559596	0.575422	0.480583
VU-SCC 1131 + FANCC Emetine	0.0410776	0.780172	0.299938	0.107681	0.213326
pS345 Chk1 to GAPDH
Cell Line	Experiment 1	Experiment 2	Experiment 3
VU-SCC 1131 control	1	1	1
VU-SCC 1131 Emetine	1.19867	1.31524	1.19218
VU-SCC 1131 + FANCC control	0.93963	1.15156	1.28432
VU-SCC 1131 + FANCC Emetine	0.690794	0.779156	0.804913
